# Supplementary material for: Crystal structure of 2-oxo-2-phenyl­ethyl diiso­propyl­carbamate
Source: Acta Crystallogr E Crystallogr Commun. 2021 Jul 13;77(Pt 8):785–7. doi: 10.1107/S2056989021006927 (PMC8340964; doi:10.1107/S2056989021006927)
Supplement: Supplementary file 1 [file e-77-00785-sup1.cif]

##############################################################################
#                                                                            #
# This CIF contains the data in a paper accepted for publication in          #
# Acta Crystallographica Section E. It conforms to the requirements of       #
# Notes for Authors for Acta Crystallographica Section E, and has been       #
# peer reviewed under the auspices of the IUCr Commission on Journals.       #
#                                                                            #
# Full details of the Crystallographic Information File format               #
# are given in the paper "The Crystallographic Information File (CIF):       #
# a New Standard Archive File for Crystallography" by S. R. Hall, F. H.      #
# Allen and I. D. Brown [Acta Cryst. (1991), A47, 655-685].                  #
#                                                                            #
# The current version of the core CIF dictionary is obtainable from          #
# ftp://ftp.iucr.org/pub/cif_core.dic.                                       #
#                                                                            #
# Software is freely available for graphical display of the structure(s)     #
# in this CIF. For information consult the CIF software page                 #
# http://www.iucr.org/resources/cif/software.                                #
#                                                                            #
# This file may be used for bona fide research purposes within the           #
# scientific community so long as proper attribution is given to the journal # 
# article from which it was obtained.                                        #
#                                                                            #
##############################################################################
data_I
_audit_creation_method     'SHELXL-2018/3'
_journal_date_recd_electronic     2021-06-21
_journal_date_accepted     2021-07-06
_journal_name_full     'Acta Crystallographica, Section E'
_journal_year     2021
_journal_volume     77
_journal_issue      8
_journal_page_first     785
_journal_page_last     787
_journal_paper_category     GO
_journal_paper_doi     10.1107/S2056989021006927
_journal_coeditor_code     ZL5014
_publ_contact_author_name     'Wolfgang Imhof'
_publ_contact_author_address
;
Institute of Integrated Natural Sciences
University Koblenz - Landau
Universit\"atsstr. 1
56070 Koblenz
Germany
;
_publ_contact_author_email     'Imhof@uni-koblenz.de'
_publ_contact_author_fax     '++49-261-287-2251'
_publ_contact_author_phone     '++49-261-287-2259'
_publ_section_title
;
Crystal structure of 2-oxo-2-phenylethyl diisopropylcarbamate
;
loop_
    _publ_author_name
    _publ_author_footnote
    _publ_author_address
    'Martens, Viktor' .
;
Institute of Integrated Natural Sciences
University Koblenz - Landau
Universit\"atsstr. 1
56070 Koblenz
Germany
;
    'G\"orls, Helmar' .
;
Institute of Inorganic and Analytical Chemistry
Friedrich-Schiller-University Jena
Humboldtstr. 8
07743 Jena
Germany
;
    'Imhof, Wolfgang' .
;
Institute of Integrated Natural Sciences
University Koblenz - Landau
Universit\"atsstr. 1
56070 Koblenz
Germany
;
_publ_section_synopsis
;
In the molecular structure of the title compound, the urethane function and the
benzoyl group are almost perpendicular to each other [dihedral angle
88.97(5)\%]. In the crystal structure, infinite supramolecular layers in the
<i>bc</i> plane are formed by weak C---H...O hydrogen bonds.
;
_chemical_name_systematic
;
2-oxo-2-phenylethyl diisopropylcarbamate
;
_chemical_name_common     ?
_chemical_formula_moiety     'C15 H21 N O3'
_chemical_formula_sum     'C15 H21 N O3'
_chemical_formula_iupac     'C15 H21 N O3'
_chemical_formula_weight     263.33
_chemical_melting_point     ?
_space_group_crystal_system     monoclinic
_space_group_name_H-M_alt     'P 21/c'
_space_group_name_Hall     '-P 2ybc'
loop_
    _space_group_symop_operation_xyz
    'x, y, z'
    '-x, y+1/2, -z+1/2'
    '-x, -y, -z'
    'x, -y-1/2, z-1/2'
_cell_length_a     18.4574(8)
_cell_length_b     5.7020(2)
_cell_length_c     14.8058(6)
_cell_angle_alpha     90
_cell_angle_beta     113.4680(10)
_cell_angle_gamma     90
_cell_volume     1429.33(10)
_cell_formula_units_Z     4
_cell_measurement_reflns_used     13968
_cell_measurement_theta_min     2.751
_cell_measurement_theta_max     27.482
_cell_measurement_temperature     133(2)
_exptl_crystal_description     prism
_exptl_crystal_colour     colourless
_exptl_crystal_size_max     0.102
_exptl_crystal_size_mid     0.098
_exptl_crystal_size_min     0.084
_exptl_crystal_density_diffrn     1.224
_exptl_crystal_density_meas     ?
_exptl_crystal_density_method     'not measured'
_exptl_crystal_F_000     568
_exptl_absorpt_coefficient_mu     0.085
_exptl_absorpt_correction_type     multi-scan
_exptl_absorpt_process_details
;
(SADABS; Krause <i>et al.</i>,  2015)
;
_exptl_absorpt_correction_T_min     0.6738
_exptl_absorpt_correction_T_max     0.7457
_diffrn_ambient_temperature     133(2)
_diffrn_source     ?
_diffrn_radiation_type     MoK\a
_diffrn_radiation_wavelength     0.71073
_diffrn_measurement_device_type     'Nonius KappaCCD'
_diffrn_measurement_method     'phi + omega - scans'
_diffrn_detector_area_resol_mean     ?
_diffrn_reflns_number     13968
_diffrn_reflns_av_R_equivalents     0.0404
_diffrn_reflns_av_unetI/netI     0.0478
_diffrn_reflns_theta_min     2.751
_diffrn_reflns_theta_max     27.482
_diffrn_reflns_theta_full     25.242
_diffrn_measured_fraction_theta_max     0.998
_diffrn_measured_fraction_theta_full     0.998
_diffrn_reflns_limit_h_min     -23
_diffrn_reflns_limit_h_max     23
_diffrn_reflns_limit_k_min     -5
_diffrn_reflns_limit_k_max     7
_diffrn_reflns_limit_l_min     -19
_diffrn_reflns_limit_l_max     18
_refine_special_details     ?
_reflns_number_total     3280
_reflns_number_gt     2464
_reflns_threshold_expression     'I > 2\s(I)'
_refine_ls_structure_factor_coef     Fsqd
_refine_ls_matrix_type     full
_refine_ls_R_factor_all     0.0718
_refine_ls_R_factor_gt     0.0494
_refine_ls_wR_factor_gt     0.1046
_refine_ls_wR_factor_ref     0.1131
_refine_ls_goodness_of_fit_ref     1.041
_refine_ls_restrained_S_all     1.041
_refine_ls_number_reflns     3280
_refine_ls_number_parameters     177
_refine_ls_number_restraints     0
_refine_ls_hydrogen_treatment     constr
_refine_ls_weighting_scheme     calc
_refine_ls_weighting_details
              'w=1/[\s^2^(Fo^2^)+(0.0368P)^2^+0.6743P] where P=(Fo^2^+2Fc^2^)/3'
_atom_sites_solution_hydrogens     geom
_atom_sites_solution_primary     direct
_atom_sites_solution_secondary     difmap
_refine_ls_shift/su_max     0.000
_refine_ls_shift/su_mean     0.000
_refine_diff_density_max     0.267
_refine_diff_density_min     -0.206
_refine_ls_extinction_method
;
SHELXL2018/3 (Sheldrick 2015)
;
_refine_ls_extinction_coef     0.0093(16)
loop_
    _atom_type_symbol
    _atom_type_description
    _atom_type_scat_dispersion_real
    _atom_type_scat_dispersion_imag
    _atom_type_scat_source
    'C' 'C' 0.0033 0.0016
                         'International Tables Vol C Tables 4.2.6.8 and 6.1.1.4'
    'H' 'H' 0.0000 0.0000
                         'International Tables Vol C Tables 4.2.6.8 and 6.1.1.4'
    'N' 'N' 0.0061 0.0033
                         'International Tables Vol C Tables 4.2.6.8 and 6.1.1.4'
    'O' 'O' 0.0106 0.0060
                         'International Tables Vol C Tables 4.2.6.8 and 6.1.1.4'
_computing_data_collection
;
COLLECT (Nonius 1998)
;
_computing_cell_refinement
;
DENZO (Otwinowski & Minor, 1997)
;
_computing_data_reduction
;
DENZO (Otwinowski & Minor, 1997)
;
_computing_structure_solution
;
SHELXS97 (Sheldrick, 2008)
;
_computing_structure_refinement
;
<i>SHELXL2018/3</i> (Sheldrick, 2015)
;
_computing_molecular_graphics
;
ORTEP-3 (Farrugia, 2012)
;
_computing_publication_material
;
MERCURY (Macrae <i>et al.</i>,  2020)
;
loop_
    _atom_site_type_symbol
    _atom_site_label
    _atom_site_fract_x
    _atom_site_fract_y
    _atom_site_fract_z
    _atom_site_U_iso_or_equiv
    _atom_site_adp_type
    _atom_site_calc_flag
    _atom_site_occupancy
    _atom_site_disorder_assembly
    _atom_site_disorder_group
    O O1 0.38605(6) 0.7949(2) 0.38826(9) 0.0338(3) Uani d 1 . .
    O O2 0.27936(6) 0.4581(2) 0.32610(8) 0.0280(3) Uani d 1 . .
    O O3 0.24228(6) 0.6202(2) 0.17458(8) 0.0285(3) Uani d 1 . .
    N N1 0.17054(7) 0.6836(3) 0.26709(9) 0.0285(3) Uani d 1 . .
    C C1 0.41005(8) 0.6137(3) 0.36687(11) 0.0234(3) Uani d 1 . .
    C C2 0.35448(8) 0.4079(3) 0.32488(12) 0.0257(3) Uani d 1 . .
    H H2A 0.348514 0.377390 0.256450 0.031 Uiso calc 1 . .
    H H2B 0.376866 0.265560 0.364461 0.031 Uiso calc 1 . .
    C C3 0.23136(8) 0.5945(3) 0.24965(11) 0.0249(3) Uani d 1 . .
    C C4 0.16762(9) 0.6747(4) 0.36534(12) 0.0371(4) Uani d 1 . .
    H H4 0.211633 0.570586 0.407718 0.044 Uiso calc 1 . .
    C C5 0.18152(13) 0.9155(5) 0.41331(15) 0.0605(7) Uani d 1 . .
    H H5A 0.228794 0.985787 0.409862 0.091 Uiso calc 1 . .
    H H5B 0.188987 0.899895 0.482386 0.091 Uiso calc 1 . .
    H H5C 0.135734 1.015930 0.378631 0.091 Uiso calc 1 . .
    C C6 0.09072(11) 0.5665(4) 0.36026(15) 0.0452(5) Uani d 1 . .
    H H6A 0.046572 0.670305 0.322993 0.068 Uiso calc 1 . .
    H H6B 0.093071 0.545940 0.427083 0.068 Uiso calc 1 . .
    H H6C 0.083000 0.413759 0.327431 0.068 Uiso calc 1 . .
    C C7 0.11069(9) 0.8271(3) 0.19039(11) 0.0278(4) Uani d 1 . .
    H H7 0.074178 0.887235 0.220031 0.033 Uiso calc 1 . .
    C C8 0.06055(9) 0.6780(3) 0.10240(12) 0.0319(4) Uani d 1 . .
    H H8A 0.019602 0.775918 0.054376 0.048 Uiso calc 1 . .
    H H8B 0.035643 0.551161 0.124422 0.048 Uiso calc 1 . .
    H H8C 0.094128 0.610990 0.071729 0.048 Uiso calc 1 . .
    C C9 0.14496(11) 1.0413(3) 0.16096(14) 0.0405(5) Uani d 1 . .
    H H9A 0.176297 0.991762 0.124230 0.061 Uiso calc 1 . .
    H H9B 0.178789 1.126741 0.220191 0.061 Uiso calc 1 . .
    H H9C 0.101940 1.143637 0.119443 0.061 Uiso calc 1 . .
    C C10 0.49370(8) 0.5861(3) 0.37810(11) 0.0248(3) Uani d 1 . .
    C C11 0.51983(9) 0.3863(3) 0.34607(12) 0.0315(4) Uani d 1 . .
    H H11 0.484354 0.260546 0.317232 0.038 Uiso calc 1 . .
    C C12 0.59781(10) 0.3710(4) 0.35634(13) 0.0420(5) Uani d 1 . .
    H H12 0.615586 0.234665 0.334388 0.050 Uiso calc 1 . .
    C C13 0.64925(10) 0.5519(4) 0.39804(13) 0.0478(6) Uani d 1 . .
    H H13 0.702529 0.540331 0.404875 0.057 Uiso calc 1 . .
    C C14 0.62389(10) 0.7512(4) 0.43024(13) 0.0437(5) Uani d 1 . .
    H H14 0.659736 0.876252 0.458872 0.052 Uiso calc 1 . .
    C C15 0.54637(9) 0.7686(3) 0.42078(12) 0.0327(4) Uani d 1 . .
    H H15 0.529143 0.904967 0.443406 0.039 Uiso calc 1 . .
loop_
    _atom_site_aniso_label
    _atom_site_aniso_U_11
    _atom_site_aniso_U_22
    _atom_site_aniso_U_33
    _atom_site_aniso_U_12
    _atom_site_aniso_U_13
    _atom_site_aniso_U_23
    O1 0.0316(6) 0.0311(6) 0.0386(7) 0.0050(5) 0.0140(5) -0.0076(5)
    O2 0.0204(5) 0.0369(6) 0.0260(6) 0.0011(5) 0.0087(4) 0.0069(5)
    O3 0.0261(5) 0.0375(7) 0.0229(6) 0.0009(5) 0.0108(4) 0.0031(5)
    N1 0.0201(6) 0.0433(8) 0.0219(7) 0.0018(6) 0.0081(5) 0.0037(6)
    C1 0.0248(7) 0.0269(8) 0.0182(7) 0.0041(6) 0.0080(6) 0.0014(6)
    C2 0.0227(7) 0.0278(8) 0.0264(8) 0.0023(6) 0.0095(6) 0.0021(6)
    C3 0.0199(7) 0.0310(8) 0.0211(7) -0.0038(6) 0.0055(6) 0.0007(6)
    C4 0.0257(8) 0.0627(13) 0.0251(8) 0.0034(8) 0.0125(7) 0.0044(8)
    C5 0.0611(13) 0.0909(18) 0.0325(10) -0.0377(13) 0.0217(10) -0.0224(11)
    C6 0.0487(11) 0.0512(12) 0.0475(11) -0.0061(9) 0.0314(9) 0.0003(9)
    C7 0.0218(7) 0.0317(9) 0.0269(8) 0.0026(6) 0.0065(6) -0.0008(7)
    C8 0.0251(7) 0.0352(9) 0.0289(8) -0.0006(7) 0.0041(7) -0.0019(7)
    C9 0.0418(10) 0.0327(10) 0.0417(10) -0.0035(8) 0.0108(8) 0.0002(8)
    C10 0.0227(7) 0.0335(9) 0.0174(7) 0.0036(6) 0.0069(6) 0.0035(6)
    C11 0.0278(8) 0.0404(10) 0.0257(8) 0.0066(7) 0.0101(7) 0.0001(7)
    C12 0.0323(9) 0.0672(13) 0.0276(9) 0.0201(9) 0.0133(7) 0.0047(9)
    C13 0.0209(8) 0.0923(17) 0.0311(10) 0.0091(10) 0.0111(7) 0.0159(10)
    C14 0.0265(8) 0.0666(14) 0.0318(10) -0.0123(9) 0.0051(7) 0.0068(9)
    C15 0.0288(8) 0.0404(10) 0.0252(8) -0.0038(7) 0.0068(7) 0.0003(7)
_geom_special_details
;
 All esds (except the esd in the dihedral angle between two l.s. planes)
 are estimated using the full covariance matrix.  The cell esds are taken
 into account individually in the estimation of esds in distances, angles
 and torsion angles; correlations between esds in cell parameters are only
 used when they are defined by crystal symmetry.  An approximate (isotropic)
 treatment of cell esds is used for estimating esds involving l.s. planes.
;
loop_
    _geom_bond_atom_site_label_1
    _geom_bond_atom_site_label_2
    _geom_bond_site_symmetry_2
    _geom_bond_distance
    _geom_bond_publ_flag
    O1 C1 . 1.2149(19) ?
    O2 C3 . 1.3684(18) ?
    O2 C2 . 1.4230(17) ?
    O3 C3 . 1.2148(18) ?
    N1 C3 . 1.348(2) ?
    N1 C7 . 1.4764(19) ?
    N1 C4 . 1.478(2) ?
    C1 C10 . 1.494(2) ?
    C1 C2 . 1.519(2) ?
    C2 H2A . 0.9900 ?
    C2 H2B . 0.9900 ?
    C4 C5 . 1.520(3) ?
    C4 C6 . 1.522(2) ?
    C4 H4 . 1.0000 ?
    C5 H5A . 0.9800 ?
    C5 H5B . 0.9800 ?
    C5 H5C . 0.9800 ?
    C6 H6A . 0.9800 ?
    C6 H6B . 0.9800 ?
    C6 H6C . 0.9800 ?
    C7 C9 . 1.517(2) ?
    C7 C8 . 1.522(2) ?
    C7 H7 . 1.0000 ?
    C8 H8A . 0.9800 ?
    C8 H8B . 0.9800 ?
    C8 H8C . 0.9800 ?
    C9 H9A . 0.9800 ?
    C9 H9B . 0.9800 ?
    C9 H9C . 0.9800 ?
    C10 C15 . 1.392(2) ?
    C10 C11 . 1.392(2) ?
    C11 C12 . 1.389(2) ?
    C11 H11 . 0.9500 ?
    C12 C13 . 1.371(3) ?
    C12 H12 . 0.9500 ?
    C13 C14 . 1.384(3) ?
    C13 H13 . 0.9500 ?
    C14 C15 . 1.385(2) ?
    C14 H14 . 0.9500 ?
    C15 H15 . 0.9500 ?
loop_
    _geom_angle_atom_site_label_1
    _geom_angle_atom_site_label_2
    _geom_angle_atom_site_label_3
    _geom_angle_site_symmetry_1
    _geom_angle_site_symmetry_3
    _geom_angle
    _geom_angle_publ_flag
    C3 O2 C2 . . 114.64(12) ?
    C3 N1 C7 . . 119.12(13) ?
    C3 N1 C4 . . 122.37(13) ?
    C7 N1 C4 . . 117.83(13) ?
    O1 C1 C10 . . 121.89(14) ?
    O1 C1 C2 . . 120.45(14) ?
    C10 C1 C2 . . 117.64(13) ?
    O2 C2 C1 . . 110.00(13) ?
    O2 C2 H2A . . 109.7 ?
    C1 C2 H2A . . 109.7 ?
    O2 C2 H2B . . 109.7 ?
    C1 C2 H2B . . 109.7 ?
    H2A C2 H2B . . 108.2 ?
    O3 C3 N1 . . 125.75(14) ?
    O3 C3 O2 . . 122.46(14) ?
    N1 C3 O2 . . 111.72(13) ?
    N1 C4 C5 . . 111.30(16) ?
    N1 C4 C6 . . 111.37(14) ?
    C5 C4 C6 . . 111.69(16) ?
    N1 C4 H4 . . 107.4 ?
    C5 C4 H4 . . 107.4 ?
    C6 C4 H4 . . 107.4 ?
    C4 C5 H5A . . 109.5 ?
    C4 C5 H5B . . 109.5 ?
    H5A C5 H5B . . 109.5 ?
    C4 C5 H5C . . 109.5 ?
    H5A C5 H5C . . 109.5 ?
    H5B C5 H5C . . 109.5 ?
    C4 C6 H6A . . 109.5 ?
    C4 C6 H6B . . 109.5 ?
    H6A C6 H6B . . 109.5 ?
    C4 C6 H6C . . 109.5 ?
    H6A C6 H6C . . 109.5 ?
    H6B C6 H6C . . 109.5 ?
    N1 C7 C9 . . 113.40(13) ?
    N1 C7 C8 . . 111.27(13) ?
    C9 C7 C8 . . 112.63(14) ?
    N1 C7 H7 . . 106.3 ?
    C9 C7 H7 . . 106.3 ?
    C8 C7 H7 . . 106.3 ?
    C7 C8 H8A . . 109.5 ?
    C7 C8 H8B . . 109.5 ?
    H8A C8 H8B . . 109.5 ?
    C7 C8 H8C . . 109.5 ?
    H8A C8 H8C . . 109.5 ?
    H8B C8 H8C . . 109.5 ?
    C7 C9 H9A . . 109.5 ?
    C7 C9 H9B . . 109.5 ?
    H9A C9 H9B . . 109.5 ?
    C7 C9 H9C . . 109.5 ?
    H9A C9 H9C . . 109.5 ?
    H9B C9 H9C . . 109.5 ?
    C15 C10 C11 . . 119.50(15) ?
    C15 C10 C1 . . 118.42(15) ?
    C11 C10 C1 . . 122.07(14) ?
    C12 C11 C10 . . 119.92(17) ?
    C12 C11 H11 . . 120.0 ?
    C10 C11 H11 . . 120.0 ?
    C13 C12 C11 . . 120.25(18) ?
    C13 C12 H12 . . 119.9 ?
    C11 C12 H12 . . 119.9 ?
    C12 C13 C14 . . 120.29(16) ?
    C12 C13 H13 . . 119.9 ?
    C14 C13 H13 . . 119.9 ?
    C13 C14 C15 . . 120.11(18) ?
    C13 C14 H14 . . 119.9 ?
    C15 C14 H14 . . 119.9 ?
    C14 C15 C10 . . 119.93(18) ?
    C14 C15 H15 . . 120.0 ?
    C10 C15 H15 . . 120.0 ?
loop_
    _geom_hbond_atom_site_label_D
    _geom_hbond_atom_site_label_H
    _geom_hbond_atom_site_label_A
    _geom_hbond_site_symmetry_A
    _geom_hbond_distance_DH
    _geom_hbond_distance_HA
    _geom_hbond_distance_DA
    _geom_hbond_angle_DHA
    _geom_hbond_publ_flag
    C2 H2B O1 1_545 0.99 2.70 3.605(2) 151.7 yes
    C5 H5B O3 4_576 0.98 2.62 3.578(2) 167.3 yes
    C9 H9B O2 1_565 0.98 2.68 3.599(2) 157.3 yes
_shelx_space_group_comment
;
The symmetry employed for this shelxl refinement is uniquely defined
by the following loop, which should always be used as a source of
symmetry information in preference to the above space-group names.
They are only intended as comments.
;
_shelx_estimated_absorpt_T_min     0.991
_shelx_estimated_absorpt_T_max     0.993
_shelx_hkl_file
;
   1   0   0 -0.2586 0.19365   1
   1   0   0 0.13959 0.34014   4
  -1   0   0 0.51946 0.44770   2
  -2   0   0 4231.45 285.659   2
   2   0   0 4213.62 260.145   4
   2   0   0 3401.65 265.795   2
   2   0   0 4062.66 259.186   1
  -2   0   0 4277.78 274.272   4
  -2   0   0 4229.63 272.782   1
   3   0   0 1.77065 1.18732   4
  -3   0   0 -0.3149 1.20992   2
   3   0   0 0.79952 0.99070   2
  -3   0   0 0.83123 1.13705   4
   3   0   0 1.02020 0.66511   1
  -3   0   0 0.14376 0.51399   1
   5   0   0 5.99453 1.63568   1
   5   0   0 4.39658 1.60704   2
  -5   0   0 7.44037 1.60248   2
   5   0   0 3.14920 1.80969   4
  -5   0   0 4.99480 1.72855   4
  -5   0   0 6.07373 1.42992   1
  -6   0   0 46.2038 6.13509   2
   6   0   0 62.1080 9.03396   4
  -6   0   0 42.2279 6.26042   4
   6   0   0 44.7038 4.56035   2
   6   0   0 52.9522 8.46299   1
  -6   0   0 51.1438 7.35325   1
  -7   0   0 16.7450 2.99409   1
  -7   0   0 15.7334 3.12710   2
   7   0   0 22.2854 4.88293   1
  -7   0   0 12.4279 2.50223   4
   7   0   0 20.3870 4.36343   4
  -8   0   0 128.637 9.99981   2
   8   0   0 127.778 9.53817   2
  -8   0   0 133.765 9.62032   4
   8   0   0 142.416 9.97728   1
  -8   0   0 132.291 9.26607   1
   8   0   0 148.608 9.88919   4
   9   0   0 6.43114 2.95949   4
  -9   0   0 2.36815 3.19831   2
  -9   0   0 0.42676 1.17249   1
   9   0   0 -0.5623 2.30566   2
  10   0   0 69.9775 5.96651   1
  10   0   0 63.0503 6.43503   2
  10   0   0 74.6747 6.64865   4
 -10   0   0 66.3425 6.61430   2
  11   0   0 16.0816 4.24151   2
  11   0   0 30.8179 5.73081   1
 -11   0   0 21.9651 5.27682   2
  12   0   0 401.489 31.9931   1
 -12   0   0 395.333 27.7104   2
  12   0   0 414.871 33.9291   4
 -13   0   0 32.2135 7.34186   2
  13   0   0 45.1851 7.37582   1
  13   0   0 57.7831 9.17067   4
  14   0   0 96.4036 9.26382   4
  14   0   0 87.6718 8.13990   1
 -14   0   0 73.6818 10.3247   2
  15   0   0 9.21226 2.52981   1
  15   0   0 19.4066 6.19437   4
 -15   0   0 13.6425 7.75517   2
 -16   0   0 57.9093 10.8270   2
  16   0   0 48.1100 8.17482   4
  16   0   0 46.3214 5.51123   1
  17   0   0 -0.4237 7.32088   4
 -17   0   0 -1.1317 8.91374   2
   0  -1   0 1.31413 0.70310   3
   0   1   0 -0.5003 0.81353   3
   1  -1   0 2550.43 176.226   1
  -1  -1   0 2626.79 169.521   3
   1  -1   0 2648.12 171.599   4
  -1   1   0 2695.18 180.842   1
  -1   1   0 2664.25 168.697   4
   1   1   0 2685.50 164.146   3
   2  -1   0 937.404 62.3863   4
  -2  -1   0 919.637 59.5875   1
  -2  -1   0 895.115 60.7024   2
  -2  -1   0 934.088 61.5234   4
   2  -1   0 871.365 62.9008   1
  -2  -1   0 921.672 60.5114   3
  -2   1   0 915.189 58.1169   1
  -2   1   0 929.786 65.9354   4
   2   1   0 942.952 58.5958   3
  -3  -1   0 8087.29 538.832   1
  -3  -1   0 8802.18 535.077   4
   3  -1   0 8138.81 548.146   1
   3  -1   0 8062.62 549.273   4
   3  -1   0 8644.37 553.448   2
  -3  -1   0 8074.79 583.429   2
   3   1   0 8491.50 528.187   3
   3   1   0 8449.85 570.097   1
  -3   1   0 8557.24 524.879   1
   3   1   0 8573.50 526.732   2
   3   1   0 8311.96 569.819   4
  -3   1   0 8440.92 527.358   4
  -4  -1   0 3971.94 253.651   1
  -4  -1   0 4145.31 256.011   4
  -4  -1   0 4178.47 261.331   2
   4  -1   0 3972.06 256.026   4
   4  -1   0 4080.12 260.492   2
   4  -1   0 3927.52 263.456   1
   4   1   0 3870.40 261.434   4
   4   1   0 3997.39 257.189   2
  -4   1   0 4018.26 255.927   4
  -4   1   0 4010.66 261.055   1
   4   1   0 4003.71 257.403   1
   4   1   0 4076.41 255.501   3
   5  -1   0 113.955 8.57646   2
  -5  -1   0 112.420 8.16624   4
   5  -1   0 112.777 8.24970   1
  -5  -1   0 115.228 7.64083   1
   5  -1   0 115.797 8.02240   4
  -5  -1   0 128.462 8.41832   2
   5   1   0 120.218 7.85963   3
   5   1   0 116.836 8.26666   4
   5   1   0 120.477 8.32117   1
  -5   1   0 124.681 8.46632   1
  -5   1   0 119.556 7.94270   4
  -5   1   0 118.800 9.16605   2
   5   1   0 128.340 8.44104   2
   6  -1   0 421.500 28.3880   1
  -6  -1   0 447.350 28.2035   4
  -6  -1   0 444.280 27.7090   1
   6  -1   0 450.593 28.7208   4
   6  -1   0 456.857 27.9778   2
  -6  -1   0 422.526 28.2255   2
   6   1   0 385.118 27.9254   4
   6   1   0 438.908 28.0542   3
   6   1   0 440.424 31.2302   2
  -6   1   0 434.788 28.7240   1
   6   1   0 451.329 28.5291   1
  -6   1   0 447.231 28.0819   4
  -6   1   0 409.264 28.9383   2
  -7  -1   0 1155.02 72.6991   1
   7  -1   0 1096.75 71.6586   1
  -7  -1   0 1169.04 71.3760   2
   7  -1   0 1071.91 73.0466   2
   7  -1   0 1073.36 71.0196   4
  -7  -1   0 1093.08 71.3406   4
  -7   1   0 1153.27 74.9220   4
   7   1   0 1134.37 72.4101   2
  -7   1   0 1155.86 72.2693   1
   7   1   0 1177.79 76.6957   1
   7   1   0 1111.53 72.8022   3
  -7   1   0 1132.59 70.6694   2
   7   1   0 1081.76 73.5875   4
   8  -1   0 802.951 49.7929   1
   8  -1   0 724.395 48.8932   4
  -8  -1   0 769.961 49.3828   1
   8  -1   0 761.371 49.7857   2
  -8  -1   0 798.992 49.3378   4
  -8  -1   0 756.651 50.1380   2
   8   1   0 752.131 48.6164   4
   8   1   0 749.077 51.8535   3
  -8   1   0 795.208 49.2558   4
  -8   1   0 789.078 49.2975   2
   8   1   0 789.672 54.8252   2
  -8   1   0 787.710 49.0155   1
   8   1   0 770.045 52.5804   1
  -9  -1   0 44.5685 5.14826   2
   9  -1   0 37.3443 4.42951   4
   9  -1   0 43.2233 4.70288   2
  -9  -1   0 33.3962 3.20960   1
   9  -1   0 48.2921 3.78735   1
   9   1   0 34.3103 4.70631   4
  -9   1   0 42.7431 3.76741   1
   9   1   0 30.6056 4.64781   2
  -9   1   0 46.5881 6.21023   2
   9   1   0 42.0412 3.76486   1
  10  -1   0 342.827 24.4672   4
  10  -1   0 361.705 26.7048   1
  10  -1   0 366.219 24.2728   2
 -10  -1   0 388.241 24.4408   2
 -10   1   0 355.982 26.1154   2
  10   1   0 362.930 25.4606   2
  10   1   0 384.309 24.4180   1
  10   1   0 362.932 24.0845   4
 -11  -1   0 137.415 11.4654   2
  11  -1   0 148.100 11.1260   4
  11  -1   0 147.891 9.80565   1
  11   1   0 142.942 11.3215   4
 -11   1   0 161.363 12.8608   2
  11   1   0 138.078 9.81065   1
  12  -1   0 171.204 13.6089   2
 -12  -1   0 221.350 14.7550   2
  12  -1   0 175.791 12.6546   1
  12  -1   0 204.431 14.1162   4
  12   1   0 180.826 14.1351   4
 -12   1   0 184.951 15.5766   2
  12   1   0 189.129 13.2365   1
  13  -1   0 2.37803 1.56596   1
 -13  -1   0 4.46844 4.93920   2
  13  -1   0 -4.9054 4.13126   4
 -13   1   0 -6.0272 5.88972   2
  13   1   0 6.99286 4.76937   4
  13   1   0 -1.4783 2.11876   1
 -14  -1   0 4.84578 5.74084   2
  14  -1   0 0.38819 4.69485   4
  14  -1   0 0.21612 2.17948   1
 -14   1   0 -5.9606 6.54941   2
  14   1   0 7.86631 5.59144   4
  14   1   0 0.01121 2.39704   1
  15  -1   0 6.64904 2.83524   1
 -15  -1   0 -3.8783 6.44503   2
  15  -1   0 9.80586 5.57737   4
  15   1   0 9.68137 3.15894   1
  15   1   0 5.13265 6.14550   4
 -15   1   0 1.74194 7.52864   2
  16  -1   0 35.4629 7.35362   4
  16  -1   0 38.2696 4.54509   1
 -16  -1   0 30.2803 7.12866   2
 -16   1   0 27.0487 7.65913   2
  16   1   0 33.4650 8.02283   4
  16   1   0 42.3010 5.07201   1
 -17  -1   0 19.1049 9.50021   2
  17  -1   0 12.0632 7.16700   4
  17   1   0 12.4454 8.29637   4
   0  -2   0 1.74656 1.17146   3
   0   2   0 1.82014 1.32893   3
   1  -2   0 562.810 35.6578   3
   1  -2   0 547.033 38.8213   1
  -1  -2   0 590.205 35.7897   3
   1  -2   0 575.154 36.2476   4
   1   2   0 581.025 37.5577   3
  -2  -2   0 237.570 15.4101   3
   2  -2   0 227.910 14.9356   4
   2  -2   0 230.549 15.2477   1
  -2  -2   0 237.601 15.9547   2
  -2   2   0 226.089 14.8196   1
   2   2   0 234.544 14.6307   3
  -3  -2   0 -2.4164 2.60501   2
  -3  -2   0 0.42578 1.17446   3
   3  -2   0 2.46685 0.61391   1
   3  -2   0 1.22329 0.89365   4
  -3  -2   0 1.28729 1.68039   4
  -3  -2   0 1.85130 0.62914   1
  -3   2   0 2.57553 0.80974   1
   3   2   0 -0.5245 1.36429   3
  -3   2   0 1.44406 1.13644   4
  -4  -2   0 130.141 9.84498   1
  -4  -2   0 145.421 10.0998   2
   4  -2   0 142.523 9.17141   4
  -4  -2   0 144.949 9.20267   3
   4  -2   0 133.690 9.60826   1
  -4  -2   0 131.520 9.82055   4
  -4   2   0 146.661 9.44564   1
   4   2   0 142.749 9.28036   3
  -4   2   0 140.710 9.03681   4
  -5  -2   0 3.88462 2.69174   2
   5  -2   0 0.39372 1.25716   4
   5  -2   0 0.58139 0.83267   1
   5  -2   0 -3.7026 3.09659   2
  -5  -2   0 2.34348 0.82493   1
  -5  -2   0 1.78695 1.79237   4
   5   2   0 2.11257 1.38525   3
  -5   2   0 0.25754 1.19948   4
  -5   2   0 -0.6996 0.69511   1
   6  -2   0 871.928 59.9479   4
  -6  -2   0 894.048 55.8378   4
  -6  -2   0 878.889 56.6076   2
   6  -2   0 886.159 58.1988   1
  -6  -2   0 890.650 59.4006   1
   6  -2   0 878.026 64.9526   2
  -6   2   0 898.389 59.7953   4
   6   2   0 929.650 61.9210   3
  -6   2   0 901.697 57.0409   1
   6   2   0 950.981 72.5651   2
   7  -2   0 789.554 54.4739   1
  -7  -2   0 818.849 53.6366   2
   7  -2   0 846.989 55.6985   4
  -7  -2   0 835.945 53.7869   1
   7  -2   0 753.616 52.3141   2
  -7  -2   0 833.046 51.8131   4
   7   2   0 831.795 53.8867   2
   7   2   0 827.136 51.5835   3
  -7   2   0 841.732 53.4273   4
  -7   2   0 802.006 52.4107   1
   7   2   0 839.364 55.0753   1
  -8  -2   0 4.92355 3.25915   2
   8  -2   0 -0.4104 3.70131   2
   8  -2   0 3.00617 2.26169   4
  -8  -2   0 5.35281 1.28854   1
   8  -2   0 4.40462 1.28613   1
  -8   2   0 4.27669 1.24637   1
   8   2   0 5.28624 1.47136   1
  -8   2   0 0.46794 1.99307   4
   8   2   0 1.98283 2.31143   4
   8   2   0 -1.2957 3.71824   2
   8   2   0 2.78928 2.09519   3
  -9  -2   0 372.486 22.5789   1
  -9  -2   0 357.024 23.5169   2
   9  -2   0 354.144 23.3825   4
   9  -2   0 336.142 22.5033   1
   9  -2   0 322.571 23.3284   2
   9   2   0 367.156 24.3087   4
  -9   2   0 338.993 26.2139   1
   9   2   0 334.307 23.5316   1
  10  -2   0 35.5371 4.69237   4
  10  -2   0 43.3938 3.89937   1
  10  -2   0 52.8247 5.95477   2
  10   2   0 47.4811 6.11102   4
  10   2   0 46.6823 3.89694   1
  11  -2   0 13.2641 3.81942   4
  11  -2   0 12.6432 2.19861   1
  11  -2   0 2.25604 4.45755   2
 -11  -2   0 7.97423 4.36054   2
  11   2   0 9.79676 2.32503   1
  11   2   0 14.1041 5.13387   4
 -12  -2   0 18.4192 5.43659   2
  12  -2   0 22.5362 4.58720   4
  12  -2   0 26.5102 3.02013   1
  12   2   0 24.7060 3.21066   1
  12   2   0 25.3668 5.11966   4
 -13  -2   0 -0.8628 5.06087   2
  13  -2   0 -5.8558 4.21722   4
  13  -2   0 -3.4645 1.96706   1
  13   2   0 5.79855 2.42767   1
  13   2   0 -0.5571 4.20573   4
  14  -2   0 43.2993 4.50330   1
 -14  -2   0 61.1141 8.14844   2
  14   2   0 43.1740 5.66818   1
 -15  -2   0 35.7684 8.00508   2
  15  -2   0 36.1562 3.92541   1
  16  -2   0 14.9950 6.44186   4
 -16  -2   0 13.6868 7.67300   2
  16   2   0 9.53845 3.89062   1
  17  -2   0 12.6752 7.28773   4
 -17  -2   0 3.29346 8.35864   2
   0  -3   0 1.95740 1.42245   3
  -1  -3   0 144.158 9.88549   3
   1  -3   0 143.243 9.78616   3
   1  -3   0 149.090 9.61064   4
   1  -3   0 147.573 10.1048   1
   1   3   0 140.759 9.97465   3
   2  -3   0 103.508 7.48112   3
  -2  -3   0 99.1885 7.04505   3
   2  -3   0 114.823 6.92449   4
   2  -3   0 99.6633 7.09784   1
   2   3   0 103.332 7.24557   3
  -3  -3   0 8.26896 3.73032   2
   3  -3   0 13.8906 2.88729   4
   3  -3   0 11.4172 2.59178   3
  -3  -3   0 10.9191 2.09397   4
   3  -3   0 17.9680 3.64802   1
  -3  -3   0 9.21291 1.94639   3
   3   3   0 5.27515 1.90323   3
  -4  -3   0 275.701 18.1743   2
   4  -3   0 260.134 17.1482   4
  -4  -3   0 256.845 18.6432   1
  -4  -3   0 260.742 17.7583   4
  -4  -3   0 254.639 17.0127   3
   4  -3   0 277.014 17.1385   1
  -4   3   0 289.780 17.8551   1
   4   3   0 239.811 17.5356   3
  -5  -3   0 161.901 10.6267   1
   5  -3   0 156.713 9.60317   1
  -5  -3   0 149.634 9.73245   3
  -5  -3   0 145.490 10.3154   4
  -5  -3   0 139.534 11.2465   2
   5  -3   0 143.855 9.77097   4
   5   3   0 153.243 9.99850   3
  -5   3   0 151.677 9.86154   1
  -5   3   0 125.856 9.97012   4
   6  -3   0 278.239 18.5415   4
  -6  -3   0 284.955 19.0290   2
  -6  -3   0 275.079 18.9444   4
   6  -3   0 280.039 18.2947   1
  -6  -3   0 274.198 19.3889   1
  -6  -3   0 278.372 18.0125   3
  -6   3   0 275.468 19.8855   1
   6   3   0 280.515 19.0009   3
  -6   3   0 267.808 17.6277   4
  -7  -3   0 1.55449 1.36458   1
   7  -3   0 2.90869 1.93270   4
  -7  -3   0 3.06998 3.72130   2
   7  -3   0 0.36140 1.28154   1
   7  -3   0 1.74838 5.18387   2
   7   3   0 5.69381 2.68745   3
  -7   3   0 3.36170 1.18165   1
  -7   3   0 4.50420 1.95785   4
  -8  -3   0 33.9710 5.36627   2
  -8  -3   0 25.1593 2.50250   1
   8  -3   0 22.4402 6.61152   2
   8  -3   0 33.3304 3.01251   1
  -8   3   0 21.7488 2.43463   1
  -8   3   0 29.3404 3.27935   4
   8   3   0 24.7551 3.32096   3
  -9  -3   0 38.3477 4.96177   1
   9  -3   0 48.2191 6.67392   1
   9  -3   0 49.0614 6.77471   4
  -9  -3   0 44.1559 6.17138   2
   9  -3   0 28.7908 7.16727   2
  10  -3   0 374.970 22.6262   4
  10  -3   0 319.418 23.2659   1
 -10  -3   0 309.437 25.9248   2
 -11  -3   0 245.463 18.5692   2
  11  -3   0 260.303 16.8400   1
  11  -3   0 234.962 17.0634   4
 -12  -3   0 6.05199 5.51069   2
  12  -3   0 8.82663 2.59929   1
  12  -3   0 8.25119 4.03971   4
 -13  -3   0 13.6581 6.10220   2
  13  -3   0 6.92825 4.29381   4
  13  -3   0 13.6235 2.72571   1
 -14  -3   0 36.0644 7.94536   2
  14  -3   0 43.1207 4.58700   1
  14  -3   0 41.9019 6.71911   4
 -15  -3   0 61.7910 10.1531   2
  15  -3   0 65.4942 8.42807   4
  15  -3   0 58.5187 5.87635   1
  16  -3   0 28.3259 7.21722   4
 -16  -3   0 34.2544 7.50538   2
   0  -4   0 409.038 25.8341   3
   0  -4   0 397.967 30.3897   1
   1  -4   0 24.5186 2.03978   1
   1  -4   0 21.5516 3.04573   3
  -1  -4   0 24.5486 2.77491   3
   1  -4   0 29.6798 2.52632   4
   2  -4   0 283.968 19.1722   4
  -2  -4   0 260.937 17.6825   3
   2  -4   0 263.032 18.6151   3
   2  -4   0 268.645 18.4130   1
   2   4   0 278.272 19.7305   3
  -3  -4   0 89.3371 7.43374   4
  -3  -4   0 98.3759 7.85224   3
  -3  -4   0 89.2109 9.19982   2
   3  -4   0 104.303 7.18751   1
   3  -4   0 106.838 7.74743   3
   3  -4   0 108.301 6.79517   4
   3   4   0 85.7349 7.28715   3
  -4  -4   0 19.6190 3.13856   4
  -4  -4   0 18.7058 5.39551   2
  -4  -4   0 14.4089 2.22214   3
   4  -4   0 14.5050 2.16076   4
   4  -4   0 15.2071 1.75466   1
   4  -4   0 14.3328 3.34245   3
  -4  -4   0 15.1722 1.79477   1
   4   4   0 23.5931 3.14096   3
  -5  -4   0 35.1790 5.74582   2
  -5  -4   0 23.4893 2.23271   1
   5  -4   0 20.4784 2.50094   4
   5  -4   0 18.0773 2.03392   1
   5  -4   0 17.6755 3.17648   3
  -5  -4   0 17.3101 3.98272   4
  -5  -4   0 25.0288 2.86122   3
   5   4   0 23.0467 3.36758   3
  -6  -4   0 136.768 10.3449   3
  -6  -4   0 150.016 11.2158   1
   6  -4   0 139.602 10.1572   4
   6  -4   0 150.712 9.96471   1
  -6  -4   0 146.452 12.2809   2
  -6   4   0 171.997 10.7190   1
   6   4   0 140.954 10.4733   3
  -7  -4   0 51.4322 4.54448   1
   7  -4   0 45.5609 4.62193   4
  -7  -4   0 53.2504 7.16695   2
   7  -4   0 49.0662 3.94503   1
  -7   4   0 41.6646 3.82912   1
   8  -4   0 48.7251 4.42342   1
  -8  -4   0 45.9171 3.83353   1
  -8  -4   0 36.8827 6.83467   2
   8  -4   0 53.1215 5.00992   4
  -9  -4   0 45.0726 7.07720   2
   9  -4   0 29.5758 3.05629   1
 -10  -4   0 83.6021 9.17525   2
  10  -4   0 71.0863 5.54320   1
  10  -4   0 66.6334 6.55589   4
  11  -4   0 22.6938 2.95875   1
  11  -4   0 18.1434 4.66771   4
 -11  -4   0 20.0994 6.60359   2
  12  -4   0 0.86333 4.47978   4
 -12  -4   0 4.49422 6.18827   2
  12  -4   0 3.04492 2.24523   1
  13  -4   0 23.8196 3.49578   1
 -13  -4   0 30.1186 7.86827   2
  13  -4   0 15.8433 6.00581   4
  14  -4   0 -0.7838 5.11150   4
 -14  -4   0 4.11847 7.28397   2
 -15  -4   0 8.05212 6.09175   2
  15  -4   0 9.55025 5.84357   4
   0  -5   0 -0.4366 2.81657   3
   0  -5   0 -0.4492 1.73880   4
   1  -5   0 112.454 8.42425   3
  -1  -5   0 92.9831 8.00380   3
   1  -5   0 118.542 8.42645   1
   1  -5   0 115.238 8.06706   4
  -1  -5   0 118.485 8.08276   1
   2  -5   0 177.022 13.0779   3
  -2  -5   0 194.952 15.6858   4
   2  -5   0 191.876 12.2540   1
   2  -5   0 182.343 12.2661   4
  -2  -5   0 189.651 12.6683   3
  -2  -5   0 206.361 15.6686   2
   3  -5   0 44.5783 3.64773   4
  -3  -5   0 30.6339 3.87035   3
  -3  -5   0 32.8044 7.22864   2
   3  -5   0 38.7809 3.02070   1
  -3  -5   0 33.2335 4.24196   4
   3  -5   0 43.0563 4.75860   3
   3   5   0 37.5759 5.10133   3
   4  -5   0 13.6703 2.41139   4
  -4  -5   0 15.8950 6.30301   4
   4  -5   0 17.7706 1.79653   1
  -4  -5   0 20.3940 2.97736   3
  -4  -5   0 4.65386 5.78519   2
   4  -5   0 14.7611 3.65702   3
  -4  -5   0 12.4345 1.73186   1
   4   5   0 14.9699 4.32966   3
   5  -5   0 195.468 12.9369   4
  -5  -5   0 172.982 14.7698   1
  -5  -5   0 184.855 12.5830   3
   5  -5   0 218.785 12.6866   1
  -5  -5   0 171.373 15.2972   2
   5  -5   0 180.410 13.8443   3
   6  -5   0 16.6792 2.85806   4
  -6  -5   0 13.6066 1.93864   1
   6  -5   0 22.5924 4.52317   3
  -6  -5   0 16.1818 6.36296   2
  -6  -5   0 12.0251 2.97350   3
   7  -5   0 67.9025 7.42548   3
  -7  -5   0 81.0195 6.00798   3
  -7  -5   0 65.4831 5.59969   1
   7  -5   0 67.6113 5.91921   4
   7  -5   0 66.8542 5.51703   1
  -7  -5   0 61.6866 7.94370   2
   8  -5   0 11.6156 2.22420   1
   8  -5   0 7.04464 3.17596   4
   8  -5   0 7.06543 4.56562   3
  -8  -5   0 7.50839 6.34165   2
   9  -5   0 21.4886 3.63518   1
   9  -5   0 32.0759 4.54355   4
  10  -5   0 24.4270 3.03491   1
 -10  -5   0 24.4660 7.99355   2
  10  -5   0 23.6441 4.23698   4
 -11  -5   0 7.01295 7.46892   2
  11  -5   0 1.03676 2.16164   1
  11  -5   0 6.31699 4.52745   4
 -12  -5   0 0.55548 8.19368   2
  12  -5   0 0.32972 2.47475   1
  12  -5   0 5.72034 4.26194   4
 -13  -5   0 9.63614 8.48707   2
   0  -6   0 52.1277 4.37778   1
   0  -6   0 61.3286 4.83309   4
   0  -6   0 60.6634 5.81199   3
  -1  -6   0 9.43141 2.40227   4
  -1  -6   0 14.4305 3.06038   3
   1  -6   0 14.0083 1.72005   1
  -1  -6   0 16.5931 7.00225   2
   1  -6   0 14.4006 2.43454   4
   1  -6   0 14.3956 3.84550   3
  -2  -6   0 -1.4126 6.30997   2
  -2  -6   0 3.49527 2.76893   3
  -2  -6   0 1.44625 1.12111   1
   2  -6   0 2.08878 1.04362   1
   2  -6   0 1.19372 1.82006   4
   2  -6   0 -3.3900 3.49709   3
   3  -6   0 2.05110 1.09773   1
  -3  -6   0 10.0158 6.77893   2
  -3  -6   0 3.30995 1.01711   1
  -3  -6   0 2.74421 2.27771   3
   3  -6   0 6.44522 2.04650   4
   3  -6   0 3.23998 3.33420   3
  -4  -6   0 9.59840 6.73468   2
   4  -6   0 7.80178 1.84470   1
   4  -6   0 7.24513 3.93014   3
  -4  -6   0 15.0413 3.11250   3
   5  -6   0 6.62683 4.02370   3
  -5  -6   0 7.01808 6.93885   2
  -5  -6   0 0.47129 2.64938   3
   5  -6   0 2.91329 1.78730   1
  -6  -6   0 2.37406 7.35430   2
  -6  -6   0 -0.9674 2.29080   3
   6  -6   0 5.41478 4.30340   3
   6  -6   0 1.33158 1.77408   1
  -7  -6   0 -1.9291 7.51588   2
   7  -6   0 1.45338 5.10681   3
  -7  -6   0 1.72166 2.67898   3
   7  -6   0 3.03021 1.68430   1
   8  -6   0 1.28357 1.75979   1
  -8  -6   0 3.76527 8.05669   2
   8  -6   0 -4.5078 5.33835   3
   9  -6   0 7.38596 2.41890   1
  -9  -6   0 0.02825 8.31383   2
   9  -6   0 7.38619 6.70120   3
  10  -6   0 3.99808 6.62046   3
 -10  -6   0 13.0421 9.62493   2
   0  -7   0 13.6380 8.49839   2
   1  -7   0 -1.7758 8.17923   2
  -1  -7   0 -3.5454 8.40787   2
  -2  -7   0 6.40484 8.44612   2
   3  -7   0 9.07973 5.94123   3
  -3  -7   0 15.8858 8.85330   2
   4  -7   0 21.8123 5.32792   3
  -4  -7   0 32.3052 9.77163   2
   5  -7   0 6.00215 5.51455   3
  -5  -7   0 12.3660 9.01434   2
  -6  -7   0 3.86443 9.57773   2
   6  -7   0 -1.2099 5.49248   3
  18   0  -1 64.0316 10.3033   4
 -17   0   1 0.67446 9.16426   2
  17   0  -1 -0.2279 6.81773   4
  17   0  -1 -0.9024 3.58973   1
  16   0  -1 1.48634 6.09988   4
 -16   0   1 -4.7133 8.34981   2
  16   0  -1 -2.8265 3.12508   1
  15   0  -1 -4.1214 4.99201   4
 -15   0   1 2.12766 7.21561   2
  15   0  -1 -0.0222 2.64253   1
  14   0  -1 20.9454 3.31578   1
  14   0  -1 26.2106 6.60961   4
 -14   0   1 13.3048 7.04526   2
 -13   0   1 -1.6459 5.58779   2
  13   0  -1 -2.7641 2.10913   1
  13   0  -1 -3.8565 4.22044   4
 -12   0   1 28.5717 6.46250   2
  12   0  -1 34.5175 3.43857   1
  12   0  -1 32.1516 5.17628   4
  11   0  -1 2.75239 3.27798   4
 -11   0   1 -0.0447 4.33578   2
  11   0  -1 -0.7383 1.52668   1
  11   0  -1 1.24264 3.22819   2
  10   0  -1 147.032 10.4735   4
  10   0  -1 129.008 10.4181   2
 -10   0   1 145.939 9.79854   1
  10   0  -1 140.892 9.72591   1
 -10   0   1 126.250 11.1034   2
  -9   0   1 0.09728 1.07434   1
  -9   0   1 4.72265 2.43830   4
   9   0  -1 -0.7207 2.49720   4
   9   0  -1 -1.1450 2.31304   2
  -9   0   1 -2.2841 3.28140   2
  -8   0   1 -0.2370 2.81860   2
   8   0  -1 1.24274 1.09234   1
  -8   0   1 1.33449 1.03873   1
   8   0  -1 1.22522 2.29662   2
  -8   0   1 0.11487 2.11897   4
   8   0  -1 1.76348 2.20797   4
  -7   0   1 1.61260 1.81417   2
  -7   0   1 -2.4267 1.86273   4
  -7   0   1 0.00000 0.89582   1
   7   0  -1 -0.7496 0.64023   1
   7   0  -1 -2.2281 1.94828   4
   7   0  -1 0.29915 1.32088   2
   6   0  -1 215.535 13.7323   4
  -6   0   1 226.354 14.1154   2
   6   0  -1 220.152 14.0202   1
   6   0  -1 215.590 17.5891   2
  -6   0   1 191.749 13.8703   4
  -6   0   1 195.251 13.6427   1
  -5   0   1 1.04933 0.76443   1
  -5   0   1 2.57529 2.05137   2
   5   0  -1 -0.3313 1.05385   1
  -5   0   1 0.91032 1.51587   4
   5   0  -1 -2.9027 1.59823   4
   5   0  -1 -1.7791 1.52168   2
  -4   0   1 2786.94 185.477   2
  -4   0   1 2766.71 175.157   1
   4   0  -1 2779.59 179.147   2
   4   0  -1 2775.56 187.323   1
  -4   0   1 2819.18 176.741   4
   4   0  -1 2831.23 186.004   4
   3   0  -1 -1.2964 1.24921   2
  -3   0   1 -0.1947 0.72075   4
   3   0  -1 1.08114 0.58870   1
  -3   0   1 -1.8074 1.45274   2
   3   0  -1 1.05479 1.13201   4
  -3   0   1 0.94784 0.38304   1
  -2   0   1 1432.86 90.0529   4
   2   0  -1 1416.46 93.7340   1
  -2   0   1 1386.74 88.9095   1
   2   0  -1 1417.19 90.2080   4
  -2   0   1 1431.20 95.6195   2
   2   0  -1 1372.97 93.1732   2
  -1   0   1 -0.7154 0.56843   2
   1   0  -1 -0.2340 0.12007   1
   1   0  -1 0.22356 0.34079   2
  -1   0  -1 -0.0998 0.41792   4
   1   0   1 1.29644 0.56141   4
   1   0   1 -0.2388 0.27275   2
  -1   0  -1 0.74320 0.30183   2
   2   0   1 121.926 8.12028   1
   2   0   1 125.504 9.30659   2
   2   0   1 124.062 7.97775   4
  -2   0  -1 136.700 8.01443   4
  -2   0  -1 124.565 7.86514   1
  -2   0  -1 117.786 8.96743   2
   3   0   1 0.97662 1.09127   2
   3   0   1 2.84263 1.33645   4
  -3   0  -1 1.10598 1.14002   4
  -4   0  -1 1411.85 89.5505   2
   4   0   1 1424.59 98.4407   2
   4   0   1 1396.84 93.5055   4
  -4   0  -1 1363.61 90.0536   1
  -4   0  -1 1387.22 89.8261   4
   4   0   1 1339.66 94.5758   1
   5   0   1 -0.7317 1.26268   2
  -5   0  -1 -1.3795 1.46943   4
   5   0   1 1.76722 0.95853   1
   5   0   1 4.13472 1.82818   4
  -5   0  -1 -0.0728 1.55681   2
  -6   0  -1 241.247 15.8638   4
  -6   0  -1 223.008 15.6630   2
   6   0   1 227.223 15.6114   2
  -6   0  -1 235.830 15.2774   1
   6   0   1 251.760 16.0850   1
   6   0   1 256.458 16.0389   4
  -7   0  -1 -1.3666 1.92418   4
   7   0   1 -0.6189 1.63746   2
   7   0   1 2.07738 2.19950   4
   7   0   1 2.02448 1.24181   1
  -7   0  -1 -1.2419 0.86591   1
  -7   0  -1 -2.4241 2.04896   2
  -8   0  -1 60.3794 5.67604   2
   8   0   1 69.0401 5.39430   2
  -8   0  -1 66.8612 5.61351   1
   8   0   1 61.1898 5.54693   4
  -8   0  -1 50.9160 5.15321   4
   8   0   1 58.3679 4.51233   1
   9   0   1 -1.0923 2.29363   2
  -9   0  -1 1.71491 1.19026   1
  -9   0  -1 0.93834 2.94377   2
   9   0   1 -0.0252 2.86928   4
  10   0   1 362.573 27.6435   4
 -10   0  -1 397.670 26.4604   2
  10   0   1 429.412 28.1497   1
  10   0   1 409.627 31.4573   2
  11   0   1 -1.1050 1.87911   1
 -11   0  -1 -2.8707 2.82393   2
  11   0   1 -1.6140 3.38670   2
  11   0   1 3.74699 3.69500   4
  12   0   1 10.2403 4.53972   4
  12   0   1 12.2945 4.22464   2
 -12   0  -1 12.0867 5.27218   2
  12   0   1 7.21529 1.84157   1
 -13   0  -1 2.85257 5.60904   2
  13   0   1 -5.4955 2.20573   1
  13   0   1 -0.5198 5.64608   4
  14   0   1 20.0059 5.99805   4
  14   0   1 22.5067 3.44484   1
 -14   0  -1 17.8788 6.94508   2
  15   0   1 -3.5362 2.84514   1
  15   0   1 1.70612 5.64839   4
 -15   0  -1 0.10957 7.03449   2
  16   0   1 18.5851 7.19492   4
 -16   0  -1 10.5313 8.06993   2
  17   0   1 2.17969 7.06398   4
 -18  -1   1 27.2215 10.6601   2
  18  -1  -1 42.1391 9.06436   4
 -17  -1   1 17.1634 9.97990   2
  17  -1  -1 17.1431 6.95905   4
 -17   1   1 32.0252 8.64560   2
  16  -1  -1 7.79234 3.20850   1
  16  -1  -1 9.20696 6.03067   4
 -16  -1   1 17.0682 8.27960   2
  16   1  -1 10.9244 7.14655   4
 -16   1   1 12.2219 9.11877   2
  15  -1  -1 114.123 11.1450   4
 -15  -1   1 120.811 12.8588   2
  15  -1  -1 134.127 9.59426   1
 -15   1   1 139.567 14.4554   2
  15   1  -1 123.771 11.9239   4
  15   1  -1 119.806 9.23045   1
  14  -1  -1 14.4720 2.88181   1
 -14  -1   1 14.6112 6.19456   2
  14  -1  -1 16.3027 5.16513   4
  14   1  -1 2.82687 5.30873   4
 -14   1   1 12.4134 7.67349   2
  13  -1  -1 10.5154 2.05837   1
  13  -1  -1 16.2867 4.65810   4
 -13  -1   1 16.4060 5.62693   2
 -13   1   1 24.5459 7.43823   2
  13   1  -1 17.9025 5.37011   4
  13   1  -1 15.2709 2.72008   1
  12  -1  -1 245.152 18.2967   1
 -12  -1   1 263.062 18.0312   2
  12  -1  -1 231.063 17.1227   4
  12   1  -1 250.824 18.3101   4
 -12   1   1 264.302 19.4833   2
  12   1  -1 230.922 16.9017   1
  11  -1  -1 91.9636 7.38815   1
  11  -1  -1 96.1827 8.72830   2
 -11  -1   1 118.602 9.12545   2
  11  -1  -1 97.1545 8.49959   4
 -11   1   1 115.609 10.7572   2
  11   1  -1 105.451 7.83561   1
  11   1  -1 116.489 9.15305   4
  10  -1  -1 7.62794 3.44289   2
 -10  -1   1 7.78837 3.80080   2
  10  -1  -1 -0.6911 1.31442   1
  10  -1  -1 0.34388 2.76146   4
  10   1  -1 1.08607 3.28332   4
  10   1  -1 -1.3425 1.46155   1
 -10   1   1 -1.5625 4.63621   2
  10   1  -1 -0.1177 3.22557   2
  -9  -1   1 177.239 12.7598   2
   9  -1  -1 180.463 12.2007   4
   9  -1  -1 172.397 12.8706   2
  -9  -1   1 156.392 12.1524   1
   9  -1  -1 171.840 12.2823   1
  -9   1   1 173.191 13.7403   2
   9   1  -1 185.265 12.5459   2
   9   1  -1 175.299 12.3990   4
  -9   1   1 180.550 12.4953   4
  -8  -1   1 2258.02 147.970   4
  -8  -1   1 2231.96 147.219   1
   8  -1  -1 2372.43 144.712   4
   8  -1  -1 2254.17 155.913   2
   8  -1  -1 2300.11 146.819   1
  -8  -1   1 2325.18 154.838   2
   8   1  -1 2303.22 165.750   2
   8   1  -1 2285.50 147.028   1
   8   1  -1 2251.57 144.863   4
  -8   1   1 2222.31 144.356   4
  -8   1   1 2299.75 144.080   2
  -8   1   1 2294.43 157.667   1
   7  -1  -1 970.163 62.6362   2
   7  -1  -1 987.627 64.3764   1
  -7  -1   1 1025.87 64.7016   1
  -7  -1   1 1053.34 64.5765   4
   7  -1  -1 997.494 62.7388   4
  -7  -1   1 1020.66 68.1485   2
  -7   1   1 1001.08 65.6112   2
   7   1  -1 1026.36 71.7377   2
  -7   1   1 1024.83 64.6946   1
   7   1  -1 1005.64 71.6455   4
  -7   1   1 977.162 66.5792   4
   7   1  -1 923.768 62.4752   1
   6  -1  -1 3.65227 1.68697   4
  -6  -1   1 4.90135 2.35884   2
  -6  -1   1 1.89049 0.90050   1
   6  -1  -1 5.32507 2.04201   2
  -6  -1   1 3.06685 1.99735   4
   6  -1  -1 3.55199 0.99855   1
   6   1  -1 6.48155 2.42907   2
  -6   1   1 4.56389 0.98385   1
  -6   1   1 7.25881 1.67088   4
  -6   1   1 3.91817 3.56255   2
   6   1  -1 5.67903 2.34580   4
  -5  -1   1 988.055 65.8422   2
   5  -1  -1 968.117 64.9168   1
   5  -1  -1 1059.09 63.8236   2
  -5  -1   1 1031.52 63.0210   4
   5  -1  -1 990.598 66.6725   4
  -5  -1   1 996.007 63.9758   1
   5   1  -1 993.009 66.0466   2
   5   1  -1 952.610 64.3210   4
  -5   1   1 998.589 62.9328   1
  -5   1   1 994.454 65.1429   4
  -5   1   1 1010.24 68.0437   2
   5   1  -1 990.017 64.2598   1
   4  -1  -1 3658.52 236.711   4
  -4  -1   1 3638.25 252.432   2
   4  -1  -1 3922.01 238.521   2
   4  -1  -1 3628.46 250.791   1
  -4  -1   1 3763.22 237.857   4
  -4  -1   1 3856.03 259.496   1
  -4   1   1 3799.94 243.611   4
   4   1  -1 3769.33 238.407   3
   4   1  -1 3565.79 249.123   1
   4   1  -1 3827.15 239.721   2
  -4   1   1 3855.65 256.364   1
  -3  -1   1 3262.90 218.263   1
   3  -1  -1 3091.81 214.076   1
   3  -1  -1 3138.35 216.629   2
   3  -1  -1 3307.32 208.139   4
  -3  -1   1 3242.66 221.559   2
  -3  -1   1 3337.32 211.042   4
   3   1  -1 3258.86 204.934   3
  -3   1   1 3320.13 210.391   1
   3   1  -1 3186.07 207.412   2
  -3   1   1 3365.91 205.125   4
   2  -1  -1 4150.45 266.370   4
  -2  -1   1 3895.54 273.442   2
   2  -1  -1 3921.99 263.455   1
  -2  -1   1 4156.90 262.286   3
  -2   1   1 4209.54 266.440   4
   2   1  -1 4272.23 268.201   2
   2   1  -1 4032.49 257.785   3
  -2   1   1 4018.90 255.865   1
   1  -1  -1 4280.42 274.863   3
  -1  -1   1 4288.11 281.413   2
  -1  -1   1 4235.05 270.505   3
   1   1  -1 4431.58 269.442   3
   0  -1  -1 4491.92 284.997   3
   0   1   1 4605.92 294.979   3
   1  -1   1 236.309 16.5770   4
  -1  -1  -1 249.648 16.5006   1
  -1  -1  -1 238.076 16.2081   4
  -1  -1  -1 254.778 15.7721   3
   1  -1   1 225.152 15.5804   1
   1   1   1 264.459 16.3005   3
   1   1   1 239.809 15.9357   4
  -1   1  -1 253.273 15.6296   4
  -1   1  -1 238.212 15.2142   1
  -2  -1  -1 6.13107 1.18668   4
   2  -1   1 6.76419 0.88482   1
  -2  -1  -1 5.97709 1.99040   2
  -2  -1  -1 6.98750 1.14749   3
   2  -1   1 6.29373 1.12176   4
  -2  -1  -1 5.88977 0.81002   1
   2   1   1 5.70427 1.10451   3
   2   1   1 4.09646 1.27210   4
   2   1   1 6.48961 0.76362   1
  -2   1  -1 8.21317 1.12071   4
  -2   1  -1 7.19584 0.81968   1
   3  -1   1 247.908 16.3422   2
   3  -1   1 243.255 16.8147   4
  -3  -1  -1 265.159 16.1520   1
  -3  -1  -1 254.133 16.4012   2
  -3  -1  -1 254.148 16.5612   3
  -3  -1  -1 260.140 16.4910   4
   3  -1   1 231.096 15.8629   1
  -3   1  -1 236.523 17.1768   1
   3   1   1 272.977 16.5401   3
   3   1   1 256.227 16.6670   2
   3   1   1 245.693 18.7373   1
   3   1   1 247.249 15.9874   4
  -3   1  -1 248.425 15.7905   4
  -4  -1  -1 844.265 59.5329   2
   4  -1   1 878.373 62.0543   4
  -4  -1  -1 905.124 57.5700   1
   4  -1   1 953.278 59.3502   2
  -4  -1  -1 878.559 59.2721   4
   4  -1   1 883.606 56.9642   1
   4   1   1 927.475 61.8425   3
   4   1   1 926.275 62.5044   2
  -4   1  -1 957.369 61.3023   1
   4   1   1 917.141 57.6054   4
   4   1   1 860.947 56.9040   1
  -4   1  -1 917.541 58.6252   4
   5  -1   1 67.9058 4.86516   1
   5  -1   1 66.1138 5.16253   4
   5  -1   1 68.2835 5.49210   2
  -5  -1  -1 75.7523 5.50187   2
  -5  -1  -1 57.5822 5.19831   4
  -5  -1  -1 73.2413 4.88581   1
  -5   1  -1 69.2079 5.12038   4
   5   1   1 70.4517 5.00389   3
   5   1   1 74.6001 5.73094   2
   5   1   1 67.7301 4.86362   1
  -5   1  -1 74.3041 4.73961   1
   5   1   1 67.7017 5.43077   4
  -6  -1  -1 26.0349 2.03746   1
   6  -1   1 26.3183 2.98491   4
   6  -1   1 21.6219 2.11225   1
   6  -1   1 21.6185 2.93493   2
  -6  -1  -1 26.3926 3.11320   2
  -6  -1  -1 28.4052 3.19076   4
  -6   1  -1 29.3116 2.85881   4
  -6   1  -1 29.5919 2.20006   1
   6   1   1 21.4727 3.07209   2
   6   1   1 21.0755 2.60127   3
   6   1   1 27.3310 3.32176   4
  -7  -1  -1 36.2387 4.31358   2
  -7  -1  -1 52.3400 4.03504   1
   7  -1   1 36.4057 3.38399   1
  -7  -1  -1 39.1766 4.25718   4
   7  -1   1 50.5882 4.27614   4
   7   1   1 51.4873 4.00026   3
   7   1   1 41.0098 3.23544   1
   7   1   1 36.5856 4.28027   2
  -7   1  -1 48.0054 3.47421   1
   7   1   1 43.9294 4.47523   4
  -7   1  -1 48.6601 5.33719   2
  -7   1  -1 46.6842 4.09568   4
   8  -1   1 11.8407 1.83490   1
  -8  -1  -1 17.6152 3.17421   4
   8  -1   1 10.1609 2.76923   2
  -8  -1  -1 10.7678 3.00819   2
   8  -1   1 14.4420 2.86180   4
  -8   1  -1 9.06294 2.66439   4
   8   1   1 9.84624 1.95879   3
  -8   1  -1 9.41898 1.54020   1
   8   1   1 19.7156 3.44974   4
   8   1   1 13.7360 1.75463   1
   8   1   1 7.67241 2.94859   2
  -8   1  -1 13.2031 3.89773   2
  -9  -1  -1 20.9653 2.21879   1
   9  -1   1 20.4560 3.30733   2
   9  -1   1 19.8830 3.47632   4
   9  -1   1 16.3719 2.29704   1
  -9   1  -1 12.8853 4.36720   2
   9   1   1 23.5722 2.39512   1
   9   1   1 21.2882 3.79595   2
   9   1   1 27.0714 4.18447   4
  10  -1   1 22.3382 4.13552   2
 -10  -1  -1 17.9410 4.16605   2
  10  -1   1 20.8914 3.26755   4
  10  -1   1 17.7581 2.36176   1
 -10   1  -1 33.1736 5.52233   2
  10   1   1 26.4483 4.44279   2
  10   1   1 16.1228 4.22450   4
  11  -1   1 134.021 10.9624   2
 -11  -1  -1 155.965 11.4355   2
  11  -1   1 146.737 11.0309   4
  11  -1   1 137.026 10.0593   1
 -11   1  -1 131.653 12.4166   2
  11   1   1 162.869 11.5202   4
  11   1   1 129.386 10.5384   1
  12  -1   1 57.0055 5.21837   1
  12  -1   1 67.0672 7.06010   2
  12  -1   1 72.3801 7.31424   4
 -12  -1  -1 74.1263 7.63819   2
  12   1   1 73.5510 7.71925   4
 -12   1  -1 70.3525 9.31580   2
  12   1   1 66.0364 5.44944   1
 -13  -1  -1 76.0141 7.29101   2
  13  -1   1 51.2529 5.18226   1
  13   1   1 68.9678 5.50360   1
 -13   1  -1 65.7659 8.84704   2
  13   1   1 66.9296 7.91472   4
 -14  -1  -1 95.8466 9.93210   2
  14  -1   1 83.1053 7.40299   1
  14  -1   1 92.0187 9.09196   4
 -14   1  -1 89.7232 10.7514   2
  14   1   1 81.2811 9.37310   4
  14   1   1 71.2988 7.89345   1
  15  -1   1 57.8538 6.08467   1
  15  -1   1 81.9755 8.85276   4
 -15  -1  -1 49.7684 8.89814   2
 -15   1  -1 66.0364 8.93133   2
  15   1   1 77.4812 9.27560   4
  15   1   1 61.7689 6.14211   1
  16  -1   1 7.06135 6.75154   4
 -16  -1  -1 8.41725 7.81923   2
  16  -1   1 8.95263 3.41385   1
  16   1   1 6.01488 7.67153   4
  16   1   1 4.34966 3.52725   1
  17  -1   1 2.03419 6.97786   4
  17   1   1 -1.2246 8.28889   4
 -17  -2   1 97.7231 12.9241   2
  17  -2  -1 109.099 11.3990   4
 -16  -2   1 33.8639 8.63839   2
  16  -2  -1 5.18342 5.94034   4
  16   2  -1 19.2529 4.09909   1
  15  -2  -1 254.145 18.7957   4
 -15  -2   1 237.132 19.2161   2
  15  -2  -1 281.827 20.5368   1
  15   2  -1 249.379 18.7399   1
 -14  -2   1 29.0076 7.33157   2
  14  -2  -1 50.0440 6.59635   4
  14  -2  -1 54.0254 4.70441   1
  14   2  -1 33.8325 4.71620   1
  13  -2  -1 70.3815 5.63473   1
 -13  -2   1 54.0262 8.00024   2
  13  -2  -1 54.0009 7.38887   4
  13   2  -1 58.2510 5.30452   1
 -12  -2   1 8.94869 5.19856   2
  12  -2  -1 12.3778 3.03186   1
  12  -2  -1 10.9278 4.13989   4
  11  -2  -1 1269.34 83.8456   1
 -11  -2   1 1336.24 83.8315   2
  11  -2  -1 1296.02 87.8708   4
  11   2  -1 1376.70 89.1161   1
  10  -2  -1 214.613 14.6224   1
 -10  -2   1 226.314 15.5554   2
  10  -2  -1 225.728 14.6822   4
  10  -2  -1 189.279 15.2811   2
  10   2  -1 202.672 14.4236   1
  -9  -2   1 413.229 27.9835   2
   9  -2  -1 395.392 32.1050   2
  -9  -2   1 429.487 27.9844   1
   9  -2  -1 440.495 27.7434   4
   9  -2  -1 408.068 27.1057   1
  -9   2   1 415.676 27.7256   1
   9   2  -1 414.984 26.7213   3
  -9   2   1 438.292 27.9306   4
   9   2  -1 423.405 29.7987   1
   8  -2  -1 114.000 7.68371   4
  -8  -2   1 95.7169 7.24434   1
   8  -2  -1 88.8474 9.10599   2
   8  -2  -1 106.921 7.17099   1
   8   2  -1 110.669 9.43934   2
  -8   2   1 100.221 7.29104   1
   8   2  -1 109.355 7.43328   3
   8   2  -1 100.798 7.01122   1
  -8   2   1 104.698 8.69250   4
   7  -2  -1 109.459 6.71110   1
  -7  -2   1 90.1388 7.82504   2
   7  -2  -1 100.005 7.13796   4
  -7  -2   1 100.799 7.66818   4
  -7  -2   1 91.7504 7.17189   1
   7  -2  -1 92.8044 8.83995   2
  -7   2   1 96.8238 7.12054   1
   7   2  -1 82.6958 6.83412   3
   7   2  -1 93.1182 8.29311   2
  -7   2   1 104.143 7.12485   4
  -6  -2   1 496.278 30.9401   2
   6  -2  -1 505.329 33.1974   4
   6  -2  -1 470.304 36.6988   2
  -6  -2   1 482.585 30.8040   4
   6  -2  -1 475.716 30.8410   1
  -6  -2   1 464.402 32.1449   1
   6   2  -1 488.870 32.4462   2
   6   2  -1 477.723 31.0998   3
  -6   2   1 495.505 31.5188   1
  -6   2   1 496.665 31.8531   4
   5  -2  -1 305.691 19.1378   4
  -5  -2   1 303.638 19.9335   2
  -5  -2   1 329.460 21.7071   4
   5  -2  -1 327.733 20.4197   1
   5  -2  -1 262.576 22.4379   2
  -5  -2   1 294.003 19.9185   1
  -5   2   1 305.045 20.2213   1
   5   2  -1 326.089 21.6470   2
   5   2  -1 290.214 19.8679   3
  -5   2   1 308.850 19.2000   4
  -4  -2   1 83.7102 5.86816   1
   4  -2  -1 85.2005 5.90766   1
  -4  -2   1 83.0413 6.53557   4
  -4  -2   1 86.9266 5.75944   3
   4  -2  -1 86.3655 5.76670   4
  -4  -2   1 84.7555 6.91672   2
   4   2  -1 79.9599 5.75462   3
  -4   2   1 89.7961 5.58582   1
  -4   2   1 96.6501 6.40770   4
  -3  -2   1 534.861 34.4067   3
   3  -2  -1 514.428 36.2283   1
  -3  -2   1 518.550 33.8842   2
   3  -2  -1 527.006 33.8085   4
   3   2  -1 536.709 33.1424   3
  -3   2   1 536.938 33.1994   1
  -3   2   1 540.754 36.0963   4
   2  -2  -1 67.9424 4.82223   4
   2  -2  -1 73.1964 5.17883   3
   2  -2  -1 67.3979 4.60331   1
  -2  -2   1 69.6351 4.53565   3
  -2  -2   1 68.1827 5.82193   2
   2   2  -1 70.7094 4.68278   3
  -2   2   1 61.9096 4.90549   1
  -1  -2   1 186.158 12.3054   3
   1  -2  -1 199.113 12.3019   3
   1  -2  -1 190.878 12.2794   1
   1   2  -1 184.615 12.5923   3
   0  -2  -1 162.435 10.6362   3
   0  -2   1 163.446 10.5257   3
   0   2   1 168.094 10.6882   3
   1  -2   1 2265.92 144.445   4
   1  -2   1 2183.20 142.226   1
  -1  -2  -1 2224.94 151.780   3
   1   2   1 2257.09 138.642   3
  -2  -2  -1 453.310 29.9060   1
   2  -2   1 468.966 32.1567   4
   2  -2   1 444.765 29.3592   1
  -2  -2  -1 430.576 29.7773   3
  -2  -2  -1 447.041 29.1261   4
  -2   2  -1 437.625 28.6363   1
   2   2   1 455.266 28.8622   3
   3  -2   1 44.6111 3.24796   1
  -3  -2  -1 43.9256 3.48197   3
  -3  -2  -1 47.8486 4.87974   2
  -3  -2  -1 48.2829 3.26488   1
  -3  -2  -1 47.5336 3.74763   4
   3  -2   1 45.7766 3.49318   4
   3   2   1 50.7653 3.65745   3
  -3   2  -1 44.1878 3.45174   4
  -3   2  -1 44.4535 3.25699   1
   4  -2   1 155.081 9.92784   1
   4  -2   1 135.421 9.95469   4
  -4  -2  -1 168.175 10.1678   4
  -4  -2  -1 141.970 9.58607   3
  -4  -2  -1 149.927 10.6610   2
  -4  -2  -1 139.824 9.68890   1
  -4   2  -1 150.316 9.85426   1
  -4   2  -1 136.845 9.53305   4
   4   2   1 151.981 10.0937   3
   5  -2   1 54.2990 4.22965   4
  -5  -2  -1 40.8991 5.05043   2
  -5  -2  -1 54.2822 4.24124   3
  -5  -2  -1 56.7995 4.59353   4
   5  -2   1 43.7671 5.40207   2
   5  -2   1 61.1712 3.93489   1
  -5  -2  -1 54.9941 3.80005   1
   5   2   1 55.8393 3.93208   1
   5   2   1 47.6116 4.14961   3
  -5   2  -1 54.7085 4.18314   4
   5   2   1 56.9897 4.90568   4
  -5   2  -1 51.4822 3.72280   1
  -6  -2  -1 14.9023 3.23199   2
  -6  -2  -1 8.06322 1.32804   1
   6  -2   1 16.1151 3.82077   2
   6  -2   1 10.5934 2.10606   4
   6  -2   1 13.9111 1.50416   1
   6   2   1 14.1685 2.85901   4
   6   2   1 12.1687 1.50034   1
  -6   2  -1 8.93893 1.46758   1
   6   2   1 16.5642 2.22183   3
  -6   2  -1 11.0397 2.04140   4
  -7  -2  -1 18.6400 2.89481   4
   7  -2   1 20.3593 2.96886   4
  -7  -2  -1 24.9191 3.88377   2
   7  -2   1 25.2139 4.32977   2
   7   2   1 28.6686 3.01890   3
  -7   2  -1 19.6844 2.10611   1
  -7   2  -1 24.5687 2.94205   4
   7   2   1 26.6408 2.66591   1
   7   2   1 31.9123 3.83362   4
   8  -2   1 0.90448 3.15421   2
  -8  -2  -1 -1.1577 1.05902   1
   8  -2   1 -0.4477 2.18191   4
  -8  -2  -1 -0.2877 2.90848   2
  -8   2  -1 1.87384 2.17039   4
  -8   2  -1 1.40463 1.14000   1
   8   2   1 -2.4621 1.18966   1
   8   2   1 2.78808 2.10365   3
   8   2   1 -2.7136 2.98068   4
   9  -2   1 7.58459 3.46835   2
   9  -2   1 10.3034 1.86451   1
   9  -2   1 13.1815 3.10696   4
  -9  -2  -1 13.4163 1.84092   1
  -9  -2  -1 13.1560 3.71098   2
   9   2   1 16.4893 4.09044   4
 -10  -2  -1 335.035 22.7936   2
  10  -2   1 334.069 22.0719   2
  10  -2   1 319.249 23.8033   1
  10  -2   1 335.235 21.8900   4
  10   2   1 352.225 26.2964   4
  10   2   1 307.645 21.9953   1
  11  -2   1 149.829 12.0343   2
  11  -2   1 160.623 11.7964   4
  11   2   1 154.581 12.4080   4
  11   2   1 162.526 10.6815   1
 -12  -2  -1 54.0345 7.11248   2
  12  -2   1 54.7840 6.55316   2
  12  -2   1 47.9488 6.37990   4
  12  -2   1 59.4021 4.96519   1
  12   2   1 69.9918 6.67116   1
  12   2   1 57.5936 7.50336   4
  13  -2   1 6.04256 2.27715   1
 -13  -2  -1 3.99617 5.09724   2
  13  -2   1 5.31098 4.40914   4
  13   2   1 4.49550 5.65285   4
  13   2   1 2.29620 2.33436   1
 -14  -2  -1 30.5114 6.72909   2
  14  -2   1 27.8078 6.21411   4
  14  -2   1 26.9529 4.26205   1
  14   2   1 40.6162 7.81052   4
 -15  -2  -1 40.0199 8.01600   2
  15  -2   1 38.3569 4.57538   1
  15  -2   1 34.8503 7.08710   4
  15   2   1 34.3299 4.67425   1
  15   2   1 32.1979 7.18272   4
  16  -2   1 -4.4264 6.16680   4
 -16  -2  -1 -0.5928 7.14464   2
  16  -3  -1 24.4583 6.69689   4
 -16  -3   1 20.4908 6.73098   2
 -15  -3   1 -1.2524 7.63043   2
  15  -3  -1 7.80918 5.37819   4
  15  -3  -1 -2.1385 2.01696   1
  14  -3  -1 181.546 14.0998   1
  14  -3  -1 208.675 15.4541   4
 -14  -3   1 188.565 15.5121   2
  13  -3  -1 23.6312 3.19436   1
 -13  -3   1 34.3784 7.05557   2
 -12  -3   1 0.15188 5.23092   2
  12  -3  -1 4.27397 2.11577   1
  12  -3  -1 2.85416 4.20619   4
 -11  -3   1 37.9997 6.30860   2
  11  -3  -1 26.9648 3.04690   1
  11  -3  -1 27.0519 4.33318   4
 -10  -3   1 566.851 36.6412   2
  10  -3  -1 539.257 33.9445   1
  10  -3  -1 497.610 35.2754   4
  -9  -3   1 -0.6166 4.05415   2
   9  -3  -1 3.63593 1.49758   1
   9  -3  -1 4.55790 2.41118   4
  -9  -3   1 4.32767 1.56061   1
  -9   3   1 3.24681 2.38004   4
  -8  -3   1 77.5887 7.39510   2
   8  -3  -1 60.7504 4.61908   1
  -8  -3   1 62.3037 5.14163   1
   8  -3  -1 57.2644 5.20254   4
   8  -3  -1 70.9142 8.81709   2
  -8   3   1 57.3845 4.54806   1
   8   3  -1 68.9778 5.37086   3
  -8   3   1 59.6704 5.04053   4
   7  -3  -1 8.00868 1.72686   1
   7  -3  -1 8.08852 1.93895   4
   7  -3  -1 0.27355 5.48959   2
  -7  -3   1 10.5009 4.08774   2
  -7  -3   1 7.12142 1.43084   1
   7   3  -1 3.78881 2.04165   3
  -7   3   1 6.32782 2.16046   4
   6  -3  -1 72.8842 5.47206   4
  -6  -3   1 71.1924 7.14454   2
   6  -3  -1 76.3859 5.36675   1
  -6  -3   1 82.6207 6.42633   4
  -6  -3   1 61.0149 5.07823   1
  -6   3   1 77.7784 5.46228   4
  -6   3   1 74.4643 5.20638   1
   6   3  -1 78.4417 5.59299   3
  -5  -3   1 3.23908 1.51934   3
  -5  -3   1 0.78388 0.88489   1
  -5  -3   1 -1.1361 2.13682   4
   5  -3  -1 2.86290 1.01659   1
  -5  -3   1 2.64447 3.53371   2
   5  -3  -1 0.82962 1.16831   4
  -5   3   1 2.16561 0.81300   1
   5   3  -1 1.25731 1.84193   3
  -5   3   1 -0.2441 1.16332   4
  -4  -3   1 14.0475 1.70573   3
  -4  -3   1 14.2360 2.55641   4
   4  -3  -1 14.3425 1.35477   1
  -4  -3   1 10.1214 3.60997   2
  -4  -3   1 11.6246 1.43274   1
   4  -3  -1 10.5857 1.50694   4
   4   3  -1 15.6130 2.07079   3
  -4   3   1 15.8780 1.38911   1
   3  -3  -1 10.9035 1.18195   1
   3  -3  -1 13.0666 1.49405   4
  -3  -3   1 10.7505 1.52475   3
  -3  -3   1 16.8875 3.86416   2
   3   3  -1 10.5873 2.13543   3
   2  -3  -1 597.266 38.9357   4
   2  -3  -1 573.094 38.5147   3
  -2  -3   1 578.421 43.5254   3
  -2  -3   1 569.557 44.1068   2
   2  -3  -1 580.149 38.1001   1
   2   3  -1 609.714 41.4808   3
   1  -3  -1 138.069 9.39696   3
  -1  -3   1 156.608 9.71088   3
   1  -3  -1 122.970 10.0482   1
   1   3  -1 137.290 9.22135   3
   0  -3  -1 35.3398 3.24748   3
   0  -3   1 34.9327 3.06154   3
   0   3   1 37.1944 3.61056   3
  -1  -3  -1 125.388 8.95989   3
   1  -3   1 139.260 8.90697   1
   1  -3   1 142.620 8.97236   4
   1  -3   1 138.211 9.75180   3
   1   3   1 134.046 9.29628   3
   2  -3   1 253.642 15.4186   1
  -2  -3  -1 234.084 15.1012   3
   2  -3   1 238.722 16.1147   4
  -2  -3  -1 229.662 15.3443   4
   2  -3   1 226.268 15.6917   3
   2   3   1 232.160 15.2530   3
  -3  -3  -1 4.70170 3.66872   2
   3  -3   1 2.63093 1.39693   4
  -3  -3  -1 2.45120 1.37638   3
   3  -3   1 3.21832 0.81838   1
  -3  -3  -1 1.64710 0.66782   1
  -3  -3  -1 1.46739 1.85488   4
   3   3   1 -1.2440 1.74416   3
   4  -3   1 2.56210 0.86821   1
  -4  -3  -1 5.46258 1.56236   3
  -4  -3  -1 -4.0818 3.51114   2
  -4  -3  -1 4.76196 1.03455   1
   4  -3   1 4.06979 1.40751   4
  -4  -3  -1 2.65379 1.83917   4
   4   3   1 5.23294 1.96181   3
   5  -3   1 52.2986 4.17501   1
  -5  -3  -1 55.7028 4.47807   3
   5  -3   1 58.7383 4.51639   4
  -5  -3  -1 60.6255 6.26592   2
  -5  -3  -1 52.0836 5.20364   4
  -5  -3  -1 56.1852 4.08332   1
  -5   3  -1 58.6746 4.53327   4
  -5   3  -1 66.0185 4.43736   1
  -6  -3  -1 154.376 9.69586   1
  -6  -3  -1 147.495 10.6571   4
  -6  -3  -1 161.978 10.2131   3
   6  -3   1 152.637 10.2767   4
   6  -3   1 149.119 12.6306   2
   6  -3   1 161.391 10.4191   1
  -6  -3  -1 162.453 11.7957   2
   6   3   1 142.688 10.2446   3
  -6   3  -1 134.912 9.77239   1
  -6   3  -1 135.110 10.6118   4
   7  -3   1 310.003 21.7617   4
   7  -3   1 296.225 21.1482   1
   7  -3   1 295.935 22.3496   2
  -7  -3  -1 332.314 23.5294   2
  -7  -3  -1 322.093 20.7287   1
  -7   3  -1 324.411 21.0360   4
   7   3   1 288.850 20.1891   3
  -7   3  -1 331.114 22.4103   1
  -8  -3  -1 2.81005 4.07474   2
   8  -3   1 1.07301 2.32534   4
  -8  -3  -1 4.35894 1.57186   1
   8  -3   1 -0.3137 5.19881   2
   9  -3   1 98.0151 8.83548   4
   9  -3   1 137.083 8.18768   1
   9  -3   1 124.630 11.2461   2
  -9  -3  -1 114.906 8.45092   1
  -9  -3  -1 116.068 10.1866   2
  10  -3   1 26.3514 6.42097   2
  10  -3   1 35.6558 3.56487   1
  10  -3   1 27.9250 4.40588   4
 -10  -3  -1 29.2292 5.92536   2
  11  -3   1 -2.2783 3.86111   4
  11  -3   1 1.20346 1.87420   1
 -11  -3  -1 -1.7076 3.22325   2
  12  -3   1 34.0584 4.92541   1
 -12  -3  -1 33.5731 6.56052   2
  12  -3   1 28.7740 5.07385   4
 -13  -3  -1 -1.6776 5.43053   2
  13  -3   1 1.54103 4.29730   4
  14  -3   1 8.69244 5.45695   4
  14  -3   1 9.68838 3.02917   1
 -14  -3  -1 2.59928 4.50511   2
 -15  -3  -1 2.54573 7.32024   2
  15  -3   1 -3.1236 5.85474   4
 -16  -3  -1 1.16071 8.10013   2
  16  -3   1 -1.7602 6.24134   4
  15  -4  -1 20.0368 6.09713   4
 -15  -4   1 13.2772 6.48721   2
  14  -4  -1 -3.0849 5.57182   4
 -14  -4   1 10.0754 7.48187   2
  14  -4  -1 -1.0597 2.56879   1
  13  -4  -1 17.0856 3.00712   1
 -13  -4   1 5.99209 6.92703   2
  13  -4  -1 11.2072 4.73722   4
  12  -4  -1 76.9096 5.80125   1
  12  -4  -1 72.5174 7.04317   4
 -12  -4   1 52.9977 9.06794   2
  11  -4  -1 143.331 11.7764   1
  11  -4  -1 152.647 11.2596   4
 -11  -4   1 134.076 12.9422   2
 -10  -4   1 25.1720 6.61349   2
  10  -4  -1 29.1013 4.06077   4
  10  -4  -1 28.2100 3.82172   1
   9  -4  -1 28.8976 3.19871   1
  -9  -4   1 35.2823 5.64453   2
   9  -4  -1 34.9238 4.01874   4
   8  -4  -1 17.0255 2.05459   1
   8  -4  -1 18.8633 2.97102   4
  -8  -4   1 27.2307 5.81215   2
  -8  -4   1 16.2205 2.19897   1
  -8   4   1 16.4426 2.86121   4
  -7  -4   1 509.187 33.4610   1
  -7  -4   1 525.392 33.9068   2
   7  -4  -1 487.765 33.7278   4
   7  -4  -1 498.711 32.3686   1
   7   4  -1 520.408 35.4453   3
  -7   4   1 497.226 34.8311   1
   6  -4  -1 130.551 9.64180   1
  -6  -4   1 141.447 9.34496   3
  -6  -4   1 139.294 11.8152   2
   6  -4  -1 117.529 9.68529   4
  -6  -4   1 143.350 10.6290   1
  -6   4   1 144.326 9.92186   1
   6   4  -1 147.942 9.82163   3
   5  -4  -1 303.798 19.7630   1
   5  -4  -1 315.946 21.2204   4
  -5  -4   1 292.760 19.9338   3
  -5  -4   1 306.116 21.6171   2
   5  -4  -1 306.747 22.3640   3
  -5  -4   1 300.749 20.7614   4
  -5  -4   1 340.894 21.4813   1
   5   4  -1 322.562 21.4117   3
  -4  -4   1 10.0317 4.77078   2
  -4  -4   1 8.43243 3.45731   4
   4  -4  -1 12.3493 3.23841   3
  -4  -4   1 13.5369 2.13208   3
   4  -4  -1 15.0541 1.45760   1
   4  -4  -1 14.3882 1.91682   4
   4   4  -1 9.69378 2.46733   3
   3  -4  -1 2.82425 1.32740   4
  -3  -4   1 2.91460 1.62969   3
   3  -4  -1 8.89249 2.68051   3
  -3  -4   1 6.27770 4.49603   2
   3  -4  -1 2.43539 0.89255   1
   3   4  -1 0.72107 2.05270   3
   2  -4  -1 66.3567 4.44344   1
   2  -4  -1 66.9834 5.57365   3
  -2  -4   1 61.9478 4.93139   3
   2  -4  -1 68.8402 4.94888   4
  -2  -4   1 61.0035 7.14783   2
   2   4  -1 62.0023 5.32552   3
   1  -4  -1 130.260 9.22072   3
  -1  -4   1 124.413 8.74381   3
   1  -4  -1 134.228 8.74396   4
   1  -4  -1 129.614 8.50604   1
   0  -4  -1 0.64374 0.67459   1
   0  -4  -1 -1.2111 2.20623   3
   0  -4   1 2.05624 1.81181   3
   0  -4   1 4.44903 1.08758   1
  -1  -4  -1 7.27013 1.95231   3
   1  -4   1 6.25280 1.04221   1
   1  -4   1 11.5673 2.28605   3
   1  -4   1 7.92460 1.77793   4
  -2  -4  -1 8.19726 2.04067   4
  -2  -4  -1 5.36734 1.88890   3
   2  -4   1 2.55897 2.79312   3
   2  -4   1 6.33523 1.48352   4
   2   4   1 5.21710 2.74061   3
  -3  -4  -1 771.273 51.8739   1
   3  -4   1 812.438 51.1689   3
   3  -4   1 825.939 53.3728   4
  -3  -4  -1 805.158 52.3099   2
  -3  -4  -1 801.049 53.8720   4
   3  -4   1 806.185 52.7925   1
  -3  -4  -1 838.453 53.0247   3
   3   4   1 831.030 57.0309   3
   4  -4   1 292.270 18.8459   4
  -4  -4  -1 271.354 18.5588   3
  -4  -4  -1 308.148 19.7055   1
  -4  -4  -1 294.411 18.8901   4
   4  -4   1 267.376 19.6707   3
   4  -4   1 283.448 18.7004   1
  -4  -4  -1 293.339 20.7482   2
   4   4   1 302.150 19.6309   3
   5  -4   1 68.3834 5.98222   4
  -5  -4  -1 84.0598 8.40452   2
  -5  -4  -1 79.3556 6.33737   1
   5  -4   1 81.1156 5.65395   1
  -5  -4  -1 74.2718 5.91925   3
  -5  -4  -1 85.4662 6.71244   4
   5   4   1 84.0653 6.67165   3
   6  -4   1 221.128 15.9030   1
  -6  -4  -1 250.969 15.1541   3
  -6  -4  -1 206.719 16.7797   2
  -6  -4  -1 233.326 15.2671   1
   6  -4   1 233.377 15.3309   4
   7  -4   1 209.313 15.2512   1
  -7  -4  -1 221.332 15.1679   1
   7  -4   1 254.179 15.6553   4
  -7  -4  -1 231.618 15.1978   3
  -7  -4  -1 230.461 17.1303   2
  -8  -4  -1 104.252 7.36665   1
   8  -4   1 107.637 7.68516   1
  -8  -4  -1 105.583 10.2606   2
   9  -4   1 96.3120 6.24135   1
   9  -4   1 69.8619 6.97222   4
  -9  -4  -1 78.3366 9.23376   2
 -10  -4  -1 119.530 10.9418   2
  10  -4   1 97.7189 8.80693   4
  10  -4   1 102.972 7.56077   1
 -11  -4  -1 -0.2311 5.74008   2
  11  -4   1 8.26058 2.30218   1
  11  -4   1 4.92483 3.68857   4
  12  -4   1 8.28216 4.17484   4
 -12  -4  -1 0.67176 5.94204   2
  12  -4   1 0.80913 2.40379   1
 -13  -4  -1 15.4954 7.37445   2
  13  -4   1 21.4934 3.43983   1
  13  -4   1 13.2919 5.19925   4
 -14  -4  -1 13.0758 7.70444   2
  14  -4   1 9.04962 5.83550   4
 -13  -5   1 7.12135 6.24336   2
 -12  -5   1 -3.2392 7.91819   2
  12  -5  -1 -1.7761 2.21180   1
 -11  -5   1 0.87044 7.11540   2
  11  -5  -1 -0.7557 4.00591   4
  10  -5  -1 -1.4913 1.73340   1
 -10  -5   1 2.65208 7.10172   2
  10  -5  -1 -0.0241 3.44117   4
   9  -5  -1 4.57883 2.64436   4
   9  -5  -1 -2.7322 1.59209   1
   9  -5  -1 -0.1730 4.60028   3
  -9  -5   1 8.40548 6.60075   2
   8  -5  -1 75.1492 8.10670   3
   8  -5  -1 72.6929 5.54441   1
   8  -5  -1 81.4741 6.34668   4
  -8  -5   1 73.4007 9.62805   2
   7  -5  -1 49.5637 3.77124   1
  -7  -5   1 40.3490 7.92139   2
   7  -5  -1 41.6549 4.47737   4
   7  -5  -1 49.3132 6.27043   3
   6  -5  -1 60.3586 4.74031   1
  -6  -5   1 67.0220 5.26942   3
   6  -5  -1 67.8864 5.26193   4
  -6  -5   1 68.8151 5.84676   1
  -6  -5   1 80.3876 9.26438   2
   6  -5  -1 54.8030 6.75071   3
   6   5  -1 57.6125 6.30224   3
  -5  -5   1 68.2638 8.43980   2
   5  -5  -1 60.1425 4.65810   4
   5  -5  -1 60.7814 4.45162   1
  -5  -5   1 50.0426 5.09812   1
  -5  -5   1 59.2933 4.80648   3
   5  -5  -1 50.2470 6.12281   3
   5   5  -1 53.2211 5.59267   3
  -4  -5   1 0.58139 1.68186   3
   4  -5  -1 -1.4206 2.99343   3
   4  -5  -1 1.91703 1.11471   1
  -4  -5   1 0.73332 4.93806   2
   4  -5  -1 -1.8464 1.54568   4
  -4  -5   1 1.17233 1.20203   1
   4   5  -1 -0.3398 3.46680   3
   3  -5  -1 206.904 13.3239   4
  -3  -5   1 212.498 16.3809   2
   3  -5  -1 196.825 14.2010   3
  -3  -5   1 205.317 14.1506   3
   3  -5  -1 194.396 13.0018   1
   3   5  -1 207.618 13.9667   3
   2  -5  -1 68.4400 5.87005   3
  -2  -5   1 60.6018 8.29229   2
   2  -5  -1 53.9503 4.43718   1
  -2  -5   1 54.1532 4.78001   3
   2  -5  -1 56.9150 4.38996   4
   1  -5  -1 426.611 28.3177   1
  -1  -5   1 480.014 28.4457   1
   1  -5  -1 415.738 29.2615   4
  -1  -5   1 449.812 29.0949   3
   1  -5  -1 441.281 28.5593   3
  -1  -5   1 412.930 31.6840   2
   0  -5   1 335.959 21.7392   4
   0  -5   1 325.395 21.2401   3
   0  -5  -1 338.992 22.6384   1
   0  -5  -1 316.323 21.3155   3
   0  -5   1 342.522 22.7255   1
   1  -5   1 2.98039 1.68239   4
  -1  -5  -1 4.06466 2.52753   4
  -1  -5  -1 3.14271 2.93457   3
  -1  -5  -1 2.28484 1.03573   1
   1  -5   1 8.62270 2.62082   3
   2  -5   1 65.1003 5.41653   3
  -2  -5  -1 51.5320 4.96434   3
   2  -5   1 55.3359 4.00957   1
   2  -5   1 46.8632 4.39251   4
  -2  -5  -1 46.3472 4.93108   4
  -2  -5  -1 66.1073 8.37456   2
   3  -5   1 122.652 8.30047   4
  -3  -5  -1 115.191 11.6081   2
  -3  -5  -1 96.9216 9.51677   4
   3  -5   1 115.914 8.01092   1
  -3  -5  -1 132.857 8.43895   1
   3  -5   1 110.469 9.05279   3
  -3  -5  -1 134.020 8.94847   3
  -4  -5  -1 155.002 11.7652   4
  -4  -5  -1 168.224 11.1921   3
   4  -5   1 164.642 12.4738   3
   4  -5   1 155.619 10.5584   1
  -4  -5  -1 174.379 14.4751   2
   4  -5   1 161.783 11.7412   4
  -4  -5  -1 169.470 11.2240   1
  -5  -5  -1 13.5765 2.64029   3
   5  -5   1 8.10913 3.65138   3
  -5  -5  -1 16.0625 6.11504   2
  -5  -5  -1 13.3260 1.72611   1
   5  -5   1 6.90576 2.21378   4
   5  -5   1 8.34403 1.98644   1
   6  -5   1 76.7736 6.36952   4
   6  -5   1 75.3023 7.39517   3
   6  -5   1 80.9370 5.70631   1
  -6  -5  -1 68.1832 7.01564   1
  -6  -5  -1 80.8746 6.44446   3
  -6  -5  -1 65.5236 9.33333   2
   7  -5   1 2.61680 2.39322   4
   7  -5   1 -1.2432 3.85287   3
  -7  -5  -1 1.10290 2.50292   3
  -7  -5  -1 5.35100 6.33264   2
   8  -5   1 19.8953 3.93623   4
   8  -5   1 15.7525 2.32943   1
  -8  -5  -1 17.4322 6.83406   2
  -9  -5  -1 0.20248 6.40102   2
   9  -5   1 -1.9681 3.00874   4
   9  -5   1 -2.0812 1.67842   1
  10  -5   1 6.11640 2.22668   1
 -10  -5  -1 3.22412 7.17583   2
  10  -5   1 -3.6427 4.30664   4
  11  -5   1 7.98942 2.65456   1
 -11  -5  -1 5.75480 7.45502   2
 -12  -5  -1 55.7082 10.5008   2
  12  -5   1 67.2899 8.05484   4
 -13  -5  -1 10.3623 8.62498   2
  13  -5   1 21.2747 10.7401   4
 -11  -6   1 -3.5714 10.0590   2
  11  -6  -1 -1.3869 6.47786   3
 -10  -6   1 -9.4195 8.91620   2
  10  -6  -1 -0.4938 6.05180   3
   9  -6  -1 1.15061 2.36887   1
   9  -6  -1 -4.3729 6.00294   3
  -9  -6   1 7.40067 8.60399   2
   8  -6  -1 -3.7446 5.26646   3
  -8  -6   1 1.01155 7.94195   2
   8  -6  -1 3.14604 2.13680   1
   7  -6  -1 88.0471 8.75192   3
   7  -6  -1 77.3795 7.11451   1
  -6  -6   1 -1.1929 2.61458   3
   6  -6  -1 3.10332 1.40820   1
   6  -6  -1 0.08264 4.28961   3
  -6  -6   1 0.55302 7.04427   2
  -5  -6   1 10.8872 2.81892   3
  -5  -6   1 17.8948 7.23366   2
   5  -6  -1 13.7818 2.11504   1
   5  -6  -1 4.47543 4.08668   3
  -4  -6   1 72.9323 5.62908   3
   4  -6  -1 75.4231 7.11562   3
   4  -6  -1 63.3498 5.20950   1
  -4  -6   1 60.6996 9.35911   2
  -3  -6   1 76.2443 9.75026   2
   3  -6  -1 59.6892 4.71761   1
  -3  -6   1 71.5238 6.00735   3
   2  -6  -1 0.64565 3.08879   3
  -2  -6   1 12.2658 6.90589   2
   2  -6  -1 1.64590 0.91973   1
  -2  -6   1 1.92407 2.49374   3
  -2  -6   1 2.18578 1.30980   1
  -1  -6   1 2.91879 2.84272   3
  -1  -6   1 0.16152 1.81343   4
  -1  -6   1 14.6327 6.85468   2
   1  -6  -1 0.16676 2.86273   3
  -1  -6   1 -0.2617 1.28608   1
   1  -6  -1 1.63983 1.60615   4
   1  -6  -1 1.03203 1.04500   1
   0  -6   1 137.922 9.65546   1
   0  -6  -1 137.107 10.0496   3
   0  -6   1 116.978 13.1874   2
   0  -6  -1 132.611 10.2801   4
   0  -6  -1 145.117 11.8117   1
   0  -6   1 126.015 10.2273   3
   0  -6   1 143.002 10.8222   4
  -1  -6  -1 70.2289 9.61244   2
   1  -6   1 54.0379 5.29214   3
  -1  -6  -1 47.5998 4.39432   1
   1  -6   1 50.8957 4.51056   4
   1  -6   1 55.7057 4.70724   1
  -1  -6  -1 57.8944 5.31123   3
   2  -6   1 17.3534 2.20541   1
   2  -6   1 15.1549 3.51372   3
  -2  -6  -1 17.9102 3.07198   3
   2  -6   1 14.7689 2.60990   4
  -2  -6  -1 13.0991 1.59060   1
  -2  -6  -1 15.3668 7.37676   2
   3  -6   1 5.24941 3.27154   3
   3  -6   1 5.56840 2.26454   4
  -3  -6  -1 5.86110 6.98791   2
  -3  -6  -1 5.30298 2.50398   3
  -3  -6  -1 2.39420 1.76778   1
   4  -6   1 -0.3607 2.24740   4
  -4  -6  -1 2.80761 7.07548   2
  -4  -6  -1 1.39961 2.43453   3
   4  -6   1 6.38153 3.68795   3
  -5  -6  -1 33.1506 8.40810   2
   5  -6   1 21.8522 2.53190   1
   5  -6   1 26.3324 4.88203   3
   5  -6   1 22.9648 3.48128   4
  -5  -6  -1 14.8788 3.19003   3
   6  -6   1 1.48019 4.33689   3
  -6  -6  -1 2.93739 7.33376   2
  -6  -6  -1 -3.0046 2.56505   3
   6  -6   1 4.60992 1.70984   1
   7  -6   1 3.28381 2.15041   1
  -7  -6  -1 3.58472 3.54766   3
  -7  -6  -1 0.63490 7.98369   2
   7  -6   1 2.84769 5.10901   3
   8  -6   1 6.90643 2.15498   1
  -8  -6  -1 3.16965 8.20374   2
   8  -6   1 3.58105 5.63937   3
  -9  -6  -1 2.79551 8.64079   2
   9  -6   1 2.57301 6.09437   3
 -10  -6  -1 24.8510 10.7452   2
  10  -6   1 25.1266 7.50030   3
   6  -7  -1 26.7775 6.56502   3
  -6  -7   1 15.3999 9.59717   2
  -5  -7   1 12.2494 9.08084   2
   5  -7  -1 12.6463 5.18736   3
  -4  -7   1 11.1262 8.93433   2
   4  -7  -1 5.76784 4.56256   3
  -3  -7   1 3.79588 7.99335   2
   3  -7  -1 2.00143 4.03083   3
   2  -7  -1 7.97471 4.61446   3
  -2  -7   1 2.64358 8.01397   2
  -1  -7   1 -10.249 8.12351   2
   1  -7  -1 -0.0912 4.12353   3
   1  -7  -1 -8.9306 8.03035   2
   0  -7  -1 -3.7901 8.24313   2
   0  -7   1 2.78421 7.99362   2
  -1  -7  -1 -4.1056 8.52880   2
   1  -7   1 7.88525 8.22253   2
   2  -7   1 4.93853 8.40440   2
  -2  -7  -1 -5.3020 8.77025   2
  -3  -7  -1 5.82817 8.97982   2
  -4  -7  -1 7.57554 9.01394   2
  -5  -7  -1 7.54714 9.43695   2
 -18   0   2 -2.9417 10.5477   2
  18   0  -2 -1.7588 8.14648   4
  17   0  -2 -1.1376 3.46852   1
  17   0  -2 -5.4958 6.70464   4
 -17   0   2 -1.3370 9.59941   2
  16   0  -2 198.539 15.5850   1
 -16   0   2 176.195 18.6949   2
  16   0  -2 233.029 17.2019   4
 -15   0   2 0.61323 7.50539   2
  15   0  -2 -3.7706 5.07963   4
  15   0  -2 -1.2321 2.55303   1
  14   0  -2 53.0679 6.96208   4
  14   0  -2 48.1018 4.98858   1
 -13   0   2 -1.4924 5.81456   2
  13   0  -2 1.96443 4.11438   4
 -12   0   2 4.55833 5.40893   2
  12   0  -2 11.6659 3.92751   4
  12   0  -2 11.8652 2.29206   1
  11   0  -2 -1.4343 3.25002   2
 -11   0   2 0.99963 4.50767   2
  11   0  -2 -2.5698 1.56044   1
  11   0  -2 0.17444 2.95728   4
  10   0  -2 7.04820 1.82453   1
  10   0  -2 6.61584 3.05525   2
 -10   0   2 5.22274 1.45148   1
 -10   0   2 3.19885 4.07191   2
  -9   0   2 0.20910 2.39596   4
   9   0  -2 -0.5940 1.21096   1
  -9   0   2 -1.3193 2.46715   2
  -9   0   2 0.11391 0.78371   1
   9   0  -2 -0.6755 2.66318   2
   9   0  -2 2.50947 2.52620   4
   8   0  -2 783.546 51.6595   4
  -8   0   2 746.501 49.7500   1
   8   0  -2 674.231 47.4671   2
  -8   0   2 743.104 47.7242   4
   8   0  -2 702.044 47.1948   1
  -8   0   2 787.491 48.4731   2
   7   0  -2 2.82278 2.08109   2
  -7   0   2 -1.6523 1.87472   2
   7   0  -2 0.78590 1.03631   1
  -7   0   2 -0.8678 0.90005   1
   7   0  -2 0.44891 1.93365   4
  -7   0   2 0.27608 1.81211   4
   6   0  -2 84.9675 6.47357   4
  -6   0   2 84.1257 6.42577   4
  -6   0   2 92.5528 7.07519   2
   6   0  -2 93.3254 6.20135   1
  -6   0   2 85.2875 6.00354   1
   6   0  -2 99.0618 6.80200   2
   5   0  -2 0.73516 1.56564   4
  -5   0   2 -4.8565 2.17498   2
  -5   0   2 -0.8559 1.46109   4
  -5   0   2 0.22788 0.71352   1
   5   0  -2 2.40673 1.80093   2
   5   0  -2 2.48164 1.01811   1
  -4   0   2 9999.99 651.866   1
  -4   0   2 9301.24 628.923   2
  -4   0   2 9900.61 621.530   4
   4   0  -2 9716.21 656.425   4
   4   0  -2 9868.24 617.248   2
   4   0  -2 9418.03 652.505   1
   3   0  -2 -0.8131 1.02520   2
  -3   0   2 -0.9831 1.05818   4
  -3   0   2 -0.3746 1.73280   2
  -3   0   2 1.05768 0.71722   1
   2   0  -2 2119.55 136.186   2
  -2   0   2 2081.51 132.486   1
  -2   0   2 2107.75 137.168   2
  -1   0   2 0.73003 0.88491   2
   1   0  -2 1.17999 0.87820   2
  -1   0   2 -0.0288 0.39726   3
   1   0  -2 0.43700 0.51391   3
  -1   0  -2 1.57276 0.72124   4
  -1   0  -2 0.55679 0.53530   3
   1   0   2 1.43178 0.64062   3
   1   0   2 2.31117 0.82688   4
  -1   0  -2 2.00224 0.45419   1
  -2   0  -2 2296.74 162.754   2
  -2   0  -2 2225.71 153.525   4
   2   0   2 2196.56 145.277   4
  -2   0  -2 2237.47 143.128   1
   2   0   2 2356.71 147.784   3
   2   0   2 2239.58 161.988   2
   2   0   2 2225.76 157.761   1
   3   0   2 0.98620 0.92064   2
  -3   0  -2 0.62704 0.40171   1
  -3   0  -2 0.72039 0.96681   2
  -3   0  -2 0.27311 1.18975   4
   3   0   2 0.06663 0.70665   1
   3   0   2 2.45195 1.35374   4
  -4   0  -2 61.1766 4.49146   2
  -4   0  -2 65.3148 4.39533   1
   4   0   2 56.9994 4.72970   4
  -4   0  -2 64.1458 4.66701   4
   4   0   2 63.4579 4.92808   2
   4   0   2 66.8698 4.55979   1
  -5   0  -2 -2.3169 1.32563   2
   5   0   2 -1.8884 1.43026   2
   5   0   2 -0.7645 0.76805   1
   5   0   2 0.56945 1.79173   4
  -5   0  -2 0.20786 0.87504   1
  -5   0  -2 1.83756 1.55386   4
   6   0   2 65.6639 6.20963   2
  -6   0  -2 59.0819 4.14374   1
   6   0   2 62.5468 5.13517   4
   6   0   2 54.0775 4.16211   1
  -6   0  -2 73.4053 5.13896   2
  -6   0  -2 56.3390 4.88645   4
  -7   0  -2 0.39831 1.99425   4
   7   0   2 -0.3387 1.02232   1
   7   0   2 -1.8559 2.13569   4
  -7   0  -2 0.14882 1.97949   2
   7   0   2 -0.9933 1.95591   2
  -7   0  -2 2.25370 1.00153   1
   8   0   2 12.5287 1.85765   1
   8   0   2 16.5290 3.23376   4
   8   0   2 16.6606 2.58415   2
  -8   0  -2 16.7140 3.04045   2
  -9   0  -2 -0.8979 2.67001   2
   9   0   2 0.11976 2.86128   4
   9   0   2 -1.5471 1.30041   1
   9   0   2 1.04116 2.72479   2
  -9   0  -2 -0.9617 1.25156   1
  10   0   2 43.8547 5.07258   2
  10   0   2 61.3966 4.47194   1
 -10   0  -2 53.2410 6.08074   2
  11   0   2 -0.3818 1.23835   1
  11   0   2 -1.5471 3.24118   2
  11   0   2 -4.8956 3.86486   4
 -11   0  -2 0.00000 4.06735   2
  12   0   2 1363.83 83.3390   4
  12   0   2 1344.64 87.4334   1
 -12   0  -2 1382.64 86.0595   2
  12   0   2 1163.81 99.6557   2
  13   0   2 -1.6539 2.24145   1
 -13   0  -2 -5.1957 5.16090   2
  13   0   2 -2.3077 4.61406   4
  14   0   2 380.509 28.6084   4
 -14   0  -2 344.723 26.7247   2
  14   0   2 400.400 27.4021   1
 -15   0  -2 2.47097 8.35681   2
  15   0   2 1.45453 5.70578   4
  15   0   2 -0.3532 2.99054   1
  16   0   2 38.4384 8.22931   4
  16   0   2 38.2107 5.00950   1
  17   0   2 -3.8069 7.43520   4
 -18  -1   2 3.04674 10.2394   2
  18  -1  -2 19.1208 7.78042   4
 -18   1   2 6.94903 8.33598   2
 -17  -1   2 5.93103 9.31788   2
  17  -1  -2 0.82673 6.25051   4
 -17   1   2 4.32764 9.83833   2
  17   1  -2 3.34426 3.78319   1
 -16  -1   2 6.34360 8.12700   2
  16  -1  -2 1.00908 5.72822   4
  16  -1  -2 3.59720 3.05362   1
 -16   1   2 6.39598 8.86645   2
  16   1  -2 5.47778 3.35143   1
  15  -1  -2 14.2945 5.40546   4
  15  -1  -2 14.6064 3.13080   1
  15   1  -2 6.67459 4.84496   4
 -15   1   2 14.8250 8.53237   2
  15   1  -2 16.8118 3.60870   1
  14  -1  -2 12.8029 2.83319   1
 -14  -1   2 23.3737 5.16965   2
  14  -1  -2 10.1429 5.74637   4
  14   1  -2 22.0491 6.10079   4
  14   1  -2 12.9557 2.83129   1
 -14   1   2 5.43913 7.58507   2
  13  -1  -2 31.5410 5.33172   4
 -13  -1   2 21.4639 6.09822   2
  13  -1  -2 28.3348 3.59151   1
  13   1  -2 25.4029 3.32014   1
  13   1  -2 21.9715 5.61596   4
 -13   1   2 41.7362 8.41823   2
 -12  -1   2 285.219 19.8379   2
  12  -1  -2 253.234 18.8403   4
  12  -1  -2 268.708 19.2168   1
 -12   1   2 263.268 21.0576   2
  12   1  -2 309.554 21.6992   4
  12   1  -2 279.095 17.9546   1
  11  -1  -2 115.232 7.95259   1
 -11  -1   2 98.0418 9.78316   2
  11  -1  -2 116.214 9.16585   4
  11  -1  -2 118.075 9.63550   2
  11   1  -2 111.973 8.88388   1
 -11   1   2 144.813 11.8684   2
  11   1  -2 110.010 9.46107   4
  10  -1  -2 76.1093 5.64664   1
  10  -1  -2 68.9003 6.10868   4
 -10  -1   2 62.5250 6.87689   2
  10  -1  -2 63.8713 6.75057   2
 -10  -1   2 67.4638 5.04392   1
  10   1  -2 65.6185 5.40238   1
 -10   1   2 66.5903 4.94614   1
  10   1  -2 66.1287 6.58577   4
 -10   1   2 73.7935 8.46829   2
   9  -1  -2 157.078 10.3202   4
   9  -1  -2 135.292 10.4756   2
  -9  -1   2 150.015 10.8552   2
   9  -1  -2 136.710 9.17759   1
  -9  -1   2 129.548 9.47251   1
   9   1  -2 127.275 9.34947   1
  -9   1   2 134.240 9.12006   1
  -9   1   2 126.413 11.6760   2
   9   1  -2 146.553 10.3007   4
  -9   1   2 125.081 9.68750   4
   9   1  -2 139.732 10.2851   2
   8  -1  -2 223.154 14.8912   1
   8  -1  -2 240.174 14.9928   4
  -8  -1   2 234.152 14.5492   1
  -8  -1   2 208.280 15.1489   2
   8  -1  -2 214.263 15.3373   2
  -8   1   2 227.732 16.5555   2
   8   1  -2 238.329 15.4210   1
   8   1  -2 225.915 15.2106   4
   8   1  -2 229.462 15.2515   2
  -8   1   2 214.950 16.2597   4
  -8   1   2 211.976 15.0521   1
   7  -1  -2 1732.05 115.975   4
  -7  -1   2 1744.37 112.107   2
  -7  -1   2 1790.23 114.927   1
  -7  -1   2 1750.68 120.754   4
   7  -1  -2 1801.71 113.892   2
   7  -1  -2 1675.83 110.746   1
  -7   1   2 1757.38 116.919   2
  -7   1   2 1729.92 112.466   1
   7   1  -2 1777.50 110.312   1
   7   1  -2 1879.51 112.644   4
   7   1  -2 1690.29 112.227   2
  -7   1   2 1736.69 119.433   4
   6  -1  -2 383.304 25.4459   2
  -6  -1   2 376.198 26.3248   4
   6  -1  -2 404.560 25.9088   4
  -6  -1   2 388.529 26.9063   2
   6  -1  -2 404.284 26.2049   1
  -6  -1   2 421.312 26.1641   1
   6   1  -2 386.274 27.3418   1
   6   1  -2 402.794 26.0330   2
  -6   1   2 394.775 25.9218   1
  -6   1   2 392.309 28.5171   2
  -6   1   2 399.691 26.2639   4
  -5  -1   2 129.584 9.41852   2
  -5  -1   2 146.837 9.33332   1
  -5  -1   2 142.522 9.24747   4
   5  -1  -2 140.374 8.90572   4
   5  -1  -2 111.899 9.84606   2
   5  -1  -2 128.492 8.91384   1
  -5   1   2 149.320 9.13432   1
   5   1  -2 148.345 9.45273   2
  -5   1   2 131.568 8.85577   4
   5   1  -2 125.920 9.30114   1
  -5   1   2 133.611 10.4613   2
   4  -1  -2 191.270 12.3576   4
   4  -1  -2 187.233 12.7978   1
  -4  -1   2 200.957 12.9607   1
  -4  -1   2 203.301 13.1660   2
   4  -1  -2 186.975 13.4719   2
  -4  -1   2 196.343 13.0762   4
   4   1  -2 182.965 12.7522   2
  -4   1   2 182.345 13.1969   1
  -4   1   2 210.993 12.2683   4
   3  -1  -2 774.731 49.0378   4
   3  -1  -2 724.036 52.0318   1
  -3  -1   2 776.090 54.3730   2
   3  -1  -2 746.110 49.6988   2
   3   1  -2 804.287 51.7660   3
  -3   1   2 754.640 50.9102   1
   3   1  -2 790.772 53.6768   2
  -3   1   2 800.318 50.3847   4
   2  -1  -2 29.0194 2.02027   4
   2  -1  -2 31.1019 2.04526   1
  -2  -1   2 33.2462 2.90338   2
   2  -1  -2 28.3020 2.51445   3
  -2   1   2 25.7645 2.12960   1
   2   1  -2 30.8669 1.96420   3
  -2   1   2 31.3267 2.01273   4
   2   1  -2 31.6399 2.93173   2
   1  -1  -2 329.507 22.9051   3
  -1  -1   2 340.118 22.5727   2
   1  -1  -2 327.337 21.5460   1
  -1  -1   2 355.821 21.2515   3
   1   1  -2 338.695 23.5235   2
  -1   1   2 348.652 21.4864   3
   0  -1  -2 3666.18 236.873   3
   0  -1  -2 3666.70 226.945   4
   0   1   2 3629.56 239.062   4
   0   1   2 3698.47 231.982   3
  -1  -1  -2 62.2429 4.18738   3
   1  -1   2 56.9031 4.11530   1
  -1  -1  -2 62.0489 3.97540   1
   1  -1   2 55.3988 4.23277   4
  -1  -1  -2 54.1999 4.04948   4
  -1   1  -2 61.0316 4.13344   4
   1   1   2 59.0426 4.32156   4
   1   1   2 63.7983 4.22726   3
  -1   1  -2 63.3238 3.89103   1
   1   1   2 68.6519 3.95992   1
   2  -1   2 101.579 7.01465   1
  -2  -1  -2 96.9128 6.83378   3
   2  -1   2 106.863 7.40241   4
  -2  -1  -2 109.581 7.08602   1
  -2  -1  -2 95.1120 6.93028   4
  -2   1  -2 109.752 6.86132   4
   2   1   2 109.841 6.97871   4
  -2   1  -2 114.445 6.90283   1
   2   1   2 107.509 6.86402   3
   2   1   2 101.752 6.84047   1
  -3  -1  -2 6.98027 1.50326   4
   3  -1   2 6.08772 0.78449   1
   3  -1   2 10.5166 1.52170   4
  -3  -1  -2 7.54175 1.41234   3
   3  -1   2 8.72557 2.11760   2
  -3  -1  -2 8.69979 2.21576   2
   3   1   2 8.48225 1.73713   4
  -3   1  -2 8.02191 1.45402   4
   3   1   2 5.60955 0.97991   1
   4  -1   2 404.528 27.4778   1
  -4  -1  -2 459.658 29.4502   4
  -4  -1  -2 439.291 28.5866   1
   4  -1   2 416.046 30.3554   4
   4  -1   2 434.461 26.9304   2
  -4  -1  -2 429.598 30.3979   2
  -4   1  -2 429.715 27.4476   1
   4   1   2 411.868 27.4854   4
   4   1   2 453.950 27.3453   3
  -4   1  -2 430.351 28.0507   4
   4   1   2 419.567 29.0324   1
  -5  -1  -2 0.73966 1.78749   2
  -5  -1  -2 -1.2504 0.65551   1
  -5  -1  -2 -0.1782 1.63147   4
   5  -1   2 0.32830 0.59235   1
   5  -1   2 0.20746 1.07584   4
   5  -1   2 0.62232 1.42306   2
   5   1   2 2.52805 2.49822   2
  -5   1  -2 2.40397 0.87057   1
   5   1   2 0.91633 0.82214   1
  -5   1  -2 -1.1949 1.57923   4
   5   1   2 -0.6877 1.39563   3
   5   1   2 -0.3237 1.95616   4
   6  -1   2 336.502 21.9837   4
  -6  -1  -2 361.724 27.4588   2
  -6  -1  -2 368.116 22.6596   4
   6  -1   2 353.419 21.9795   2
  -6  -1  -2 344.799 22.4244   1
   6  -1   2 346.787 23.9060   1
   6   1   2 366.193 24.1992   2
   6   1   2 357.829 22.3035   4
   6   1   2 328.050 22.1521   1
  -6   1  -2 337.868 22.3283   1
  -6   1  -2 350.387 22.5602   4
   6   1   2 317.006 22.1072   3
   7  -1   2 180.597 13.2216   1
   7  -1   2 181.875 12.8529   2
  -7  -1  -2 183.683 13.4546   2
   7  -1   2 219.735 12.7895   4
  -7  -1  -2 172.786 12.2967   1
  -7  -1  -2 170.529 13.3977   4
   7   1   2 185.548 13.5890   4
  -7   1  -2 200.715 12.3449   1
   7   1   2 190.152 12.4328   3
   7   1   2 181.223 12.8710   2
  -7   1  -2 189.437 13.3538   2
   7   1   2 200.513 13.0890   1
  -7   1  -2 187.298 12.6303   4
   8  -1   2 463.002 31.5376   1
  -8  -1  -2 446.558 29.8798   1
   8  -1   2 461.124 33.6051   4
  -8  -1  -2 496.228 31.3694   2
   8  -1   2 485.370 32.2869   2
   8   1   2 440.849 30.0119   1
   8   1   2 476.306 30.6227   2
  -8   1  -2 485.071 31.8494   1
   8   1   2 498.646 35.2628   4
  -8   1  -2 512.577 30.9667   2
  -9  -1  -2 96.9203 7.04097   1
  -9  -1  -2 107.106 8.01059   2
   9  -1   2 106.755 6.80441   1
   9  -1   2 94.0677 7.27241   2
   9  -1   2 84.9452 7.65768   4
   9   1   2 93.2273 8.02593   4
   9   1   2 92.9043 7.95829   2
  -9   1  -2 92.1805 8.55319   2
   9   1   2 98.0936 7.48484   1
  10  -1   2 115.972 10.8054   2
 -10  -1  -2 110.817 9.48799   2
  10  -1   2 114.178 8.64113   1
  10  -1   2 121.285 9.49446   4
  10   1   2 115.392 9.75541   4
 -10   1  -2 135.047 10.4886   2
  10   1   2 123.427 9.97195   2
  10   1   2 122.501 8.68557   1
  11  -1   2 0.05994 3.61411   2
  11  -1   2 0.30398 3.65057   4
  11  -1   2 0.73463 1.92199   1
 -11  -1  -2 5.48912 3.71675   2
  11   1   2 1.32302 4.05852   4
  11   1   2 4.54856 1.90685   1
 -11   1  -2 5.62402 4.35217   2
  11   1   2 6.53988 4.53906   2
  12  -1   2 12.2658 2.06743   1
 -12  -1  -2 14.7757 3.72801   2
  12  -1   2 21.5041 4.66521   2
  12  -1   2 14.6005 4.58676   4
 -12   1  -2 13.4870 5.41665   2
  12   1   2 17.0038 2.92031   1
  12   1   2 15.4851 5.31175   4
  13  -1   2 12.6589 5.18844   4
 -13  -1  -2 15.4842 5.13780   2
  13  -1   2 15.3842 2.83934   1
  13   1   2 16.0234 3.02018   1
  13   1   2 8.10615 5.65282   4
 -13   1  -2 15.8870 6.13905   2
  14  -1   2 11.3534 2.95758   1
  14  -1   2 13.5513 5.58604   4
 -14  -1  -2 6.73809 5.76431   2
  14   1   2 16.3079 3.18498   1
  14   1   2 13.8304 6.27299   4
  15  -1   2 24.3560 3.40875   1
  15   1   2 39.3473 7.84387   4
  15   1   2 27.3487 4.36046   1
  16  -1   2 20.1994 7.46866   4
  16   1   2 7.97211 7.95023   4
  16   1   2 5.67335 3.69832   1
  17  -1   2 7.79043 7.46714   4
  17  -2  -2 31.6097 7.50516   4
 -17  -2   2 49.7145 10.5482   2
  16  -2  -2 12.0931 5.96684   4
 -16  -2   2 6.02933 7.84942   2
  16  -2  -2 11.7446 3.26898   1
  15  -2  -2 22.2879 3.49242   1
 -15  -2   2 33.3710 6.41779   2
  15  -2  -2 23.7146 5.82042   4
  14  -2  -2 100.468 7.81742   1
 -14  -2   2 102.721 10.7055   2
  14  -2  -2 108.427 9.43404   4
  14   2  -2 82.3618 8.60229   1
  13  -2  -2 111.612 9.60031   1
 -13  -2   2 132.472 12.0746   2
  13  -2  -2 148.708 10.7707   4
  13   2  -2 126.099 13.4666   1
  12  -2  -2 715.047 50.3665   4
 -12  -2   2 760.278 51.6550   2
  12  -2  -2 756.245 53.5410   1
  12   2  -2 835.646 54.9073   1
 -11  -2   2 368.646 24.4407   2
  11  -2  -2 357.423 23.2494   1
  11  -2  -2 329.772 23.7652   4
  11   2  -2 372.189 24.1972   1
  10  -2  -2 258.710 20.1348   2
 -10  -2   2 267.569 18.9674   2
  10  -2  -2 304.666 19.1485   4
  10  -2  -2 264.249 19.1585   1
  -9  -2   2 4.91784 3.74167   2
   9  -2  -2 4.65578 2.32005   4
  -9  -2   2 3.57820 1.47042   1
   9  -2  -2 -0.9466 3.08695   2
   9  -2  -2 3.12390 1.38001   1
   9   2  -2 -0.0939 1.80160   3
  -9   2   2 3.06030 2.12187   4
  -8  -2   2 738.338 52.3264   4
   8  -2  -2 761.866 46.6368   4
  -8  -2   2 691.973 46.9398   2
   8  -2  -2 696.683 47.5289   2
  -8  -2   2 792.840 48.4300   1
   8  -2  -2 748.301 48.3969   1
   8   2  -2 692.129 46.6884   2
   8   2  -2 760.784 45.9151   3
  -8   2   2 756.434 46.9070   1
  -8   2   2 738.972 49.0852   4
  -7  -2   2 271.854 18.4432   1
  -7  -2   2 262.012 17.2398   4
  -7  -2   2 266.084 17.9182   2
   7  -2  -2 264.739 17.2187   1
   7  -2  -2 230.749 18.4059   2
   7  -2  -2 269.686 17.4710   4
   7   2  -2 258.592 16.7049   3
   7   2  -2 249.485 17.8480   2
  -7   2   2 263.812 17.4646   1
  -7   2   2 268.473 17.5434   4
  -6  -2   2 418.563 28.6058   4
  -6  -2   2 412.235 27.3673   2
  -6  -2   2 440.168 27.5985   1
   6  -2  -2 436.989 28.0097   1
   6  -2  -2 410.629 28.9099   2
   6  -2  -2 434.805 27.5084   4
   6   2  -2 420.313 28.3539   3
   6   2  -2 403.019 29.1106   2
  -6   2   2 413.978 27.8985   1
  -6   2   2 439.205 29.4875   4
  -5  -2   2 128.842 9.29064   2
  -5  -2   2 109.636 8.72381   4
   5  -2  -2 122.860 10.3905   2
   5  -2  -2 130.178 8.10066   1
   5  -2  -2 129.230 8.25105   4
  -5  -2   2 126.072 8.57015   1
  -5   2   2 138.419 8.71160   4
   5   2  -2 107.689 9.32467   2
   5   2  -2 132.946 8.10275   3
  -5   2   2 120.049 8.36780   1
  -4  -2   2 14.3592 3.06779   2
   4  -2  -2 13.8233 1.50939   1
   4  -2  -2 12.3459 1.52122   4
  -4   2   2 13.8496 1.21185   1
  -4   2   2 16.2880 1.50695   4
   4   2  -2 12.0436 1.56144   3
  -3  -2   2 155.666 11.0622   2
   3  -2  -2 147.090 10.3861   1
   3  -2  -2 167.971 11.0026   3
  -3  -2   2 163.881 10.1760   3
   3  -2  -2 153.636 10.0719   4
  -3   2   2 162.133 10.3399   1
   3   2  -2 166.219 10.6786   3
  -3   2   2 164.374 10.3676   4
   2  -2  -2 36.4491 2.22934   1
  -2  -2   2 34.6461 2.30618   3
   2  -2  -2 30.9048 2.92875   3
  -2  -2   2 35.1812 3.78437   2
   2  -2  -2 30.8822 2.20361   4
   2   2  -2 28.3401 2.42102   3
  -2   2   2 30.3484 2.47499   1
   1  -2  -2 640.176 41.9646   1
   1  -2  -2 630.124 41.8122   3
  -1  -2   2 663.174 40.7298   3
  -1  -2   2 641.194 41.9662   2
  -1   2   2 646.894 41.0801   3
   0  -2   2 1005.14 67.1760   3
   0  -2  -2 1040.38 66.5247   3
   0  -2  -2 1051.49 65.3996   4
   0   2   2 1030.86 64.8764   3
  -1  -2  -2 373.999 23.9333   3
  -1  -2  -2 400.963 24.8658   4
  -1  -2  -2 371.230 24.3056   1
   1  -2   2 364.062 24.0144   4
   1  -2   2 377.284 24.0856   1
   1   2   2 375.424 23.7798   3
   2  -2   2 18.9466 1.84852   1
  -2  -2  -2 23.2425 1.67185   1
   2  -2   2 22.9306 2.17555   4
  -2  -2  -2 27.4849 2.33240   3
  -2  -2  -2 19.6132 2.10737   4
   2   2   2 22.3737 2.47861   3
   3  -2   2 1318.62 88.0356   4
  -3  -2  -2 1334.31 86.5252   4
   3  -2   2 1349.52 87.6165   1
  -3  -2  -2 1358.74 85.7562   2
  -3  -2  -2 1398.65 87.6171   3
  -3  -2  -2 1340.17 86.7734   1
   3   2   2 1463.35 93.3668   4
  -3   2  -2 1399.74 88.0965   1
  -3   2  -2 1393.09 86.9776   4
   3   2   2 1316.94 86.5862   3
  -4  -2  -2 380.492 25.4559   2
  -4  -2  -2 375.557 26.5276   1
  -4  -2  -2 387.582 25.1538   3
  -4  -2  -2 384.982 25.9070   4
   4  -2   2 418.798 25.9705   1
   4  -2   2 395.897 25.1210   4
   4   2   2 392.505 26.1651   4
   4   2   2 390.299 29.5203   1
   4   2   2 414.774 25.0309   3
  -4   2  -2 407.513 25.2250   1
  -4   2  -2 395.529 24.8930   4
   5  -2   2 265.364 18.6261   2
   5  -2   2 255.503 17.9623   4
   5  -2   2 259.704 18.7036   1
  -5  -2  -2 285.516 18.2050   2
  -5  -2  -2 274.382 17.3423   4
  -5  -2  -2 263.835 17.2367   1
  -5  -2  -2 269.834 17.5697   3
   5   2   2 275.431 17.8964   4
  -5   2  -2 283.275 17.1739   1
  -5   2  -2 259.285 18.2641   4
   5   2   2 263.406 17.0629   3
   5   2   2 269.469 17.6047   1
  -6  -2  -2 229.318 14.9160   1
  -6  -2  -2 209.975 17.3507   2
   6  -2   2 238.298 17.3322   2
   6  -2   2 225.881 14.9204   1
  -6  -2  -2 210.124 14.5304   4
   6  -2   2 213.305 15.1515   4
  -6   2  -2 228.397 14.7945   1
   6   2   2 212.483 14.9669   3
  -6   2  -2 231.868 14.4878   4
   6   2   2 222.598 15.2092   1
   6   2   2 196.964 14.5731   4
   7  -2   2 -1.5788 0.98674   1
  -7  -2  -2 -1.6061 2.39069   4
  -7  -2  -2 2.57733 2.78488   2
   7  -2   2 1.04309 2.86403   2
   7  -2   2 2.99058 2.03860   4
  -7  -2  -2 1.40749 0.95982   1
  -7   2  -2 0.53925 1.07803   1
   7   2   2 6.21030 2.83366   4
   7   2   2 0.72693 1.12270   1
  -7   2  -2 1.58590 1.97285   4
   7   2   2 0.27778 1.90130   3
  -8  -2  -2 0.05584 2.86754   2
   8  -2   2 0.28419 2.26721   4
   8  -2   2 -0.4833 2.69580   2
  -8  -2  -2 0.68586 1.11707   1
   8  -2   2 2.56569 1.36526   1
   8   2   2 6.38027 3.11744   4
  -8   2  -2 0.42780 1.22384   1
   8   2   2 -1.0172 1.21607   1
   9  -2   2 93.3142 8.34253   1
  -9  -2  -2 103.236 8.55423   2
   9  -2   2 104.172 8.32186   4
  -9  -2  -2 103.283 7.34279   1
   9  -2   2 110.708 8.42159   2
   9   2   2 106.331 7.95573   1
   9   2   2 117.488 8.93051   4
  10  -2   2 21.3352 2.45203   1
  10  -2   2 19.1375 3.87464   4
  10  -2   2 14.6158 4.42913   2
  10   2   2 9.68721 4.39352   4
  10   2   2 13.4858 2.30293   1
  11  -2   2 69.7581 7.02395   2
  11  -2   2 84.3351 6.07866   1
 -11  -2  -2 77.5088 7.70991   2
  11  -2   2 76.5140 7.28742   4
  11   2   2 75.8759 5.94829   1
  11   2   2 79.9995 8.25737   4
 -12  -2  -2 3.24439 4.39426   2
  12  -2   2 4.20909 3.93218   4
  12   2   2 1.60677 4.91684   4
  13  -2   2 1.53722 2.26191   1
  13  -2   2 0.89971 4.41611   4
 -13  -2  -2 -1.7854 4.73795   2
  13   2   2 -1.8921 2.26052   1
  13   2   2 1.91404 5.44634   4
 -14  -2  -2 5.07116 5.88531   2
  14  -2   2 0.04739 5.30759   4
  14  -2   2 -3.7008 2.48640   1
  14   2   2 5.30229 6.50553   4
  15  -2   2 2.55655 6.11508   4
 -15  -2  -2 3.25457 6.28326   2
  15  -2   2 -0.4967 2.91177   1
  15   2   2 6.60045 7.57808   4
  15   2   2 -0.5583 3.44693   1
  16  -2   2 -4.6112 6.71077   4
 -16  -2  -2 -1.5604 7.49186   2
  16   2   2 -4.2416 6.91195   4
  17  -3  -2 20.9297 7.08224   4
 -17  -3   2 42.3229 8.70863   2
  16  -3  -2 69.8798 8.87647   4
 -16  -3   2 72.2223 11.5329   2
  15  -3  -2 2.17764 4.97106   4
  15  -3  -2 7.71160 2.84749   1
 -15  -3   2 10.4486 7.82373   2
 -14  -3   2 278.718 21.3527   2
  14  -3  -2 262.090 21.9958   1
  14  -3  -2 296.432 21.9029   4
  13  -3  -2 11.2358 2.52136   1
 -13  -3   2 5.67333 4.42456   2
  13  -3  -2 19.1410 4.61719   4
 -12  -3   2 93.5599 9.46766   2
  12  -3  -2 74.4971 6.38182   1
  12  -3  -2 79.0624 7.84060   4
 -11  -3   2 59.4235 6.88874   2
  11  -3  -2 66.8659 6.14159   4
  11  -3  -2 62.1303 5.25082   1
 -10  -3   2 166.241 12.3304   2
  10  -3  -2 145.551 10.7206   1
  10  -3  -2 133.027 10.7103   4
  -9  -3   2 581.604 37.6794   1
  -9  -3   2 609.460 38.7269   2
   9  -3  -2 590.251 37.1280   1
   9  -3  -2 617.457 38.0343   4
   9   3  -2 574.212 40.4532   3
  -9   3   2 560.571 37.9048   4
  -9   3   2 556.596 41.0833   1
   8  -3  -2 60.8732 4.87964   4
  -8  -3   2 66.0648 4.45688   1
  -8  -3   2 62.0067 6.93040   2
   8  -3  -2 51.8913 4.50728   1
   8   3  -2 55.1372 4.65467   3
  -8   3   2 58.4038 4.73066   4
  -8   3   2 54.7541 4.65092   1
   7  -3  -2 311.877 25.2684   2
   7  -3  -2 346.450 23.4544   4
   7  -3  -2 359.153 23.4021   1
  -7  -3   2 336.713 22.5899   1
  -7  -3   2 339.798 23.3450   2
  -7   3   2 373.170 23.8645   1
  -7   3   2 369.072 23.9201   4
   7   3  -2 349.997 22.7458   3
   6  -3  -2 0.90777 3.97859   2
   6  -3  -2 0.38149 1.52498   4
   6  -3  -2 3.50648 1.02729   1
  -6  -3   2 1.70762 3.46649   2
  -6  -3   2 6.55692 3.22273   4
  -6  -3   2 1.02143 1.02370   1
   6   3  -2 1.98655 1.49717   3
  -6   3   2 1.15211 0.79812   1
  -6   3   2 2.17509 1.48290   4
   5  -3  -2 471.684 31.3123   4
  -5  -3   2 469.739 30.4669   3
  -5  -3   2 487.330 31.5434   1
  -5  -3   2 482.145 31.2938   2
  -5  -3   2 456.618 30.0645   4
   5  -3  -2 427.346 30.7619   1
  -5   3   2 498.172 31.8468   1
  -5   3   2 496.525 30.9274   4
   5   3  -2 490.834 30.8014   3
  -4  -3   2 463.092 31.1940   2
   4  -3  -2 496.429 30.9560   3
   4  -3  -2 488.322 31.1082   4
  -4  -3   2 481.267 30.9432   3
   4  -3  -2 463.574 31.1738   1
  -4   3   2 495.381 31.5131   1
   4   3  -2 513.151 31.0051   3
   3  -3  -2 548.123 36.3413   3
  -3  -3   2 594.799 37.3575   2
   3  -3  -2 580.199 36.0859   4
   3  -3  -2 534.485 36.3848   1
  -3  -3   2 551.700 37.2615   3
   3   3  -2 605.219 36.1416   3
   2  -3  -2 96.8246 6.22312   1
   2  -3  -2 92.1310 6.31223   4
  -2  -3   2 95.1983 7.90392   2
  -2  -3   2 92.9214 6.20120   3
   2  -3  -2 102.423 7.01227   3
   2   3  -2 82.8818 6.38160   3
  -1  -3   2 121.883 8.50393   3
   1  -3  -2 127.683 8.64754   3
   1  -3  -2 128.143 8.36888   1
  -1   3   2 121.159 8.80252   3
   0  -3   2 24.8225 2.48047   3
   0  -3  -2 21.8271 2.67966   3
   0   3   2 24.3994 3.11861   3
  -1  -3  -2 452.112 28.9104   3
  -1  -3  -2 430.767 28.1381   4
   1  -3   2 468.991 29.4709   3
   1  -3   2 422.727 28.0160   4
   1  -3   2 457.426 29.8880   1
   1   3   2 399.102 27.9720   3
  -2  -3  -2 178.560 12.1117   4
  -2  -3  -2 165.492 11.3143   1
   2  -3   2 150.290 11.2549   4
   2  -3   2 172.693 10.7311   1
  -2  -3  -2 171.479 11.1759   3
   2   3   2 175.944 11.4064   3
  -3  -3  -2 93.9306 7.18060   4
   3  -3   2 98.1357 6.87673   1
  -3  -3  -2 117.723 9.01891   2
  -3  -3  -2 108.798 7.20946   1
  -3  -3  -2 95.9799 7.05496   3
   3  -3   2 101.222 7.03633   4
   3   3   2 109.658 7.46136   3
   4  -3   2 319.884 20.8583   1
  -4  -3  -2 333.106 20.6384   1
   4  -3   2 309.879 20.5440   4
  -4  -3  -2 316.387 21.4869   2
  -4  -3  -2 329.108 20.2654   3
  -4  -3  -2 309.855 20.2009   4
   4   3   2 303.982 21.4097   3
  -4   3  -2 308.617 20.7184   1
   5  -3   2 19.9540 2.24129   1
  -5  -3  -2 30.7624 2.20930   1
  -5  -3  -2 25.0379 2.75404   3
  -5  -3  -2 29.2573 4.55897   2
  -5  -3  -2 25.8021 3.18181   4
   5  -3   2 24.4443 3.01791   4
  -5   3  -2 23.2769 2.84770   4
   5   3   2 18.2340 3.00719   3
  -5   3  -2 30.2649 2.30813   1
   6  -3   2 -3.2764 2.29582   4
   6  -3   2 -1.9551 4.33318   2
  -6  -3  -2 0.51218 2.24624   4
   6  -3   2 -0.9219 1.11857   1
  -6  -3  -2 -3.1742 3.42131   2
  -6  -3  -2 -0.2839 1.03281   1
  -6  -3  -2 -1.0660 1.77357   3
   6   3   2 1.05242 2.23248   3
  -6   3  -2 -1.1400 1.01552   1
  -6   3  -2 0.60659 2.22675   4
   7  -3   2 5.12317 1.34702   1
  -7  -3  -2 -3.1547 3.66074   2
   7  -3   2 4.02474 2.28028   4
   7  -3   2 5.68548 4.63026   2
  -7  -3  -2 3.67849 1.17034   1
  -7   3  -2 2.24775 1.27925   1
  -8  -3  -2 57.7040 4.17089   1
   8  -3   2 45.3367 5.07187   4
   8  -3   2 64.9042 5.30133   1
  -8  -3  -2 46.1633 6.35369   2
   8  -3   2 56.5410 7.32659   2
  -9  -3  -2 22.6834 5.04211   2
   9  -3   2 21.9566 3.68251   4
   9  -3   2 9.81476 5.26300   2
  -9  -3  -2 15.9273 2.12249   1
   9  -3   2 12.6592 2.28953   1
  10  -3   2 40.2863 4.40295   1
  10  -3   2 37.5370 6.35300   2
  10  -3   2 35.4888 4.96803   4
 -10  -3  -2 50.0698 6.52918   2
 -11  -3  -2 -1.8075 4.60663   2
  11  -3   2 1.07165 1.83984   1
  11  -3   2 4.87135 3.58088   4
  11   3   2 0.11337 1.52799   1
  12  -3   2 4.00749 3.98925   4
  12  -3   2 7.56123 2.48256   1
 -12  -3  -2 -2.5969 3.41830   2
  12   3   2 3.19591 1.86118   1
  13  -3   2 9.78030 5.01817   4
 -13  -3  -2 0.89789 5.58002   2
  13  -3   2 -3.8250 2.42534   1
  13   3   2 -2.9252 2.11579   1
  14  -3   2 22.1518 6.54598   4
  14  -3   2 21.3438 3.79245   1
 -14  -3  -2 24.4173 7.34995   2
 -15  -3  -2 -2.8930 7.18901   2
  15  -3   2 3.90455 6.35180   4
 -15  -4   2 11.6504 8.48751   2
  15  -4  -2 7.06844 6.34107   4
  14  -4  -2 -0.6081 4.43932   4
 -14  -4   2 3.45487 5.26682   2
  14  -4  -2 0.68807 2.52562   1
 -13  -4   2 -1.5839 6.95025   2
  13  -4  -2 6.14836 4.13756   4
  13  -4  -2 11.5253 2.54314   1
 -12  -4   2 24.1207 7.31307   2
  12  -4  -2 32.1650 5.41837   4
  12  -4  -2 28.1296 3.30060   1
  11  -4  -2 43.8596 4.08418   1
  11  -4  -2 52.8043 5.33929   4
 -11  -4   2 46.7508 6.75838   2
  10  -4  -2 18.5094 3.44514   4
 -10  -4   2 13.6206 6.04162   2
  10  -4  -2 26.3398 2.75134   1
  -9  -4   2 42.1086 7.11708   2
   9  -4  -2 39.7114 4.49087   4
   9  -4  -2 38.2839 3.66685   1
  -9   4   2 44.5304 4.13455   4
   8  -4  -2 5.31610 1.80881   1
  -8  -4   2 7.77867 5.13438   2
   8  -4  -2 8.34894 2.63436   4
   8   4  -2 7.80321 2.59075   3
  -8   4   2 6.64211 2.15861   4
  -8   4   2 4.04783 1.37860   1
   7  -4  -2 7.07061 1.55251   1
   7  -4  -2 9.58578 2.31567   4
  -7  -4   2 5.83762 4.95292   2
  -7  -4   2 11.0704 1.82156   1
   7   4  -2 11.0776 2.60422   3
  -6  -4   2 134.149 11.9175   2
   6  -4  -2 150.593 9.80257   4
  -6  -4   2 148.547 10.0163   1
   6  -4  -2 162.802 11.3223   3
  -6  -4   2 156.082 10.6704   3
   6  -4  -2 123.552 9.52052   1
   6   4  -2 156.603 10.1846   3
  -6   4   2 141.989 11.2733   1
  -5  -4   2 68.2142 7.18323   4
   5  -4  -2 79.7061 5.60547   4
  -5  -4   2 88.8221 8.31423   2
   5  -4  -2 75.4130 5.75076   1
  -5  -4   2 86.1709 5.71895   3
  -5  -4   2 77.3539 5.56199   1
   5   4  -2 80.6718 6.10503   3
   4  -4  -2 62.3944 4.76980   4
   4  -4  -2 71.7677 5.95478   3
  -4  -4   2 70.1512 4.86004   3
   4  -4  -2 67.6741 4.69712   1
  -4  -4   2 67.4429 7.29518   2
   4   4  -2 68.5513 5.47967   3
   3  -4  -2 120.747 8.04045   4
   3  -4  -2 122.919 9.13040   3
  -3  -4   2 134.588 9.15535   3
   3  -4  -2 120.127 9.53343   1
  -3  -4   2 116.355 10.3172   2
   3   4  -2 125.468 9.05626   3
  -2  -4   2 23.1290 2.42011   3
   2  -4  -2 21.4122 1.79631   1
  -2  -4   2 23.4378 4.99185   2
   2  -4  -2 31.3089 3.52491   3
   2  -4  -2 20.9551 2.04690   4
   1  -4  -2 34.5285 2.52068   1
   1  -4  -2 33.2584 3.74697   3
  -1  -4   2 31.2443 3.01496   3
   1  -4  -2 32.6558 2.64100   4
   0  -4   2 3.45342 1.69109   3
   0  -4  -2 5.62176 2.16333   3
   0  -4   2 4.78040 0.94828   1
   0  -4  -2 5.51138 0.81755   1
   0  -4  -2 3.58688 1.41885   4
   0   4   2 2.45093 2.82467   3
  -1  -4  -2 188.816 12.6706   3
   1  -4   2 193.491 13.2860   1
  -1  -4  -2 191.595 13.2940   4
   1  -4   2 177.360 12.7064   4
   1  -4   2 187.183 12.5578   3
   1   4   2 199.753 13.4446   3
  -2  -4  -2 3.99371 2.04268   4
   2  -4   2 0.69249 1.00980   1
   2  -4   2 0.08775 2.47107   3
  -2  -4  -2 -0.0926 0.69582   1
   2  -4   2 1.79934 1.45068   4
  -2  -4  -2 2.87530 1.87214   3
   2   4   2 -1.7757 2.65614   3
  -3  -4  -2 6.02112 2.09279   4
  -3  -4  -2 6.43871 2.47151   3
   3  -4   2 13.1613 2.88215   3
   3  -4   2 5.66047 2.07770   4
   3  -4   2 8.85229 1.41635   1
  -3  -4  -2 8.42446 5.17049   2
   3   4   2 5.12321 2.91063   3
  -4  -4  -2 188.130 14.0041   2
  -4  -4  -2 164.302 11.9555   1
  -4  -4  -2 153.598 11.3293   3
   4  -4   2 173.611 11.7041   1
  -4  -4  -2 173.071 12.0704   4
   4  -4   2 165.375 11.3428   4
   4   4   2 176.265 11.9683   3
  -5  -4  -2 34.0212 6.15403   2
   5  -4   2 27.8896 3.49541   4
  -5  -4  -2 28.3857 3.26021   3
  -5  -4  -2 26.7650 3.63686   4
   5  -4   2 26.1135 2.77390   1
  -5  -4  -2 27.0477 2.28231   1
  -6  -4  -2 9.41708 1.41843   1
  -6  -4  -2 5.49487 2.39726   3
   6  -4   2 9.90944 1.63204   1
  -6  -4  -2 7.18525 4.98873   2
   6  -4   2 10.6099 2.99941   4
  -7  -4  -2 10.0477 1.60785   1
   7  -4   2 9.94694 1.79647   1
  -7  -4  -2 11.4202 5.35259   2
  -7  -4  -2 6.19099 2.73161   3
   7  -4   2 13.5787 2.84673   4
   8  -4   2 105.576 9.07291   4
  -8  -4  -2 110.759 8.83556   1
  -8  -4  -2 134.540 11.1657   2
   8  -4   2 126.137 8.18345   1
  -9  -4  -2 24.2959 6.12750   2
   9  -4   2 20.2556 3.83219   4
   9  -4   2 12.5206 2.32101   1
  10  -4   2 -1.6776 3.93720   4
  10  -4   2 0.05796 1.85112   1
 -10  -4  -2 -0.9439 5.46542   2
  11  -4   2 6.10914 4.03752   4
  11  -4   2 10.4308 2.50719   1
 -11  -4  -2 11.4526 6.11000   2
  12  -4   2 80.2985 7.10408   1
 -12  -4  -2 81.5262 9.74413   2
  12  -4   2 76.6157 8.03119   4
  13  -4   2 19.1240 6.65355   4
  13  -4   2 3.48416 3.01431   1
 -13  -4  -2 5.40061 6.93424   2
 -14  -4  -2 40.4994 8.65765   2
  14  -4   2 22.2390 8.09996   4
 -14  -5   2 18.5832 9.77971   2
 -13  -5   2 24.4460 9.33902   2
 -12  -5   2 -2.4943 7.87890   2
  12  -5  -2 -3.6047 2.10933   1
  11  -5  -2 12.6854 5.80675   4
 -11  -5   2 8.79956 7.38975   2
  10  -5  -2 8.80667 3.41555   4
  10  -5  -2 4.92336 1.83661   1
 -10  -5   2 0.56350 4.75488   2
  10  -5  -2 2.01095 5.14524   3
   9  -5  -2 8.18909 2.48265   4
   9  -5  -2 -1.8996 4.76877   3
  -9  -5   2 -2.8357 6.18456   2
  -8  -5   2 0.48988 6.18680   2
   8  -5  -2 -0.9889 1.30916   1
   8  -5  -2 6.04173 3.31038   3
   8  -5  -2 -1.7068 2.34700   4
   7  -5  -2 14.0048 1.81286   1
   7  -5  -2 17.5426 4.79666   3
  -7  -5   2 7.27160 6.29989   2
   7  -5  -2 12.3930 2.59254   4
   6  -5  -2 19.9600 4.55263   3
   6  -5  -2 13.7143 1.85584   1
   6  -5  -2 14.9533 2.30472   4
  -6  -5   2 8.50582 5.95513   2
  -6  -5   2 8.85115 2.07717   3
   6   5  -2 9.49003 3.10519   3
  -5  -5   2 37.6579 4.85677   1
  -5  -5   2 43.5755 3.73018   3
   5  -5  -2 44.1769 3.74497   4
   5  -5  -2 43.8135 5.56040   3
   5   5  -2 54.7056 5.21603   3
  -4  -5   2 29.5486 3.01522   3
   4  -5  -2 38.7706 2.97950   4
   4  -5  -2 23.5163 4.40805   3
  -4  -5   2 36.3917 6.49536   2
   4  -5  -2 30.2213 2.70719   1
   4   5  -2 32.7390 4.27261   3
   3  -5  -2 48.9961 3.94290   4
  -3  -5   2 54.5069 7.63652   2
   3  -5  -2 54.6919 5.65512   3
   3  -5  -2 51.8836 3.94215   1
  -3  -5   2 56.7242 4.42932   3
   2  -5  -2 154.855 10.8192   1
  -2  -5   2 139.630 12.8666   2
   2  -5  -2 147.466 10.8521   3
  -2  -5   2 152.890 10.0801   3
   2  -5  -2 145.518 10.1053   4
   1  -5  -2 361.792 23.2981   3
  -1  -5   2 325.225 25.3363   2
   1  -5  -2 372.158 23.9894   1
  -1  -5   2 362.412 24.0532   1
  -1  -5   2 357.572 23.8804   3
   1  -5  -2 376.234 24.7065   4
   0  -5   2 12.8373 2.69255   4
   0  -5  -2 9.61595 2.83823   3
   0  -5   2 8.49092 2.42101   1
   0  -5  -2 7.07689 2.36472   4
   0  -5  -2 8.32848 1.22786   1
   0  -5   2 10.7210 2.36217   3
   1  -5   2 29.5901 2.87252   1
   1  -5   2 28.4912 3.25074   4
  -1  -5  -2 29.1573 3.46120   4
   1  -5   2 31.4940 3.56605   3
  -1  -5  -2 29.0434 3.61267   3
  -1  -5  -2 22.1300 2.17194   1
   2  -5   2 6.14117 1.95133   4
   2  -5   2 7.51881 1.58417   1
   2  -5   2 6.97489 3.16313   3
  -2  -5  -2 9.06565 2.95372   3
  -2  -5  -2 6.19244 2.84723   4
  -2  -5  -2 6.89113 1.25248   1
   3  -5   2 338.354 20.9994   1
  -3  -5  -2 310.663 23.9951   1
  -3  -5  -2 349.323 23.9678   2
   3  -5   2 304.690 21.5711   3
  -3  -5  -2 323.560 20.7804   3
  -3  -5  -2 278.502 23.6804   4
   3  -5   2 344.152 22.2706   4
   4  -5   2 13.4980 1.93336   1
   4  -5   2 15.7624 2.58781   4
   4  -5   2 19.2098 3.78909   3
  -4  -5  -2 11.3658 1.57879   1
  -4  -5  -2 11.5633 2.76068   3
  -4  -5  -2 15.5647 3.65911   4
   5  -5   2 3.40575 1.43884   1
  -5  -5  -2 2.06843 5.60148   2
   5  -5   2 8.71079 2.41431   4
  -5  -5  -2 5.17590 2.45803   3
  -5  -5  -2 5.14674 1.43853   1
   5  -5   2 8.93435 3.54016   3
  -6  -5  -2 -2.6460 2.34254   3
   6  -5   2 -0.9118 2.33414   4
   6  -5   2 3.69103 3.75797   3
  -6  -5  -2 -3.1375 6.09491   2
   6  -5   2 3.56508 1.51881   1
   7  -5   2 113.257 9.04746   1
  -7  -5  -2 149.709 13.1631   2
   7  -5   2 135.086 9.83736   4
  -7  -5  -2 145.630 9.93253   3
  -8  -5  -2 -1.0500 4.34364   2
   8  -5   2 6.31340 3.56641   4
   8  -5   2 -3.4901 1.57680   1
   9  -5   2 2.62556 1.93179   1
   9  -5   2 0.46891 3.83934   4
  -9  -5  -2 -3.7784 6.37337   2
  10  -5   2 -1.4677 4.75037   4
 -10  -5  -2 1.73522 7.04169   2
  10  -5   2 -3.1106 2.07013   1
  11  -5   2 23.7202 3.91034   1
 -11  -5  -2 26.7703 8.47404   2
  11  -5   2 20.0710 5.11488   4
  12  -5   2 12.5390 6.09608   4
 -12  -5  -2 -6.7165 8.75676   2
 -11  -6   2 48.5374 9.00719   2
  11  -6  -2 34.3158 8.15500   3
  10  -6  -2 -2.9220 5.88324   3
 -10  -6   2 2.80192 6.72612   2
  -9  -6   2 8.18405 8.69771   2
   9  -6  -2 15.3590 6.17095   3
  -8  -6   2 21.5654 8.71295   2
   8  -6  -2 19.4026 6.07194   3
   8  -6  -2 22.6132 3.71499   1
  -7  -6   2 55.8421 10.0120   2
   7  -6  -2 74.7929 7.95431   3
   7  -6  -2 66.0407 5.26732   1
  -6  -6   2 8.24274 7.08189   2
   6  -6  -2 1.62947 1.46878   1
   6  -6  -2 -1.3140 4.15461   3
  -5  -6   2 79.0942 5.89706   3
   5  -6  -2 89.2865 8.03493   3
   5  -6  -2 75.0571 5.66493   1
  -5  -6   2 61.8863 9.66615   2
  -4  -6   2 75.9588 9.67841   2
   4  -6  -2 63.3468 7.04737   3
  -4  -6   2 65.9342 5.62461   3
   4  -6  -2 76.5256 5.76117   1
  -3  -6   2 65.0025 4.93144   3
   3  -6  -2 58.7326 4.46964   1
   3  -6  -2 52.7582 6.22126   3
  -3  -6   2 58.4881 8.74989   2
  -2  -6   2 2.19271 2.26662   3
   2  -6  -2 1.30779 3.06347   3
  -2  -6   2 9.61794 6.70272   2
  -1  -6   2 101.627 8.45804   1
  -1  -6   2 106.522 7.68626   3
  -1  -6   2 99.2463 7.54297   4
  -1  -6   2 117.075 11.7258   2
   1  -6  -2 95.1603 9.81310   1
   1  -6  -2 91.2574 8.12064   3
   0  -6   2 0.42656 1.91734   4
   0  -6   2 0.22921 1.14103   1
   0  -6   2 2.72373 2.75605   3
   0  -6   2 7.46464 6.38189   2
   0  -6  -2 2.88683 2.98171   3
  -1  -6  -2 0.27943 2.65537   3
   1  -6   2 -0.3490 1.13393   1
   1  -6   2 -2.0878 2.87054   3
   1  -6   2 7.12772 6.32944   2
   1  -6   2 3.31026 2.37026   4
   2  -6   2 21.9204 3.17287   4
   2  -6   2 23.4689 3.70831   3
  -2  -6  -2 17.0943 7.44619   2
   2  -6   2 18.8975 2.12270   1
  -2  -6  -2 13.1771 3.55782   3
   3  -6   2 2.81485 2.07927   4
   3  -6   2 6.86857 1.55955   1
  -3  -6  -2 10.4602 7.57251   2
   3  -6   2 -1.4256 3.65377   3
  -3  -6  -2 3.55637 2.54786   3
   4  -6   2 -0.8228 1.31267   1
   4  -6   2 0.65185 2.07071   4
  -4  -6  -2 2.06799 7.31783   2
  -4  -6  -2 1.89497 2.61232   3
   4  -6   2 -1.7884 3.12866   3
  -5  -6  -2 -3.7277 3.17801   3
   5  -6   2 2.36917 2.88648   4
   5  -6   2 3.65392 1.72763   1
   5  -6   2 4.17439 3.90170   3
  -5  -6  -2 -2.8913 7.05315   2
  -6  -6  -2 3.07905 3.11930   3
  -6  -6  -2 2.68957 7.42243   2
   6  -6   2 1.91591 2.65719   4
   6  -6   2 5.51320 1.85862   1
   6  -6   2 -1.9600 4.48040   3
   7  -6   2 1.59188 1.91154   1
   7  -6   2 9.31148 5.45902   3
  -7  -6  -2 1.38132 8.24437   2
  -7  -6  -2 9.56300 4.05137   3
  -8  -6  -2 9.25109 8.81625   2
   8  -6   2 2.11728 5.69836   3
   8  -6   2 -0.1948 2.05034   1
   9  -6   2 8.81271 6.49583   3
  -9  -6  -2 17.1553 9.68605   2
 -10  -6  -2 13.7462 10.3820   2
  10  -6   2 11.4878 7.14234   3
   7  -7  -2 9.06501 6.55365   3
   6  -7  -2 4.57501 5.38456   3
  -6  -7   2 -3.6217 8.66034   2
   5  -7  -2 3.91850 4.79473   3
  -5  -7   2 1.30907 8.43045   2
  -4  -7   2 13.4752 8.67309   2
   4  -7  -2 -1.9128 4.34011   3
  -3  -7   2 -0.8470 7.79435   2
   3  -7  -2 0.75214 4.00260   3
  -2  -7   2 33.1974 8.95938   2
   2  -7  -2 30.9055 5.13767   3
   1  -7  -2 1.72251 4.31162   3
  -1  -7   2 7.94365 8.22363   2
   0  -7   2 -0.6705 7.89163   2
   0  -7  -2 -1.6712 8.82934   2
   0  -7  -2 9.90779 4.42391   3
  -1  -7  -2 3.77784 3.88540   3
   1  -7   2 1.14032 7.67334   2
  -1  -7  -2 10.7632 9.24246   2
   2  -7   2 7.04255 7.99902   2
  -2  -7  -2 3.73387 4.20166   3
  -2  -7  -2 7.66746 9.47694   2
  -3  -7  -2 16.0954 9.78523   2
   3  -7   2 16.4812 10.4271   2
  -4  -7  -2 1.08269 9.01558   2
  -5  -7  -2 1.91079 10.8269   2
 -18   0   3 11.9854 11.9979   2
  17   0  -3 -2.3604 3.22331   1
 -17   0   3 -6.2353 10.1438   2
  17   0  -3 -1.1400 4.98623   4
  16   0  -3 13.8614 6.46427   4
 -16   0   3 -4.5173 8.90491   2
  16   0  -3 7.99721 3.19938   1
  15   0  -3 4.39890 2.57527   1
 -15   0   3 6.08765 7.66333   2
  15   0  -3 2.66654 5.04869   4
  14   0  -3 3.17948 2.99140   1
  14   0  -3 6.05621 4.77141   4
 -14   0   3 4.19349 6.86447   2
 -13   0   3 3.45721 6.21811   2
  13   0  -3 3.90975 4.38272   4
  13   0  -3 3.40577 2.08403   1
  12   0  -3 16.4636 4.23540   4
  12   0  -3 11.7222 2.79193   1
 -12   0   3 15.6345 5.90843   2
  11   0  -3 0.74098 3.02332   4
 -11   0   3 4.36823 4.80542   2
  11   0  -3 -2.6179 1.56423   1
  10   0  -3 12.6735 3.22283   4
 -10   0   3 11.5889 2.04009   1
  10   0  -3 10.7765 2.85758   2
 -10   0   3 16.7158 3.84549   2
   9   0  -3 0.42559 1.31334   1
  -9   0   3 -0.5464 2.36407   4
  -9   0   3 -0.6163 1.13411   1
  -9   0   3 -0.8511 3.67150   2
   9   0  -3 -0.8331 2.72684   2
   9   0  -3 -0.3802 2.36347   4
  -8   0   3 958.245 62.7040   4
   8   0  -3 938.099 64.3606   2
   8   0  -3 949.106 59.7959   4
  -8   0   3 914.685 61.4533   1
  -8   0   3 955.069 60.8987   2
   8   0  -3 921.106 60.2379   1
   7   0  -3 -3.3353 2.18389   2
  -7   0   3 -4.1820 2.06349   2
   7   0  -3 1.07198 1.04731   1
  -7   0   3 0.97276 1.90713   4
   7   0  -3 6.26312 2.09435   4
  -7   0   3 0.58871 0.90977   1
  -6   0   3 785.663 53.6808   2
   6   0  -3 744.856 51.3955   4
  -6   0   3 802.201 51.2823   1
   6   0  -3 795.531 50.5942   2
  -6   0   3 821.960 50.9727   4
   6   0  -3 771.810 54.6683   1
   5   0  -3 0.55649 2.09939   2
  -5   0   3 0.34840 0.65113   1
   5   0  -3 -1.1083 0.76889   1
  -5   0   3 -0.0375 2.39939   2
  -5   0   3 0.72335 1.46022   4
   4   0  -3 441.103 29.1071   1
  -4   0   3 410.417 28.9768   2
  -4   0   3 432.607 27.0925   4
   4   0  -3 426.456 29.8464   2
  -4   0   3 450.252 27.7219   1
   3   0  -3 -0.0734 1.72584   2
  -3   0   3 0.90317 0.66714   1
  -3   0   3 -0.1602 1.91155   2
   2   0  -3 2545.49 163.021   3
   2   0  -3 2572.00 165.640   2
  -2   0   3 2604.97 170.129   2
   1   0  -3 -0.0987 0.83472   3
  -1   0   3 1.32309 0.71051   3
   1   0  -3 0.04187 0.84947   2
  -1   0   3 2.05389 1.40334   2
   0   0  -3 2299.86 153.104   3
   0   0  -3 2396.62 152.706   4
   0   0   3 2221.47 147.547   3
   0   0  -3 2779.38 166.782   2
   0   0   3 2384.46 155.355   4
   0   0   3 2285.17 149.838   1
  -1   0  -3 0.96553 0.66108   3
   1   0   3 1.34341 0.97251   4
  -1   0  -3 0.74998 0.41621   1
   1   0   3 0.46723 0.40596   1
  -1   0  -3 1.00479 0.90082   4
   1   0   3 -0.6282 0.81556   3
  -2   0  -3 68.1882 4.35883   4
  -2   0  -3 56.8884 4.31755   1
   2   0   3 64.3188 4.37621   1
   2   0   3 63.1891 4.36643   4
   2   0   3 58.3002 4.17701   3
  -2   0  -3 61.4843 4.10289   2
   3   0   3 0.58278 0.99383   2
   3   0   3 0.27689 0.85021   1
  -3   0  -3 -0.6287 1.21579   4
   3   0   3 0.71684 1.16039   3
  -3   0  -3 0.08903 0.75954   2
   3   0   3 0.10321 1.36403   4
  -3   0  -3 0.08984 0.55096   1
   4   0   3 357.263 23.9262   2
  -4   0  -3 347.242 21.9796   4
   4   0   3 338.198 21.8937   3
  -4   0  -3 305.294 21.3050   1
   4   0   3 345.348 23.4903   4
  -4   0  -3 346.618 22.2541   2
   4   0   3 351.967 22.1145   1
   5   0   3 -1.3718 1.11900   3
  -5   0  -3 -0.1342 0.72412   1
   5   0   3 0.33576 1.90019   4
  -5   0  -3 1.81241 1.60158   4
  -5   0  -3 0.53751 1.42131   2
   5   0   3 -1.5635 1.29393   2
   6   0   3 227.098 15.2099   4
   6   0   3 209.589 17.2187   2
   6   0   3 213.187 15.8727   1
  -6   0  -3 207.090 14.2106   2
  -6   0  -3 242.235 14.6029   4
  -6   0  -3 220.315 14.0899   1
  -7   0  -3 0.18813 0.99969   1
   7   0   3 0.52688 1.18823   1
  -7   0  -3 -1.8358 1.77390   2
   7   0   3 3.08086 1.95563   2
   7   0   3 0.73620 2.34110   4
  -7   0  -3 -0.3023 2.05010   4
   8   0   3 25.1344 2.78629   1
   8   0   3 18.6255 3.54650   4
  -8   0  -3 24.7127 2.17614   1
   8   0   3 28.7163 3.34181   2
  -8   0  -3 23.6845 3.74306   2
   9   0   3 1.58065 1.83862   1
   9   0   3 0.79585 2.75269   2
   9   0   3 1.90694 2.97343   4
  -9   0  -3 -0.6961 3.21477   2
  10   0   3 658.510 55.8895   2
  10   0   3 716.078 52.8883   4
  10   0   3 682.002 47.6393   1
 -10   0  -3 767.067 50.5017   2
 -11   0  -3 1.87970 3.84765   2
  11   0   3 3.73239 3.82004   2
  11   0   3 -0.7662 3.89300   4
  11   0   3 0.23668 1.88512   1
  12   0   3 4.54320 2.49128   1
  12   0   3 -3.3505 4.61704   4
  12   0   3 5.62074 4.52129   2
 -12   0  -3 1.91115 4.44912   2
  13   0   3 0.17604 2.31329   1
 -13   0  -3 -6.5283 4.88110   2
  13   0   3 -1.2873 4.88787   4
  14   0   3 215.812 17.7999   4
  14   0   3 215.499 18.0941   1
 -14   0  -3 224.772 17.7245   2
  15   0   3 0.86789 3.14559   1
  15   0   3 3.63242 6.22407   4
  16   0   3 31.3148 8.22562   4
 -18  -1   3 34.8225 12.1960   2
  18  -1  -3 38.2732 8.60591   4
 -18   1   3 44.7173 10.4128   2
  17  -1  -3 11.7957 7.60095   4
 -17  -1   3 9.97352 7.15399   2
  17  -1  -3 5.59509 3.35669   1
  17   1  -3 3.56050 3.64980   1
 -17   1   3 3.62141 10.4762   2
  16  -1  -3 -0.5094 5.39671   4
 -16  -1   3 1.04763 7.94666   2
  16   1  -3 -0.9209 2.98487   1
 -16   1   3 2.66906 9.42879   2
  15  -1  -3 128.816 10.9068   1
  15  -1  -3 120.803 11.5986   4
 -15  -1   3 168.576 14.5135   2
  15   1  -3 147.332 10.1975   1
 -15   1   3 148.041 15.6152   2
  14  -1  -3 14.5691 4.84293   4
  14  -1  -3 12.1206 2.72162   1
 -14  -1   3 22.0147 5.28455   2
 -14   1   3 2.66735 7.75822   2
  14   1  -3 16.7768 3.03712   1
 -13  -1   3 184.723 14.3741   2
  13  -1  -3 151.280 12.9775   4
  13  -1  -3 186.033 12.0423   1
  13   1  -3 160.741 12.2511   1
 -13   1   3 157.455 15.4421   2
 -12  -1   3 90.0883 8.99179   2
  12  -1  -3 74.9713 7.28089   1
  12   1  -3 90.5311 6.93312   1
 -12   1   3 105.777 10.9832   2
  11  -1  -3 94.7529 7.88893   4
 -11  -1   3 79.1662 8.26992   2
  11  -1  -3 104.854 6.99847   1
  11   1  -3 102.657 7.97059   1
 -10  -1   3 1.92047 1.39726   1
  10  -1  -3 1.33871 1.41060   1
 -10  -1   3 -0.3529 3.76093   2
  10  -1  -3 0.95203 2.57587   4
  10  -1  -3 0.13987 3.64482   2
 -10   1   3 0.05455 5.16615   2
 -10   1   3 1.93988 1.21912   1
 -10   1   3 5.73031 2.48297   4
   9  -1  -3 98.9930 9.04156   2
  -9  -1   3 119.104 7.62982   1
  -9  -1   3 112.872 8.59860   4
  -9  -1   3 114.436 9.42384   2
   9  -1  -3 115.543 7.58981   1
   9  -1  -3 116.596 8.38366   4
  -9   1   3 114.050 8.41040   1
   9   1  -3 101.208 8.89789   2
  -9   1   3 111.576 8.34577   4
  -9   1   3 107.548 9.93666   2
   9   1  -3 109.850 7.68281   1
  -8  -1   3 784.966 49.6258   2
  -8  -1   3 756.169 49.2682   1
   8  -1  -3 735.561 49.9571   4
   8  -1  -3 732.631 47.3318   2
  -8  -1   3 778.506 48.1147   4
   8  -1  -3 696.843 47.3948   1
  -8   1   3 733.138 51.9515   4
   8   1  -3 761.990 48.0395   1
   8   1  -3 775.713 48.4565   2
  -8   1   3 795.086 50.3041   2
  -8   1   3 739.369 49.9803   1
   7  -1  -3 1.83382 1.00164   1
   7  -1  -3 -0.0259 1.74349   4
  -7  -1   3 0.00000 2.12617   4
   7  -1  -3 4.94725 2.39154   2
  -7  -1   3 0.93158 2.81400   2
   7   1  -3 0.30473 1.17697   1
  -7   1   3 1.78140 0.90285   1
  -7   1   3 -1.3525 4.25288   2
  -7   1   3 1.24085 1.63771   4
   7   1  -3 0.11682 2.50715   2
   6  -1  -3 249.785 17.9323   1
  -6  -1   3 255.549 17.9402   2
  -6  -1   3 287.992 17.9568   1
   6  -1  -3 301.562 18.9394   2
   6  -1  -3 264.381 17.7286   4
  -6  -1   3 282.409 18.1021   4
  -6   1   3 305.847 19.5051   2
  -6   1   3 272.324 18.3991   4
   6   1  -3 258.109 19.5612   2
  -6   1   3 287.281 18.5741   1
  -5  -1   3 124.425 9.61742   2
   5  -1  -3 147.652 9.11406   4
   5  -1  -3 135.550 9.35348   1
  -5  -1   3 144.301 9.46804   4
   5  -1  -3 140.649 10.4529   2
  -5   1   3 138.531 9.15236   1
   5   1  -3 128.094 9.55004   2
  -5   1   3 140.288 10.9965   2
  -5   1   3 145.949 9.07835   4
  -4  -1   3 1093.00 82.8708   2
  -4  -1   3 1190.74 73.2481   1
   4  -1  -3 1137.37 73.3507   2
   4  -1  -3 1039.59 71.4421   1
   4  -1  -3 1122.67 74.9451   4
  -4   1   3 1092.34 73.9109   4
   4   1  -3 1094.31 71.1506   2
  -4   1   3 1106.34 73.1423   1
   3  -1  -3 318.137 20.1797   2
   3  -1  -3 313.518 19.5447   4
  -3  -1   3 314.531 19.4385   2
   3  -1  -3 286.619 19.3943   1
   3   1  -3 302.157 20.4068   2
  -3   1   3 292.801 19.3195   1
  -3   1   3 289.101 20.0316   4
  -2  -1   3 788.055 51.9832   2
   2  -1  -3 761.318 49.2643   1
   2  -1  -3 774.748 49.1950   3
  -2   1   3 784.287 51.0676   1
   2   1  -3 797.935 52.2461   2
  -2   1   3 752.282 50.7214   4
  -2   1   3 779.208 50.9012   3
   1  -1  -3 1317.99 87.8350   3
  -1  -1   3 1313.82 84.0197   3
  -1  -1   3 1326.10 87.9944   2
  -1   1   3 1320.12 85.0035   3
   1   1  -3 1282.26 84.1198   2
  -1   1   3 1299.96 84.3597   4
   0  -1   3 424.165 27.2504   2
   0  -1  -3 420.458 26.9795   3
   0  -1  -3 417.273 26.7669   4
   0  -1  -3 422.746 28.4279   1
   0   1   3 417.914 28.7698   4
   0   1   3 415.933 27.7159   1
   0   1   3 429.446 26.5535   3
  -1  -1  -3 935.870 61.2090   4
  -1  -1  -3 878.216 59.7451   3
  -1  -1  -3 922.510 61.8629   1
   1  -1   3 952.530 62.7997   4
   1  -1   3 929.970 62.3331   1
   1   1   3 949.246 60.6878   3
   1   1   3 961.043 62.2851   4
  -1   1  -3 981.514 61.0373   4
   1   1   3 951.447 62.1178   1
   2  -1   3 180.197 11.6126   4
   2  -1   3 190.106 12.2808   1
  -2  -1  -3 182.566 11.6057   3
  -2  -1  -3 182.787 11.9153   1
  -2  -1  -3 174.462 11.5873   4
   2   1   3 171.900 13.5326   4
  -2   1  -3 176.874 11.5683   1
   2   1   3 178.824 11.8986   3
  -2   1  -3 182.693 11.5190   4
   2   1   3 175.936 12.0370   1
  -3  -1  -3 1367.87 90.1116   4
  -3  -1  -3 1380.66 92.1879   2
  -3  -1  -3 1399.51 92.7142   3
   3  -1   3 1355.25 89.4595   1
   3  -1   3 1495.58 95.3196   2
  -3  -1  -3 1412.01 90.8659   1
   3  -1   3 1403.44 95.8402   4
   3   1   3 1424.92 93.3586   1
   3   1   3 1283.57 88.6899   3
  -3   1  -3 1397.14 90.9505   1
  -3   1  -3 1384.53 88.4908   4
   3   1   3 1444.42 89.4946   4
  -4  -1  -3 1186.48 79.9485   2
   4  -1   3 1157.42 74.8622   1
   4  -1   3 1232.56 78.3082   4
   4  -1   3 1254.01 76.0242   2
  -4  -1  -3 1189.49 80.1805   1
  -4  -1  -3 1170.66 74.4233   4
  -4  -1  -3 1197.16 74.5713   3
  -4   1  -3 1176.29 76.8134   1
  -4   1  -3 1164.05 78.1416   4
   4   1   3 1142.28 78.4269   1
   4   1   3 1151.87 73.5024   4
   4   1   3 1147.27 78.2907   3
  -5  -1  -3 86.7971 6.64050   2
  -5  -1  -3 94.3051 6.62390   4
   5  -1   3 90.4924 6.19726   1
   5  -1   3 91.7098 6.30821   2
  -5  -1  -3 89.9857 6.33308   1
   5  -1   3 91.1888 6.58887   4
  -5   1  -3 83.4916 6.19796   1
  -5   1  -3 98.6040 6.58369   4
   5   1   3 86.0077 6.46284   3
   5   1   3 93.4640 6.81672   4
   5   1   3 96.8509 6.30358   1
   6  -1   3 84.5262 5.83910   1
   6  -1   3 89.2730 6.57162   4
  -6  -1  -3 87.1766 6.60209   2
  -6  -1  -3 88.3520 6.12047   1
  -6  -1  -3 88.2118 6.54926   4
   6  -1   3 84.2303 7.41206   2
   6   1   3 90.2187 6.59696   4
   6   1   3 84.6877 5.91580   1
  -6   1  -3 92.6069 5.92702   1
  -6   1  -3 87.2586 6.43444   4
   6   1   3 73.4203 6.29307   3
   7  -1   3 829.674 54.5713   4
  -7  -1  -3 749.618 54.8951   4
  -7  -1  -3 837.509 51.3897   1
   7  -1   3 751.200 51.0912   1
   7  -1   3 801.711 66.1089   2
  -7  -1  -3 787.944 53.4102   2
   7   1   3 812.009 60.0767   1
   7   1   3 756.240 54.8201   2
  -7   1  -3 793.038 50.6025   1
  -7   1  -3 813.980 53.3367   4
   7   1   3 697.177 49.5225   3
   7   1   3 796.374 49.9717   4
   8  -1   3 155.164 10.3728   4
   8  -1   3 140.754 10.0832   1
  -8  -1  -3 141.242 10.7554   2
  -8  -1  -3 134.648 9.78638   1
   8  -1   3 130.431 10.1620   2
  -8   1  -3 142.528 9.47696   1
   8   1   3 133.952 11.5685   4
   8   1   3 141.630 11.3893   2
   8   1   3 146.397 10.2791   1
  -9  -1  -3 5.25766 2.77172   2
   9  -1   3 11.6059 2.71305   2
   9  -1   3 6.09031 3.10233   4
  -9  -1  -3 4.70610 1.52765   1
  -9   1  -3 11.9750 3.61691   2
   9   1   3 5.57018 3.51520   4
   9   1   3 5.75474 4.21620   2
  10  -1   3 114.246 8.49676   1
  10  -1   3 134.336 9.83332   2
 -10  -1  -3 123.388 9.85580   2
  10  -1   3 139.572 10.0930   4
  10   1   3 132.135 10.5030   2
  10   1   3 139.877 11.6717   4
  10   1   3 112.760 9.20561   1
 -10   1  -3 122.188 10.3775   2
 -11  -1  -3 548.639 35.2078   2
  11  -1   3 499.911 36.4244   2
  11  -1   3 532.651 34.7128   4
  11  -1   3 559.365 36.4999   1
  11   1   3 503.762 36.5136   4
  11   1   3 460.783 38.9423   2
  11   1   3 551.194 33.9646   1
 -12  -1  -3 316.157 22.5167   2
  12  -1   3 324.863 24.0333   1
  12  -1   3 327.858 22.7213   4
  12   1   3 338.822 23.4311   1
  12   1   3 340.112 23.5056   4
 -13  -1  -3 104.583 10.4458   2
  13  -1   3 109.085 11.0526   4
  13  -1   3 133.075 9.35601   1
  13   1   3 139.560 10.2260   1
  13   1   3 105.842 11.0556   4
  14  -1   3 9.42726 6.01470   4
  14  -1   3 8.13343 2.95691   1
 -14  -1  -3 9.83691 5.69511   2
  14   1   3 6.11225 6.01545   4
 -15  -1  -3 4.06282 6.51760   2
  15  -1   3 1.62433 3.12743   1
  15  -1   3 3.46758 6.34013   4
  15   1   3 -2.4826 3.15228   1
  15   1   3 -0.3712 7.02909   4
  16  -1   3 8.89633 6.99033   4
  16   1   3 4.87918 8.24780   4
  18  -2  -3 2.93859 6.97333   4
 -18  -2   3 12.4000 7.84825   2
 -17  -2   3 27.8987 7.44724   2
  17  -2  -3 12.8806 3.87588   1
  17  -2  -3 15.8775 6.39621   4
 -16  -2   3 40.3934 7.79126   2
  16  -2  -3 41.4317 7.13742   4
 -15  -2   3 261.765 19.5356   2
  15  -2  -3 239.790 19.0573   1
  15  -2  -3 255.566 18.3863   4
 -14  -2   3 -0.5200 4.34311   2
  14  -2  -3 4.44061 4.26825   4
  13  -2  -3 32.6540 3.88140   1
  13  -2  -3 20.8105 4.80036   4
 -13  -2   3 31.7130 5.57799   2
 -12  -2   3 83.8054 8.37825   2
  12  -2  -3 89.3043 7.56915   4
  12  -2  -3 76.6715 6.48200   1
 -11  -2   3 4.59663 4.34444   2
  11  -2  -3 6.54483 1.77090   1
  11  -2  -3 5.92701 2.98382   4
 -10  -2   3 21.1180 4.64677   2
  10  -2  -3 12.7289 2.10245   1
 -10   2   3 17.4269 2.87474   4
  10   2  -3 12.9102 2.52860   3
 -10   2   3 9.43831 1.70021   1
  -9  -2   3 1239.19 72.7303   2
   9  -2  -3 1079.03 74.8082   1
   9  -2  -3 1149.09 74.8843   2
   9  -2  -3 1152.16 72.8903   4
  -9  -2   3 1182.65 74.8721   1
   9   2  -3 1065.19 72.7827   3
  -9   2   3 1178.78 82.1963   1
  -9   2   3 1118.49 74.8447   4
  -8  -2   3 -1.8721 1.10348   1
  -8  -2   3 2.28248 3.34577   2
   8  -2  -3 -2.3947 4.54206   2
   8  -2  -3 1.68702 1.81979   4
   8  -2  -3 -1.2164 0.94978   1
  -8   2   3 2.01671 1.01021   1
   8   2  -3 -0.0191 1.42777   3
   8   2  -3 -1.9343 3.44185   2
  -8   2   3 -0.7100 1.57415   4
   7  -2  -3 275.266 19.0557   1
  -7  -2   3 324.536 19.5598   2
  -7  -2   3 288.997 18.9204   1
   7  -2  -3 267.044 20.2647   2
  -7  -2   3 289.908 18.8335   4
   7  -2  -3 278.172 18.7007   4
  -7   2   3 290.050 20.1065   4
   7   2  -3 289.122 18.1655   3
  -7   2   3 295.059 19.2637   1
   7   2  -3 265.425 19.1549   2
  -6  -2   3 3.88270 1.06865   1
  -6  -2   3 1.93514 2.23552   4
   6  -2  -3 6.02696 1.01319   1
   6  -2  -3 4.60405 1.33037   4
   6  -2  -3 1.77578 4.24009   2
  -6  -2   3 1.37830 2.89353   2
   6   2  -3 3.35014 1.16650   3
  -6   2   3 2.63561 1.19896   4
  -6   2   3 4.27723 1.08375   1
   6   2  -3 4.78666 2.98924   2
   5  -2  -3 961.489 59.0906   4
   5  -2  -3 888.431 56.8632   1
  -5  -2   3 912.695 59.3311   1
   5  -2  -3 869.450 60.4528   2
  -5  -2   3 887.554 60.0537   2
  -5   2   3 928.290 58.2101   4
   5   2  -3 921.276 58.2739   3
   5   2  -3 916.163 59.0278   2
  -5   2   3 922.570 59.1777   1
  -4  -2   3 3.39804 2.51983   2
   4  -2  -3 5.50280 0.81770   1
   4  -2  -3 3.84550 0.94657   4
  -4   2   3 4.24245 0.66804   1
   4   2  -3 2.58180 0.93916   3
  -4   2   3 4.71776 0.87889   4
   4   2  -3 -0.7896 2.64269   2
  -3  -2   3 514.784 32.5319   3
   3  -2  -3 510.612 32.8068   3
  -3  -2   3 527.693 34.7998   2
   3  -2  -3 505.882 33.5779   1
   3  -2  -3 512.537 32.3114   4
   3   2  -3 513.812 34.3978   2
  -3   2   3 523.672 32.6309   4
  -3   2   3 500.901 32.0804   1
   3   2  -3 522.144 33.0027   3
   2  -2  -3 551.975 33.6354   4
   2  -2  -3 495.906 34.2645   3
  -2  -2   3 541.267 34.6868   2
  -2  -2   3 552.569 33.1981   3
   2  -2  -3 498.871 33.3284   1
  -2   2   3 531.950 35.1487   1
   2   2  -3 564.774 34.3379   3
   1  -2  -3 60.2189 4.18336   1
  -1  -2   3 68.7475 4.32745   3
   1  -2  -3 73.4317 5.03635   3
   1  -2  -3 66.1298 4.20311   4
  -1  -2   3 62.7256 5.41105   2
  -1   2   3 69.4138 5.18761   3
   0  -2  -3 3.34494 0.65629   4
   0  -2  -3 -0.9110 1.47085   3
   0  -2  -3 1.59841 0.26859   1
   0   2   3 3.09189 1.30263   3
  -1  -2  -3 2392.11 155.009   1
   1  -2   3 2401.96 153.530   1
   1  -2   3 2357.08 153.579   4
  -1  -2  -3 2525.32 155.128   4
  -1  -2  -3 2321.39 152.602   3
   1   2   3 2437.38 161.388   3
  -2  -2  -3 152.300 10.6787   1
  -2  -2  -3 159.342 10.2168   4
  -2  -2  -3 151.743 9.87645   3
   2  -2   3 144.937 9.75951   4
   2  -2   3 153.061 9.58706   1
   2   2   3 127.396 10.2757   4
   2   2   3 159.176 9.98804   3
   3  -2   3 2488.45 164.041   1
  -3  -2  -3 2524.10 168.293   1
  -3  -2  -3 2578.27 162.753   4
  -3  -2  -3 2470.28 158.113   3
   3  -2   3 2506.59 160.819   4
  -3   2  -3 2535.84 160.995   1
  -3   2  -3 2533.13 159.236   4
   3   2   3 2586.57 160.501   1
   3   2   3 2508.53 156.693   3
   3   2   3 2473.78 167.366   4
   4  -2   3 567.523 35.2655   4
   4  -2   3 524.427 35.0202   1
  -4  -2  -3 550.116 35.6962   3
  -4  -2  -3 570.760 36.9452   2
  -4  -2  -3 529.757 36.0298   1
  -4  -2  -3 550.701 34.9253   4
   4   2   3 542.434 35.2330   3
  -4   2  -3 540.953 35.2908   1
   4   2   3 572.576 39.3153   1
   4   2   3 589.560 36.1830   4
  -4   2  -3 575.425 36.7266   4
  -5  -2  -3 90.2765 6.87630   4
  -5  -2  -3 98.0795 7.53719   2
   5  -2   3 88.5725 6.86178   4
  -5  -2  -3 92.2889 6.57232   1
   5  -2   3 91.8607 7.65244   2
   5  -2   3 94.0162 6.81996   1
   5   2   3 90.7335 6.84330   3
  -5   2  -3 90.0850 6.22367   1
  -5   2  -3 95.5392 6.73743   4
   5   2   3 104.052 7.14466   4
   5   2   3 97.9153 7.55112   1
   6  -2   3 67.4245 6.12997   2
   6  -2   3 60.6334 4.83614   1
   6  -2   3 73.8082 5.45869   4
  -6  -2  -3 65.3390 5.06081   1
  -6  -2  -3 57.0907 5.35210   4
   6   2   3 60.5738 5.87517   4
   6   2   3 65.6780 5.40292   3
   6   2   3 78.8119 5.70324   1
  -6   2  -3 67.4130 4.72677   1
  -6   2  -3 60.3650 5.81046   4
  -7  -2  -3 83.3324 7.11234   2
  -7  -2  -3 82.4666 6.12423   1
   7  -2   3 81.6124 6.81176   2
   7  -2   3 94.7699 6.09556   1
   7  -2   3 88.7167 6.63336   4
  -7   2  -3 82.1257 6.16781   1
   7   2   3 80.8794 6.97249   4
   7   2   3 71.9861 5.69452   1
  -8  -2  -3 61.4714 5.94572   2
   8  -2   3 52.8465 4.74824   1
   8  -2   3 69.7991 5.89167   2
  -8  -2  -3 63.5926 4.48323   1
   8  -2   3 66.3775 5.77371   4
   8   2   3 60.8673 6.09660   4
   9  -2   3 1.13423 2.93486   4
   9  -2   3 -1.8392 1.38207   1
   9  -2   3 -0.1769 2.47374   2
  -9  -2  -3 -0.4298 1.26447   1
  -9  -2  -3 1.12557 3.06388   2
   9   2   3 5.13727 3.64940   4
   9   2   3 4.16550 1.63999   1
  10  -2   3 -0.6271 3.12271   4
  10  -2   3 0.51853 1.75160   1
 -10  -2  -3 4.93578 3.43175   2
  10  -2   3 2.11688 3.40833   2
  10   2   3 2.00464 2.09629   1
  10   2   3 3.57598 4.09131   4
 -11  -2  -3 7.95838 3.90641   2
  11  -2   3 5.79290 4.10547   2
  11  -2   3 11.7399 2.38218   1
  11  -2   3 15.0603 4.27236   4
  11   2   3 13.0970 5.00578   4
  12  -2   3 3.57979 4.14379   4
 -12  -2  -3 4.52677 4.50025   2
  12  -2   3 9.44213 2.43427   1
  12   2   3 10.0399 5.34590   4
  13  -2   3 -0.9744 2.28539   1
 -13  -2  -3 4.61808 5.24405   2
  13  -2   3 -4.1870 3.33990   4
  13   2   3 -3.9153 5.70209   4
  13   2   3 6.15366 2.59162   1
  14  -2   3 4.67301 2.86548   1
  14  -2   3 7.43392 5.69563   4
 -14  -2  -3 11.1474 5.85998   2
  14   2   3 -11.290 8.03671   4
  14   2   3 0.89604 2.88733   1
 -15  -2  -3 13.1417 6.83697   2
  15  -2   3 8.80368 6.64115   4
  15   2   3 1.93824 3.49226   1
  15   2   3 10.9679 8.26876   4
  16  -2   3 37.8555 8.44180   4
  16   2   3 37.1030 10.4888   4
  17  -3  -3 3.66550 7.01104   4
 -17  -3   3 -0.7090 6.59767   2
  16  -3  -3 6.94742 3.24679   1
  16  -3  -3 7.11004 5.47514   4
 -16  -3   3 10.8649 6.58759   2
 -15  -3   3 -1.4066 7.65550   2
  15  -3  -3 3.24392 4.81449   4
  15  -3  -3 -2.9091 2.50814   1
  14  -3  -3 301.089 21.1329   4
  14  -3  -3 283.200 21.4531   1
 -14  -3   3 323.450 22.9787   2
 -13  -3   3 3.70123 5.97122   2
  13  -3  -3 3.19270 2.11560   1
  13  -3  -3 -1.8164 3.78365   4
  12  -3  -3 147.453 10.4503   1
 -12  -3   3 122.822 12.2555   2
  12  -3  -3 160.106 11.8972   4
 -11  -3   3 22.4506 5.88535   2
  11  -3  -3 18.8396 3.68143   4
  11  -3  -3 18.4397 2.40048   1
 -10  -3   3 5.17378 4.62819   2
  10  -3  -3 5.07083 1.64627   1
  10  -3  -3 4.54535 2.53301   4
  10   3  -3 9.10675 2.84138   3
 -10   3   3 5.41723 2.40648   4
   9  -3  -3 93.4608 6.72501   4
   9  -3  -3 75.8268 6.60619   1
  -9  -3   3 76.9390 7.75623   2
  -9   3   3 78.5403 5.83587   1
   9   3  -3 78.5920 6.18477   3
  -9   3   3 91.3527 6.55013   4
  -8  -3   3 9.55085 4.23830   2
  -8  -3   3 2.34309 1.71264   1
   8   3  -3 4.59119 1.96647   3
  -8   3   3 4.06506 1.64346   4
  -8   3   3 3.31022 1.11491   1
   7  -3  -3 4.50477 1.24902   1
   7  -3  -3 3.71150 1.83651   4
  -7  -3   3 12.1257 4.19941   2
   7   3  -3 5.33302 1.98020   3
  -7   3   3 5.21983 1.23190   1
  -7   3   3 5.44024 1.45007   4
  -6  -3   3 68.9303 5.79543   1
   6  -3  -3 68.6539 6.14947   1
   6  -3  -3 67.1628 6.36731   4
  -6  -3   3 50.9494 5.65550   4
  -6  -3   3 66.8869 6.47505   2
  -6   3   3 58.2946 5.50856   1
   6   3  -3 55.7597 4.67374   3
  -6   3   3 63.4416 4.85045   4
   5  -3  -3 5.29536 0.92512   1
  -5  -3   3 8.00995 3.51828   2
   5  -3  -3 2.20327 2.79990   3
   5  -3  -3 4.88162 1.19626   4
  -5   3   3 4.07099 1.14867   4
   5   3  -3 6.02325 1.56861   3
   4  -3  -3 75.1218 4.87541   4
  -4  -3   3 77.9860 4.92779   3
   4  -3  -3 76.4855 6.29061   3
  -4  -3   3 67.8748 6.74929   2
   4  -3  -3 67.3383 5.07493   1
   4   3  -3 77.9050 5.16421   3
  -4   3   3 68.8225 5.19274   1
   3  -3  -3 107.081 7.63882   4
  -3  -3   3 92.7794 6.85030   3
   3  -3  -3 102.559 9.11403   1
  -3  -3   3 103.391 8.92038   2
   3  -3  -3 106.413 7.92260   3
   3   3  -3 97.5465 7.16641   3
   2  -3  -3 67.3467 5.84073   3
   2  -3  -3 79.6500 5.21450   4
  -2  -3   3 73.9896 5.06001   3
   2  -3  -3 79.6475 5.07159   1
  -2  -3   3 81.1712 6.93467   2
   1  -3  -3 13.5812 2.26907   3
  -1  -3   3 6.08507 1.37893   3
   1  -3  -3 11.6553 1.25337   4
   1  -3  -3 9.49051 0.84720   1
  -1  -3   3 8.63938 3.10117   2
  -1   3   3 10.4107 2.61421   3
   0  -3  -3 48.8588 5.37927   1
   0  -3  -3 47.8797 5.77776   3
   0  -3  -3 47.0194 5.73471   4
   0  -3   3 47.1053 7.10544   1
   0  -3   3 44.9798 4.39506   3
   0   3   3 41.2920 4.05225   3
   1  -3   3 412.508 25.8781   4
  -1  -3  -3 402.341 25.6268   4
  -1  -3  -3 402.228 25.4107   3
   1  -3   3 399.561 25.5164   1
  -1  -3  -3 404.367 25.6761   1
   1   3   3 394.825 26.6040   3
  -2  -3  -3 643.657 41.9985   4
   2  -3   3 686.559 42.7954   4
  -2  -3  -3 635.482 40.8963   3
  -2  -3  -3 635.305 41.6971   1
   2  -3   3 634.950 41.1527   1
   2   3   3 660.501 43.0023   3
  -3  -3  -3 392.003 25.3211   4
  -3  -3  -3 367.392 24.3238   3
  -3  -3  -3 393.994 25.2204   1
   3  -3   3 398.823 24.6391   1
   3  -3   3 399.449 26.0638   4
   3   3   3 382.532 25.0049   3
  -4  -3  -3 282.531 18.3144   4
  -4  -3  -3 319.292 19.9462   2
  -4  -3  -3 288.599 19.7759   1
  -4  -3  -3 281.965 18.6798   3
   4  -3   3 295.391 18.8501   1
   4  -3   3 269.280 18.3794   4
   4   3   3 267.792 18.4462   3
   5  -3   3 40.9882 3.78182   4
  -5  -3  -3 36.1863 3.01852   1
  -5  -3  -3 36.7333 3.58055   3
  -5  -3  -3 34.8582 3.80491   4
  -5  -3  -3 40.5422 5.27757   2
   5  -3   3 35.2722 3.05722   1
  -5   3  -3 40.9368 3.35774   1
   5   3   3 36.0556 3.99900   3
  -6  -3  -3 1.99022 1.10824   1
   6  -3   3 -0.6844 1.14158   1
  -6  -3  -3 2.43176 3.49793   2
  -6  -3  -3 3.41534 2.10792   3
  -6  -3  -3 1.02836 2.40194   4
   6  -3   3 3.74649 4.09756   2
   6  -3   3 2.20774 2.20881   4
  -6   3  -3 1.03849 3.53846   4
  -6   3  -3 4.66031 1.29434   1
  -7  -3  -3 12.4655 4.21841   2
   7  -3   3 8.03334 5.63810   2
   7  -3   3 10.7846 2.69493   4
  -7  -3  -3 10.0190 1.61918   1
  -8  -3  -3 5.57799 1.35871   1
  -8  -3  -3 3.23331 3.95571   2
   8  -3   3 0.12830 2.61850   4
   8  -3   3 -0.9303 4.44093   2
   8  -3   3 3.73371 1.70639   1
   8   3   3 2.17101 2.78524   4
   9  -3   3 97.8889 9.68268   2
   9  -3   3 100.131 8.73027   1
   9  -3   3 113.610 9.03041   4
  -9  -3  -3 125.104 10.2328   2
   9   3   3 133.182 9.06881   1
 -10  -3  -3 50.3646 7.09515   2
  10  -3   3 61.3554 4.82843   1
  10  -3   3 64.3662 7.00555   4
  10   3   3 68.6282 5.48212   1
  11  -3   3 3.69908 2.19546   1
  11  -3   3 4.32815 3.87969   4
 -11  -3  -3 2.59302 4.45737   2
  11   3   3 1.82240 4.16493   4
  11   3   3 2.76022 2.72706   1
 -12  -3  -3 9.89106 5.50756   2
  12  -3   3 6.34634 4.27471   4
  12   3   3 0.51110 3.14683   1
  13  -3   3 10.8380 3.20507   1
  13  -3   3 19.1845 5.73895   4
 -13  -3  -3 13.8403 6.13632   2
  13   3   3 17.5868 3.44304   1
  14  -3   3 69.6684 9.01717   4
  14  -3   3 62.9302 6.16454   1
 -14  -3  -3 61.6834 9.33353   2
  14   3   3 81.4551 7.78685   1
 -15  -3  -3 38.9691 8.73259   2
  15  -3   3 31.7475 7.86616   4
  16  -4  -3 -0.1503 6.89102   4
 -16  -4   3 -0.3957 9.57796   2
  15  -4  -3 -3.8973 5.54328   4
 -15  -4   3 -2.9227 8.17311   2
 -14  -4   3 0.29661 7.34025   2
  14  -4  -3 2.17570 4.16688   4
  14  -4  -3 3.24178 2.47885   1
  13  -4  -3 27.5231 4.81472   4
  13  -4  -3 29.3127 3.58697   1
 -13  -4   3 34.6349 8.48328   2
 -12  -4   3 4.22743 4.64742   2
  12  -4  -3 -1.1588 3.07322   4
  12  -4  -3 2.21572 1.84998   1
 -11  -4   3 -4.9023 5.71705   2
  11  -4  -3 0.99518 2.03656   1
  11  -4  -3 6.74635 3.54874   4
 -10  -4   3 73.4170 9.50135   2
  10  -4  -3 106.163 7.45180   1
  10  -4  -3 88.8751 7.42497   4
 -10   4   3 84.3964 7.17561   4
   9  -4  -3 120.642 7.93809   1
  -9  -4   3 119.831 10.9849   2
   9  -4  -3 116.559 8.40475   4
   9   4  -3 102.279 8.17482   3
  -9   4   3 104.462 8.00183   4
  -8  -4   3 82.8075 8.72097   2
   8  -4  -3 62.6721 5.63665   4
   8  -4  -3 75.9387 5.81726   1
  -8   4   3 64.4060 5.46273   1
  -8   4   3 76.1367 5.65651   4
   8   4  -3 83.6359 6.19362   3
   7  -4  -3 43.4200 3.48868   4
   7  -4  -3 34.6078 5.29996   3
  -7  -4   3 33.4806 3.22246   1
   7  -4  -3 39.7259 3.19134   1
  -7  -4   3 34.7412 6.14585   2
   7   4  -3 32.1935 3.86164   3
  -7   4   3 37.2199 3.00434   1
   6  -4  -3 -0.8940 2.33661   3
  -6  -4   3 4.50022 1.42784   1
   6  -4  -3 1.66680 0.97048   1
  -6  -4   3 3.37242 3.32311   2
   6  -4  -3 1.07468 1.38968   4
  -6   4   3 -0.8444 1.06530   1
   6   4  -3 -0.4890 1.74476   3
  -5  -4   3 -2.4833 4.03343   2
  -5  -4   3 0.21315 1.20470   3
   5  -4  -3 1.17703 1.26921   4
   5  -4  -3 -4.1180 3.09802   3
   5  -4  -3 1.24030 1.08999   1
   5   4  -3 0.51819 1.59222   3
   4  -4  -3 116.970 7.90248   4
   4  -4  -3 118.503 8.42304   1
   4  -4  -3 125.521 9.21742   3
  -4  -4   3 132.529 10.3902   2
  -4  -4   3 112.970 7.81948   3
   4   4  -3 119.593 8.30846   3
   3  -4  -3 53.4981 3.63598   1
   3  -4  -3 52.3317 5.14951   3
  -3  -4   3 53.3290 6.31384   2
  -3  -4   3 53.4751 3.88304   3
   3  -4  -3 51.1037 3.61486   4
   2  -4  -3 91.7553 7.10470   3
  -2  -4   3 72.7858 8.24070   2
   2  -4  -3 88.9104 6.12524   4
  -2  -4   3 94.0738 6.14315   3
   2  -4  -3 93.9039 6.40153   1
   1  -4  -3 47.7049 3.35456   4
   1  -4  -3 45.4126 4.52052   3
   1  -4  -3 44.6778 3.30718   1
   1  -4  -3 51.3164 3.59119   4
  -1  -4   3 48.2472 3.85918   3
   0  -4   3 107.644 8.12468   1
   0  -4   3 108.950 7.48805   3
   0  -4  -3 108.985 7.26941   1
   0  -4  -3 104.887 7.30770   4
   0  -4  -3 116.136 8.00711   3
   0   4   3 96.0063 8.28998   3
   1  -4   3 183.082 12.1729   3
   1  -4   3 185.445 12.7144   1
   1  -4   3 191.482 12.0942   4
  -1  -4  -3 182.220 12.0739   4
  -1  -4  -3 184.128 12.4238   1
  -1  -4  -3 186.915 12.3610   3
   1   4   3 171.965 12.8256   3
   2  -4   3 102.467 6.95214   1
   2  -4   3 97.9567 7.17620   4
  -2  -4  -3 93.4042 7.29189   3
  -2  -4  -3 97.1490 7.05528   4
  -2  -4  -3 102.757 7.08346   1
   2  -4   3 112.618 7.65242   3
   2   4   3 94.2328 7.92777   3
  -3  -4  -3 113.271 7.57615   3
  -3  -4  -3 105.877 7.07739   1
  -3  -4  -3 83.7370 7.59208   4
   3  -4   3 111.030 7.38232   1
   3  -4   3 98.8343 7.30765   4
  -4  -4  -3 3.59851 0.96228   1
   4  -4   3 6.53647 2.16882   4
  -4  -4  -3 5.75144 2.22734   4
  -4  -4  -3 9.34960 2.40693   3
  -4  -4  -3 -2.4596 5.01664   2
  -5  -4  -3 274.182 19.6344   1
   5  -4   3 285.530 18.8974   4
   5  -4   3 295.941 20.0598   1
  -5  -4  -3 279.882 20.0570   4
  -5  -4  -3 293.793 21.2319   2
  -5  -4  -3 319.161 18.9886   3
   6  -4   3 21.2164 3.20457   4
  -6  -4  -3 17.0908 5.51860   2
   6  -4   3 15.3578 2.13118   1
  -6  -4  -3 21.2430 2.12737   1
  -6  -4  -3 14.1191 3.03311   3
  -7  -4  -3 277.273 20.1356   1
  -7  -4  -3 277.421 19.0264   3
   7  -4   3 305.820 20.3604   1
   7  -4   3 308.366 20.5847   4
  -7  -4  -3 280.405 21.2018   2
  -8  -4  -3 9.21446 5.23429   2
   8  -4   3 1.91016 1.93754   1
  -8  -4  -3 -1.1033 1.57637   1
   8  -4   3 -0.6503 2.90022   4
   9  -4   3 2.53305 1.84001   1
   9  -4   3 -0.3307 3.16813   4
  -9  -4  -3 5.25034 5.35329   2
 -10  -4  -3 8.07435 5.92266   2
  10  -4   3 11.1690 2.40937   1
  10  -4   3 17.3359 4.22727   4
 -11  -4  -3 6.31504 5.96233   2
  11  -4   3 0.38624 4.10159   4
 -12  -4  -3 2.67524 6.18898   2
  12  -4   3 2.65113 4.74435   4
  13  -4   3 0.27525 5.51344   4
 -13  -4  -3 5.18754 6.78210   2
  14  -4   3 -4.6653 6.11098   4
 -14  -4  -3 -4.5902 7.14338   2
 -14  -5   3 15.6923 7.20633   2
 -13  -5   3 45.4498 8.32053   2
  12  -5  -3 -1.3601 1.94238   1
 -12  -5   3 -5.0687 5.59941   2
  11  -5  -3 22.4278 3.25840   1
  11  -5  -3 24.2599 6.42609   3
 -11  -5   3 31.3411 6.71381   2
 -10  -5   3 19.4185 7.47406   2
  10  -5  -3 24.0786 2.79549   1
  10  -5  -3 38.3275 6.80197   3
   9  -5  -3 -5.2697 4.47757   3
   9  -5  -3 -1.0417 2.40602   4
   9  -5  -3 0.69054 1.39216   1
  -9  -5   3 -4.0694 6.37560   2
   8  -5  -3 47.5264 4.22959   1
   8  -5  -3 66.2415 7.30130   3
   8  -5  -3 54.0538 4.65328   4
  -8  -5   3 59.9036 8.58654   2
   7  -5  -3 10.3737 2.26915   4
   7  -5  -3 8.51186 1.48911   1
  -7  -5   3 13.0558 6.04071   2
   7  -5  -3 11.9452 4.51298   3
  -6  -5   3 19.8822 2.40248   3
   6  -5  -3 15.7563 4.56053   3
  -6  -5   3 13.2742 5.92564   2
   6   5  -3 24.4111 4.15906   3
  -5  -5   3 99.8714 9.96533   2
   5  -5  -3 97.8584 7.11488   1
  -5  -5   3 82.6009 6.58396   3
   5  -5  -3 92.1443 6.40254   4
   5   5  -3 95.8017 7.09186   3
  -4  -5   3 72.5175 8.75589   2
   4  -5  -3 78.2961 5.52195   1
   4  -5  -3 86.6946 7.28372   3
   4  -5  -3 69.3429 5.17339   4
  -4  -5   3 73.1181 5.47090   3
   3  -5  -3 128.375 9.63486   3
   3  -5  -3 118.521 8.08752   4
  -3  -5   3 147.992 11.5519   2
  -3  -5   3 114.688 8.24477   3
   3  -5  -3 119.808 8.28179   1
  -2  -5   3 81.4051 5.94108   3
   2  -5  -3 77.9660 5.61783   1
   2  -5  -3 98.2085 7.26929   3
  -2  -5   3 95.4920 9.31707   2
   2  -5  -3 74.7236 5.64363   4
   2  -5  -3 76.0705 5.45106   4
   1  -5  -3 10.0430 3.01361   3
  -1  -5   3 12.9222 5.43608   2
   1  -5  -3 6.90990 1.33172   4
  -1  -5   3 10.4275 2.24638   3
   1  -5  -3 6.24701 1.73098   4
  -1  -5   3 7.29310 1.36233   1
   0  -5   3 16.0594 1.91358   1
   0  -5  -3 18.9284 1.62595   1
   0  -5   3 22.8283 2.76545   3
   0  -5  -3 17.3715 2.37932   4
   0  -5   3 10.6324 5.22384   2
   0  -5  -3 21.3272 3.35125   3
   0  -5   3 18.9379 2.71203   4
  -1  -5  -3 21.1622 2.81461   4
  -1  -5  -3 16.0171 1.62220   1
   1  -5   3 19.0893 3.21398   3
  -1  -5  -3 18.7559 1.62676   1
   1  -5   3 26.6167 2.93378   4
  -1  -5  -3 23.5326 3.48275   3
  -2  -5  -3 10.9836 1.32767   1
  -2  -5  -3 12.1082 2.58769   4
  -2  -5  -3 7.86037 3.23289   3
   2  -5   3 14.5435 2.92490   3
   2  -5   3 14.2415 2.38433   4
  -3  -5  -3 3.99169 2.37997   3
  -3  -5  -3 -2.8748 5.97671   2
   3  -5   3 -5.8284 3.25241   3
   3  -5   3 4.51776 1.98686   4
   3  -5   3 0.31508 1.16608   1
  -3  -5  -3 2.43620 0.94711   1
  -3  -5  -3 0.02500 2.46928   4
   4  -5   3 19.0399 2.99185   4
  -4  -5  -3 19.9355 1.93639   1
  -4  -5  -3 22.6759 3.33129   3
  -4  -5  -3 17.2931 3.57834   4
  -4  -5  -3 25.7335 7.15969   2
   4  -5   3 14.7765 3.74979   3
   5  -5   3 12.0794 1.94538   1
   5  -5   3 17.1911 3.92194   3
   5  -5   3 9.04997 2.68887   4
  -5  -5  -3 10.1679 6.28106   2
  -6  -5  -3 45.1197 4.59185   3
  -6  -5  -3 35.0114 7.64206   2
   6  -5   3 39.7347 4.44281   4
   6  -5   3 37.4986 3.66581   1
   7  -5   3 11.5576 3.29569   4
  -7  -5  -3 8.11278 3.05026   3
   7  -5   3 8.32999 2.06465   1
  -7  -5  -3 14.8392 6.73983   2
   8  -5   3 14.9915 3.76179   4
  -8  -5  -3 22.4501 7.29456   2
  -9  -5  -3 5.49777 6.89750   2
   9  -5   3 -1.2039 3.54947   4
   9  -5   3 1.49178 2.03368   1
  10  -5   3 31.4329 5.35932   4
 -10  -5  -3 31.5133 8.44491   2
  10  -5   3 23.1189 3.37819   1
  11  -5   3 53.2639 7.92904   4
 -11  -5  -3 68.2272 10.3834   2
  12  -5   3 4.51730 5.49317   4
 -12  -5  -3 4.74114 8.69000   2
  11  -6  -3 8.42801 6.96479   3
 -11  -6   3 4.92021 9.20596   2
 -10  -6   3 14.4817 9.42961   2
  10  -6  -3 15.3821 6.50079   3
  -9  -6   3 24.6957 9.36423   2
   9  -6  -3 20.7128 6.54938   3
   8  -6  -3 35.9626 6.74651   3
  -8  -6   3 40.4488 9.08062   2
  -7  -6   3 55.3900 9.41928   2
   7  -6  -3 45.8011 7.00215   3
   6  -6  -3 33.0740 5.92729   3
   5  -6  -3 89.2882 8.02303   3
  -5  -6   3 56.0512 9.52941   2
  -4  -6   3 62.2922 9.25902   2
   4  -6  -3 67.4131 6.97170   3
  -3  -6   3 18.9847 8.27107   2
  -3  -6   3 26.5775 3.05070   3
   2  -6  -3 96.6435 8.14623   3
  -2  -6   3 83.0315 6.65745   3
  -2  -6   3 85.7814 7.04058   1
  -2  -6   3 116.341 11.0984   2
  -1  -6   3 87.0169 6.85309   4
  -1  -6   3 84.8065 6.34132   1
  -1  -6   3 89.1904 7.85438   3
  -1  -6   3 73.2883 10.1388   2
   1  -6  -3 94.9232 7.65832   3
   0  -6   3 3.13875 2.53931   4
   0  -6   3 1.82241 1.23409   1
   0  -6  -3 1.01417 3.02649   3
   0  -6   3 0.70292 5.94905   2
   0  -6   3 3.26317 2.52114   3
   1  -6   3 2.95649 1.34165   1
   1  -6   3 -5.0389 5.90725   2
   1  -6   3 4.92852 2.46182   3
  -1  -6  -3 3.00865 2.78459   3
   1  -6   3 0.05423 2.09818   4
   2  -6   3 1.81728 2.07890   4
   2  -6   3 6.58280 6.07644   2
   2  -6   3 -0.2133 3.19685   3
   2  -6   3 0.26810 1.37493   1
  -2  -6  -3 3.33548 2.81862   3
  -2  -6  -3 13.1306 7.83025   2
   3  -6   3 28.9631 4.82170   3
   3  -6   3 29.6021 3.64441   4
  -3  -6  -3 22.0870 8.51909   2
  -3  -6  -3 31.1416 3.99484   3
   3  -6   3 25.2994 3.13483   1
   4  -6   3 -0.3372 1.45072   1
  -4  -6  -3 2.07571 7.45711   2
   4  -6   3 4.89093 2.47346   4
  -4  -6  -3 7.70649 2.95102   3
   4  -6   3 -0.0280 4.21725   3
   5  -6   3 -1.9671 3.06136   4
  -5  -6  -3 -2.2590 2.80174   3
  -5  -6  -3 -2.0359 7.04494   2
   5  -6   3 0.94800 3.80146   3
   5  -6   3 0.00000 1.60904   1
   6  -6   3 4.70964 4.88818   3
  -6  -6  -3 0.06284 8.10249   2
   6  -6   3 5.06964 2.04802   1
  -6  -6  -3 4.35106 3.31562   3
   6  -6   3 1.84574 3.75476   4
   7  -6   3 6.29676 5.58694   3
  -7  -6  -3 1.41080 3.31343   3
   7  -6   3 5.23851 3.35025   4
   7  -6   3 7.82264 2.38023   1
  -7  -6  -3 5.87662 8.67473   2
   8  -6   3 5.02335 5.78782   3
  -8  -6  -3 6.29472 9.00974   2
  -9  -6  -3 -0.1457 6.43400   2
   9  -6   3 10.4670 6.57459   3
   7  -7  -3 29.2241 7.21134   3
   6  -7  -3 -2.5855 5.41266   3
  -6  -7   3 -5.8688 8.64862   2
  -5  -7   3 18.4981 9.08292   2
   5  -7  -3 17.4426 5.61944   3
   4  -7  -3 0.99609 4.50781   3
  -4  -7   3 0.83693 7.99368   2
   3  -7  -3 0.45811 5.18840   3
  -3  -7   3 1.27725 7.90840   2
   2  -7  -3 18.3967 4.77288   3
  -2  -7   3 40.5912 9.32584   2
   1  -7  -3 2.75997 4.70124   3
  -1  -7   3 3.35810 7.20926   2
   0  -7  -3 58.5400 11.3807   2
   0  -7   3 41.3118 9.53851   2
   0  -7  -3 49.9337 5.84543   3
  -1  -7  -3 -0.4561 3.34530   3
  -1  -7  -3 -8.4973 9.16060   2
   1  -7   3 -0.6052 7.99945   2
   2  -7   3 2.31288 7.66532   2
  -2  -7  -3 4.86069 3.46232   3
  -2  -7  -3 4.88634 9.63551   2
  -3  -7  -3 -0.0601 3.17885   3
  -3  -7  -3 1.37720 9.93537   2
   3  -7   3 0.13364 9.50121   2
  -4  -7  -3 -5.0973 10.2004   2
   4  -7   3 2.84174 7.71989   2
   5  -7   3 5.62349 8.31113   2
  -5  -7  -3 6.71547 10.5060   2
 -19   0   4 7.10530 14.0506   2
 -18   0   4 10.7808 8.75399   2
  17   0  -4 7.75081 3.37100   1
 -17   0   4 3.45124 10.6639   2
 -16   0   4 -1.5086 9.08012   2
  16   0  -4 1.28679 2.80397   1
  15   0  -4 3.46676 4.10194   4
  15   0  -4 -1.0251 2.29052   1
 -15   0   4 2.97485 7.94480   2
 -14   0   4 191.369 16.2787   2
  13   0  -4 -2.0677 1.96643   1
  13   0  -4 -3.6615 4.14957   4
 -13   0   4 -4.0305 6.15250   2
  12   0  -4 372.800 25.4847   1
 -12   0   4 398.452 27.0394   2
  12   0  -4 372.583 25.4883   4
  11   0  -4 -1.4309 1.37827   1
 -11   0   4 -0.7342 3.21684   2
  11   0  -4 -2.5650 3.04804   4
  10   0  -4 554.434 38.2812   1
 -10   0   4 555.344 37.6852   1
 -10   0   4 632.375 38.1164   2
  10   0  -4 545.971 38.5822   2
  10   0  -4 596.374 37.9317   4
  -9   0   4 -2.6728 1.05735   1
   9   0  -4 2.93480 1.30299   1
   9   0  -4 -1.0231 2.49470   4
  -9   0   4 -0.8965 2.23438   4
   9   0  -4 -2.7444 2.73492   2
  -9   0   4 -3.7645 3.73680   2
  -8   0   4 3311.31 216.409   2
  -8   0   4 3302.10 220.972   4
   8   0  -4 3242.22 211.922   2
   8   0  -4 3209.29 207.736   1
  -8   0   4 3315.25 210.314   1
  -7   0   4 -5.0079 3.19425   2
  -7   0   4 -0.4110 1.88080   4
   7   0  -4 -1.1840 1.65875   2
   7   0  -4 1.08560 1.03991   1
  -7   0   4 -0.0314 0.61335   1
   6   0  -4 9.31249 2.81572   2
  -6   0   4 10.4951 2.14912   4
  -6   0   4 15.1371 1.51208   1
   6   0  -4 13.6369 1.67482   1
  -5   0   4 -1.1478 1.48392   4
   5   0  -4 -0.7092 0.79927   1
  -5   0   4 -0.3843 0.72619   1
   5   0  -4 2.09975 2.15335   2
  -5   0   4 -0.9909 1.94888   2
  -4   0   4 7338.06 474.622   2
   4   0  -4 6950.85 463.057   2
  -4   0   4 7323.98 466.042   1
  -3   0   4 1.04020 1.65672   2
   3   0  -4 4.24727 1.92459   2
  -2   0   4 0.76332 1.01502   3
   2   0  -4 1.83865 1.65296   2
   2   0  -4 0.61368 0.97639   3
   1   0  -4 0.99129 1.44308   2
  -1   0   4 -0.2986 1.02461   3
   1   0  -4 1.08140 0.82335   3
  -1   0   4 -1.9545 1.75438   2
   0   0  -4 2799.25 190.609   3
   0   0   4 2880.12 201.829   4
   0   0  -4 2991.41 196.127   4
   0   0  -4 3194.66 192.241   2
   0   0   4 2892.85 189.982   1
   0   0   4 2973.19 202.146   3
  -1   0  -4 0.27621 0.50039   1
  -1   0  -4 0.71005 0.93215   4
   1   0   4 2.26884 1.00343   3
  -1   0  -4 2.12535 0.90967   2
   1   0   4 0.24271 0.56605   1
  -1   0  -4 0.71991 0.67197   3
   1   0   4 2.74348 1.13863   4
   2   0   4 490.327 33.0365   4
   2   0   4 459.402 33.8849   3
  -2   0  -4 472.705 30.4081   1
   2   0   4 474.732 31.5216   1
  -2   0  -4 457.003 31.0215   2
  -2   0  -4 465.376 30.5032   4
  -3   0  -4 -0.8364 0.72933   2
  -3   0  -4 0.78039 1.27692   4
  -3   0  -4 -0.2948 0.58697   1
   3   0   4 0.77807 1.48000   4
   3   0   4 1.27032 1.25307   3
   3   0   4 0.95925 0.66609   1
  -4   0  -4 3.56693 1.07094   2
   4   0   4 1.28103 1.48533   3
  -4   0  -4 3.31490 1.59693   4
   4   0   4 2.58652 1.30849   4
  -5   0  -4 -0.4165 1.78589   4
   5   0   4 1.76936 1.33204   3
  -5   0  -4 0.10780 1.29882   2
   5   0   4 1.74513 1.19276   1
   5   0   4 -0.3417 1.45786   2
  -5   0  -4 -0.1731 0.78272   1
   5   0   4 -3.5384 1.95741   4
  -6   0  -4 505.311 31.1596   2
  -6   0  -4 433.409 29.8316   4
   6   0   4 475.348 30.6088   3
   6   0   4 444.983 33.6689   2
   6   0   4 485.507 31.4435   1
   6   0   4 470.012 32.3839   4
  -6   0  -4 454.910 30.5805   1
   7   0   4 -1.3625 1.07625   1
   7   0   4 1.18841 2.06849   2
   7   0   4 -3.2809 2.53665   4
  -7   0  -4 1.00306 1.94268   2
  -7   0  -4 1.38781 1.04233   1
  -8   0  -4 387.662 24.6864   2
  -8   0  -4 391.107 25.8162   1
   8   0   4 380.964 29.9385   2
   8   0   4 365.015 25.3195   1
   8   0   4 391.761 24.8952   4
   9   0   4 -1.2015 2.28359   4
   9   0   4 -0.7328 2.93062   2
  -9   0  -4 -1.4180 3.02139   2
   9   0   4 0.06980 1.51238   1
  10   0   4 695.518 46.6943   4
  10   0   4 619.710 53.7339   2
 -10   0  -4 677.384 45.6582   2
  10   0   4 652.596 42.6721   1
  11   0   4 -0.5790 1.85946   1
 -11   0  -4 -0.3990 4.30127   2
  11   0   4 2.47845 4.12938   4
  11   0   4 -0.4233 4.31467   2
 -12   0  -4 25.9976 5.99738   2
  12   0   4 20.6578 5.56421   4
  12   0   4 25.8568 3.22999   1
  13   0   4 3.70274 5.20099   4
  13   0   4 2.17045 2.54292   1
 -13   0  -4 4.73904 5.88134   2
  14   0   4 29.2953 6.70947   4
  14   0   4 16.2471 3.53257   1
  15   0   4 8.35938 6.65719   4
  16   0   4 11.1962 7.73149   4
  18  -1  -4 -0.6609 5.06480   4
 -18  -1   4 5.43373 10.9995   2
 -18   1   4 0.34857 12.0423   2
  17  -1  -4 39.4309 7.69589   4
  17  -1  -4 21.6867 4.06155   1
 -17  -1   4 30.7232 10.7408   2
 -17   1   4 17.3399 11.9265   2
 -16  -1   4 13.6744 8.48237   2
  16  -1  -4 10.6588 3.06410   1
  16  -1  -4 -6.3373 6.31610   4
 -16   1   4 -0.7418 9.72055   2
  16   1  -4 5.05321 3.19344   1
  15  -1  -4 21.7628 3.22695   1
 -15  -1   4 10.4752 7.28287   2
  15  -1  -4 14.6607 5.28694   4
 -15   1   4 8.84179 9.35252   2
  15   1  -4 15.0518 3.29577   1
  14  -1  -4 20.2048 4.98749   4
 -14  -1   4 23.6574 6.84199   2
  14  -1  -4 14.7153 3.08332   1
  14   1  -4 14.0960 2.99365   1
 -14   1   4 16.5000 8.64022   2
  13  -1  -4 74.8104 6.15322   1
 -13  -1   4 79.6817 8.97125   2
 -13   1   4 75.2905 10.7869   2
  13   1  -4 70.7420 6.17812   1
  12  -1  -4 36.1981 4.55582   4
  12  -1  -4 23.1454 2.93810   1
 -12  -1   4 16.2444 5.56016   2
 -12   1   4 21.4544 7.37172   2
  12   1  -4 27.9868 3.37255   1
  11  -1  -4 27.9474 3.30289   1
 -11  -1   4 31.6777 5.64751   2
  11  -1  -4 26.8363 4.03103   4
 -11   1   4 41.9454 7.54805   2
 -10  -1   4 140.575 12.0822   2
  10  -1  -4 141.154 9.60784   1
  10  -1  -4 146.930 10.4230   4
  10  -1  -4 142.513 11.5484   2
 -10  -1   4 130.161 9.78325   1
 -10   1   4 159.995 11.2141   1
  10   1  -4 155.188 9.95874   1
 -10   1   4 156.999 13.3119   2
 -10   1   4 134.787 10.2313   4
  -9  -1   4 204.364 14.6740   2
   9  -1  -4 197.393 14.1093   1
  -9  -1   4 227.493 14.1614   4
   9  -1  -4 220.580 13.7989   4
  -9  -1   4 186.897 15.0895   1
   9  -1  -4 174.220 14.4808   2
  -9   1   4 214.297 14.8384   4
  -9   1   4 204.393 16.0489   2
   9   1  -4 199.840 13.7317   1
  -9   1   4 205.527 14.0370   1
   9   1  -4 200.211 14.4727   2
  -8  -1   4 425.826 26.6485   1
   8  -1  -4 392.414 26.7662   2
  -8  -1   4 454.785 26.9478   2
  -8  -1   4 396.401 26.9509   4
   8  -1  -4 424.156 26.3948   4
   8  -1  -4 366.691 27.6898   1
  -8   1   4 407.662 27.3993   1
  -8   1   4 394.230 27.7841   4
  -8   1   4 456.642 28.4304   2
   8   1  -4 386.530 26.6246   2
  -7  -1   4 641.868 43.0399   2
   7  -1  -4 635.851 40.4047   4
   7  -1  -4 609.657 43.2144   1
  -7  -1   4 670.399 42.6939   1
   7  -1  -4 633.773 43.7202   2
  -7  -1   4 616.460 43.6780   4
  -7   1   4 620.537 39.8273   4
  -7   1   4 641.813 41.1389   2
  -7   1   4 631.596 41.1234   1
   7   1  -4 643.848 41.2907   2
   6  -1  -4 11.7214 2.22304   4
   6  -1  -4 13.8208 3.92358   2
  -6  -1   4 9.35325 2.46153   4
   6  -1  -4 18.9516 1.69594   1
  -6  -1   4 18.6557 3.29041   2
  -6   1   4 18.0785 1.70554   1
   6   1  -4 16.6850 3.02714   2
  -6   1   4 11.0412 1.89621   4
  -6   1   4 17.3302 5.03222   2
   5  -1  -4 217.073 15.1116   1
   5  -1  -4 235.042 18.8232   2
  -5  -1   4 220.115 14.7300   1
  -5  -1   4 219.390 15.4756   2
  -5   1   4 250.092 15.5081   4
   5   1  -4 215.681 15.1398   2
  -5   1   4 242.387 16.8724   2
  -5   1   4 231.926 14.6976   1
   4  -1  -4 6.72693 3.61381   2
  -4  -1   4 4.04384 2.22408   2
   4  -1  -4 4.31214 0.74179   1
  -4   1   4 5.84394 0.71643   1
  -4   1   4 5.62477 1.23604   4
   4   1  -4 4.26884 2.09074   2
   3  -1  -4 180.503 11.9785   3
  -3  -1   4 186.409 12.9580   2
   3  -1  -4 179.197 11.8540   1
   3  -1  -4 178.496 13.0794   2
  -3   1   4 180.703 12.6050   4
  -3   1   4 179.150 12.1898   1
   3   1  -4 206.407 12.1666   2
   2  -1  -4 201.067 12.0236   3
  -2  -1   4 187.798 12.7571   2
  -2   1   4 158.535 11.8919   3
  -2   1   4 196.393 13.4117   1
   2   1  -4 192.811 12.1854   2
   1  -1  -4 1643.04 109.527   3
  -1  -1   4 1650.60 114.499   3
  -1  -1   4 1608.74 110.312   2
  -1   1   4 1642.24 108.667   4
   1   1  -4 1698.53 106.747   2
  -1   1   4 1558.88 105.057   3
   0  -1   4 1092.99 69.3381   4
   0  -1   4 1103.51 67.8215   3
   0  -1   4 1074.58 74.7230   2
   0  -1  -4 1024.57 68.3396   3
   0  -1  -4 1071.15 69.1877   4
   0   1  -4 1111.39 68.3417   2
   0   1   4 1053.45 68.3364   4
   0   1   4 1105.50 71.1518   3
   0   1   4 1033.08 72.2895   1
  -1  -1  -4 1.20689 0.44260   1
   1  -1   4 1.41322 0.98961   2
  -1  -1  -4 0.91853 0.80571   4
   1  -1   4 1.20511 1.22724   4
  -1  -1  -4 2.14474 1.30214   3
   1  -1   4 -0.4399 0.70998   1
   1   1   4 1.66415 0.45418   1
   1   1   4 0.21630 1.16920   4
  -1   1  -4 0.70794 1.14239   4
  -2  -1  -4 3064.37 202.240   1
  -2  -1  -4 3067.17 198.434   4
  -2  -1  -4 3060.09 201.094   3
   2  -1   4 2999.21 199.460   4
   2  -1   4 3060.52 203.761   1
   2   1   4 3025.60 212.789   1
  -2   1  -4 3055.03 190.979   1
   2   1   4 3111.26 193.720   3
  -2   1  -4 3156.50 192.114   4
   2   1   4 3133.89 222.799   4
   3  -1   4 1580.31 106.184   2
  -3  -1  -4 1521.18 101.330   1
  -3  -1  -4 1549.36 98.6778   3
  -3  -1  -4 1634.85 99.8940   4
   3  -1   4 1506.34 100.668   1
   3  -1   4 1501.47 99.9675   4
  -3  -1  -4 1514.82 99.0945   2
  -3   1  -4 1621.16 100.364   1
   3   1   4 1549.09 99.0400   1
   3   1   4 1591.51 113.756   4
   3   1   4 1577.87 107.823   3
  -3   1  -4 1519.91 99.1729   4
  -4  -1  -4 53.7206 3.85655   1
   4  -1   4 55.0867 4.45945   4
  -4  -1  -4 54.4489 4.43366   4
   4  -1   4 61.1286 4.02258   1
   4  -1   4 58.1497 3.92017   2
  -4  -1  -4 48.0349 4.39393   3
  -4  -1  -4 65.4640 4.73811   2
  -4   1  -4 56.1459 4.53721   4
   4   1   4 54.1634 4.05152   1
   4   1   4 45.5831 4.32206   3
   4   1   4 63.3331 4.75397   4
  -4   1  -4 59.7040 4.15320   1
   5  -1   4 594.958 44.1235   2
  -5  -1  -4 667.729 41.4454   1
  -5  -1  -4 648.496 43.5916   4
  -5  -1  -4 657.263 43.5211   2
   5  -1   4 676.277 40.6395   4
   5  -1   4 632.591 41.6380   1
   5   1   4 619.693 40.9395   3
   5   1   4 644.823 40.8947   4
  -5   1  -4 662.963 43.2673   1
   5   1   4 648.176 42.1876   1
  -5   1  -4 597.633 41.3896   4
   6  -1   4 221.334 14.4183   1
  -6  -1  -4 211.506 13.7090   2
  -6  -1  -4 225.773 14.4769   4
   6  -1   4 208.408 13.8474   4
  -6  -1  -4 205.389 13.3423   1
   6  -1   4 216.080 18.4454   2
   6   1   4 196.851 13.6863   1
  -6   1  -4 202.028 14.1096   4
  -6   1  -4 200.824 13.4277   1
   6   1   4 209.905 14.6481   3
   6   1   4 197.782 15.1890   4
  -7  -1  -4 123.999 8.46998   2
   7  -1   4 113.244 7.92874   1
   7  -1   4 127.720 8.87137   4
  -7  -1  -4 107.112 7.87209   1
   7  -1   4 125.219 11.4258   2
   7   1   4 118.883 9.01785   4
  -7   1  -4 132.387 8.53314   1
   7   1   4 101.420 8.93091   1
  -8  -1  -4 178.837 12.0182   2
   8  -1   4 156.983 11.6996   1
  -8  -1  -4 175.773 11.7225   1
   8  -1   4 176.985 11.7238   2
   8  -1   4 179.897 12.1654   4
   8   1   4 176.553 14.0068   1
   8   1   4 147.950 11.8534   4
  -9  -1  -4 3.77188 3.09279   2
   9  -1   4 7.31650 3.29716   4
   9  -1   4 1.46493 2.29279   2
   9  -1   4 2.90992 1.59734   1
   9   1   4 -1.4581 2.45765   4
  10  -1   4 114.190 9.23436   4
  10  -1   4 111.794 8.09606   1
  10  -1   4 105.472 10.3619   2
 -10  -1  -4 94.5298 8.85251   2
  10   1   4 122.829 9.22683   1
  10   1   4 106.144 9.43792   4
  11  -1   4 43.4742 4.41100   1
  11  -1   4 48.7834 4.99223   2
 -11  -1  -4 42.3709 5.61938   2
  11  -1   4 46.5966 6.07832   4
  11   1   4 57.5001 6.87503   4
  11   1   4 57.9038 4.99425   1
  12  -1   4 2.75970 4.46047   4
 -12  -1  -4 4.10876 4.76516   2
  12   1   4 8.51907 5.25239   4
  12   1   4 0.35151 2.28098   1
 -13  -1  -4 5.64866 4.63588   2
  13  -1   4 11.9866 2.85204   1
  13  -1   4 1.03083 5.12884   4
  13   1   4 1.34005 5.77110   4
  14  -1   4 10.6141 3.19058   1
 -14  -1  -4 4.78792 5.37936   2
  14  -1   4 4.55001 5.84559   4
  14   1   4 4.05593 6.54541   4
  14   1   4 7.39865 3.21773   1
  15  -1   4 16.9667 3.93109   1
  15  -1   4 17.6387 7.30254   4
  15   1   4 15.7082 7.99947   4
  15   1   4 11.0812 3.89641   1
  16  -1   4 26.5461 8.04880   4
  16   1   4 21.4665 9.61997   4
  18  -2  -4 7.08470 6.62145   4
 -18  -2   4 4.17464 7.36141   2
  17  -2  -4 3.19136 3.27116   1
 -17  -2   4 7.61493 6.65209   2
  17  -2  -4 15.3794 6.23448   4
 -16  -2   4 169.569 15.6817   2
  16  -2  -4 141.871 12.7715   4
  16  -2  -4 144.358 12.2567   1
 -15  -2   4 140.262 13.3315   2
  15  -2  -4 121.467 11.2112   4
  15  -2  -4 121.217 10.1644   1
 -14  -2   4 13.5117 6.75896   2
  14  -2  -4 20.5342 4.73604   4
  14  -2  -4 14.0607 2.68710   1
  13  -2  -4 58.6901 4.51718   1
  13  -2  -4 45.7498 5.82579   4
 -13  -2   4 44.8153 7.85078   2
  12  -2  -4 -0.6173 3.68101   4
  12  -2  -4 3.13172 1.89139   1
 -12  -2   4 1.02156 4.99343   2
 -11  -2   4 147.597 11.7819   2
  11  -2  -4 134.603 10.3600   4
  11  -2  -4 144.336 9.71168   1
  10  -2  -4 1.08547 1.28953   1
 -10  -2   4 2.77544 4.12363   2
 -10   2   4 1.85832 1.24141   1
  -9  -2   4 119.159 9.94015   2
   9  -2  -4 119.643 8.68568   4
  -9  -2   4 118.603 8.16617   1
   9  -2  -4 120.508 11.0165   2
   9  -2  -4 106.764 8.13757   1
  -9   2   4 127.263 8.91117   1
   9   2  -4 128.406 8.20124   3
  -9   2   4 116.687 8.55306   4
  -8  -2   4 54.9109 8.71129   4
   8  -2  -4 69.9174 5.27305   1
   8  -2  -4 61.3696 8.14886   2
  -8  -2   4 76.6530 6.96932   2
   8  -2  -4 85.3914 5.77840   4
   8   2  -4 72.9577 5.32870   3
  -8   2   4 68.2682 5.54873   4
   8   2  -4 79.4041 7.17216   2
  -8   2   4 78.9532 5.30055   1
  -7  -2   4 55.0272 5.46770   4
  -7  -2   4 55.8805 4.75020   1
  -7  -2   4 73.8116 6.09145   2
   7  -2  -4 61.1055 4.71036   4
   7  -2  -4 53.4616 7.48916   2
   7  -2  -4 56.9570 4.50718   1
  -7   2   4 68.5417 4.21141   1
   7   2  -4 53.7686 4.29231   3
  -7   2   4 57.3401 4.42837   4
   7   2  -4 58.8107 6.09456   2
   6  -2  -4 27.7984 5.73715   2
   6  -2  -4 27.0180 2.78180   4
  -6  -2   4 30.6466 2.94361   1
   6  -2  -4 33.4038 2.66433   1
  -6  -2   4 33.8133 4.20877   2
  -6   2   4 32.6564 2.37470   1
   6   2  -4 32.3570 2.53931   3
  -6   2   4 27.0906 2.83477   4
   6   2  -4 33.0438 4.33583   2
   5  -2  -4 71.6973 7.32326   2
   5  -2  -4 58.7384 3.98791   1
   5  -2  -4 58.2129 4.20596   4
  -5  -2   4 65.8462 5.61735   2
  -5   2   4 57.9886 4.10127   1
  -5   2   4 54.3275 4.09523   4
   5   2  -4 67.2207 5.69091   2
   5   2  -4 56.8458 3.99372   3
   4  -2  -4 699.275 43.0046   4
   4  -2  -4 668.951 44.8810   3
  -4  -2   4 683.345 42.3451   2
   4  -2  -4 643.798 42.7786   1
   4   2  -4 642.375 42.0011   2
  -4   2   4 654.010 43.6414   1
  -4   2   4 661.216 43.6973   4
   4   2  -4 676.454 42.2324   3
   3  -2  -4 178.622 12.6611   3
   3  -2  -4 180.936 11.6907   1
  -3  -2   4 194.475 12.8320   2
  -3   2   4 185.583 11.9828   1
   3   2  -4 182.537 13.3227   2
   3   2  -4 191.871 11.9641   3
  -2  -2   4 630.256 39.5565   3
   2  -2  -4 594.509 39.5324   1
   2  -2  -4 670.742 40.9732   3
  -2  -2   4 650.636 39.8517   2
  -2   2   4 593.651 39.7952   3
  -2   2   4 624.736 40.2307   1
  -1  -2   4 7.39661 0.95888   3
   1  -2  -4 9.26398 1.97017   3
   1  -2  -4 6.75477 0.57699   4
  -1  -2   4 9.11502 2.61681   2
  -1   2   4 1.40431 2.03823   3
   0  -2   4 672.075 45.1291   2
   0  -2  -4 721.569 43.6782   3
   0  -2  -4 680.047 43.3949   4
   0   2   4 684.825 45.0570   4
   0   2   4 678.959 43.8679   3
   1  -2   4 1408.67 92.4585   4
  -1  -2  -4 1364.23 91.2821   4
  -1  -2  -4 1410.92 91.9151   3
   1  -2   4 1405.87 89.8865   1
  -1  -2  -4 1392.12 88.6562   1
   1   2   4 1433.51 90.9990   3
   1   2   4 1409.97 92.8090   4
   2  -2   4 69.8934 5.08258   4
  -2  -2  -4 63.5150 4.99469   3
  -2  -2  -4 68.0529 4.51793   1
   2  -2   4 69.4991 4.83271   1
  -2  -2  -4 71.8069 4.85633   4
   2   2   4 64.6400 4.58053   1
   2   2   4 80.2542 5.42394   3
   2   2   4 65.8449 5.01282   4
  -3  -2  -4 945.600 57.5625   4
   3  -2   4 904.559 58.0870   1
   3  -2   4 896.929 59.9905   4
  -3  -2  -4 913.498 58.2819   1
  -3  -2  -4 933.439 58.5197   3
  -3   2  -4 908.963 58.3833   1
   3   2   4 924.755 57.8794   3
  -3   2  -4 911.772 58.6532   4
   3   2   4 943.518 57.8789   1
   3   2   4 884.240 59.2362   4
  -4  -2  -4 709.654 41.4115   2
   4  -2   4 627.714 42.0880   4
  -4  -2  -4 655.634 42.5427   3
  -4  -2  -4 613.194 40.9226   4
  -4  -2  -4 657.017 41.2425   1
   4  -2   4 653.718 40.3522   1
  -4   2  -4 634.504 45.1921   4
   4   2   4 629.550 45.6001   4
   4   2   4 627.795 41.2687   1
  -4   2  -4 644.692 40.9714   1
   4   2   4 606.760 41.2588   3
  -5  -2  -4 70.0429 6.00956   2
  -5  -2  -4 67.5528 5.35019   4
  -5  -2  -4 60.5925 4.83896   1
   5  -2   4 56.4905 5.24317   4
   5  -2   4 72.4079 5.81084   2
   5  -2   4 73.4117 4.64253   1
  -5  -2  -4 64.6308 5.08904   3
  -5   2  -4 62.9132 5.23373   4
   5   2   4 65.0466 5.54166   4
   5   2   4 66.6867 4.84689   1
   5   2   4 64.9365 5.33692   3
  -5   2  -4 78.2286 5.58875   1
  -6  -2  -4 18.5318 2.89489   4
  -6  -2  -4 19.7937 1.72231   1
   6  -2   4 15.9196 2.82273   4
  -6  -2  -4 17.3853 3.27269   2
   6  -2   4 17.5876 2.93801   2
   6  -2   4 16.8997 1.95625   1
  -6   2  -4 19.9759 1.93157   1
   6   2   4 13.5328 1.76066   1
   6   2   4 16.4876 3.25634   4
  -7  -2  -4 117.393 7.45110   1
  -7  -2  -4 105.648 8.69213   2
   7  -2   4 103.927 7.91075   1
   7  -2   4 110.770 8.96511   4
   7  -2   4 109.403 8.01317   2
   7   2   4 106.459 8.52429   4
   7   2   4 100.995 8.13909   1
   8  -2   4 87.0397 6.09370   1
   8  -2   4 67.2634 6.13823   2
  -8  -2  -4 88.0746 6.90168   2
   8  -2   4 74.7730 6.62032   4
  -8  -2  -4 67.9788 5.52573   1
   8   2   4 74.7169 6.59010   1
   8   2   4 74.6977 7.46268   4
   9  -2   4 2.99590 3.03020   4
   9  -2   4 -0.7747 2.21722   2
  -9  -2  -4 1.57300 2.99996   2
   9  -2   4 -0.7148 1.53056   1
   9   2   4 0.20227 3.64949   4
   9   2   4 2.30000 1.99590   1
  10  -2   4 7.96309 3.82002   4
  10  -2   4 11.5037 3.02318   2
 -10  -2  -4 6.81094 3.57181   2
  10   2   4 11.0407 4.45201   4
  10   2   4 10.9777 2.33297   1
 -11  -2  -4 7.25538 3.83891   2
  11  -2   4 8.33830 4.27850   4
  11  -2   4 7.08178 2.44432   1
  11   2   4 19.6539 5.26720   4
  11   2   4 11.4494 2.49338   1
 -12  -2  -4 8.97458 4.63393   2
  12  -2   4 10.3624 4.73966   4
  12  -2   4 1.51537 2.29165   1
  12   2   4 -1.6632 2.78910   1
  12   2   4 0.67832 5.48428   4
 -13  -2  -4 57.7744 7.74488   2
  13  -2   4 58.6931 7.74195   4
  13   2   4 60.2524 8.48255   4
  13   2   4 59.1964 5.47965   1
 -14  -2  -4 1.10950 5.47987   2
  14  -2   4 0.95061 2.93319   1
  14  -2   4 -2.0638 5.86450   4
  14   2   4 -3.0537 6.95691   4
  14   2   4 2.97178 3.22944   1
  15  -2   4 151.190 13.8317   4
  15   2   4 142.284 15.9692   4
  17  -3  -4 6.87798 6.03839   4
 -17  -3   4 -3.7986 9.60776   2
 -16  -3   4 -1.4862 8.45739   2
  16  -3  -4 7.13838 6.19455   4
  16  -3  -4 2.56786 2.85793   1
 -15  -3   4 13.4548 8.07256   2
  15  -3  -4 7.16288 4.71298   4
  15  -3  -4 1.89588 2.51646   1
  14  -3  -4 18.7595 3.10382   1
  14  -3  -4 18.1915 4.70737   4
 -14  -3   4 15.7359 7.56782   2
  13  -3  -4 6.14962 4.29806   4
 -13  -3   4 0.82758 5.98408   2
  13  -3  -4 1.89636 1.95105   1
  12  -3  -4 53.6394 4.53571   1
 -12  -3   4 58.2604 6.90075   2
  11  -3  -4 94.1502 6.36735   1
 -11  -3   4 76.7890 8.29081   2
  11  -3  -4 79.0800 7.25072   4
  10  -3  -4 42.7609 4.25418   4
  10  -3  -4 47.4561 3.85401   1
 -10  -3   4 43.3043 6.50991   2
 -10   3   4 34.4533 3.44603   1
 -10   3   4 37.1189 4.17600   4
  10   3  -4 41.1941 4.09343   3
   9  -3  -4 156.191 10.9594   1
   9  -3  -4 150.019 10.5399   4
  -9  -3   4 139.774 12.1039   2
  -9   3   4 157.602 10.8506   4
   9   3  -4 150.103 10.9909   3
  -9   3   4 156.957 11.2478   1
   8  -3  -4 48.3246 4.21906   4
   8  -3  -4 48.6351 3.97084   1
  -8  -3   4 42.3009 5.94509   2
  -8  -3   4 46.2590 3.92077   1
   8   3  -4 47.7756 3.96218   3
  -8   3   4 54.5120 3.93229   4
  -8   3   4 46.5593 3.69603   1
  -7  -3   4 59.3479 7.00838   2
   7  -3  -4 73.4221 5.24961   4
   7  -3  -4 72.7462 4.92356   1
  -7  -3   4 67.4277 5.25897   1
  -7   3   4 78.2299 4.88678   1
  -7   3   4 65.6961 5.20368   4
   7   3  -4 70.5852 5.05444   3
   6  -3  -4 6.02860 2.99487   3
   6  -3  -4 0.58030 0.77512   1
   6  -3  -4 0.04954 1.33315   4
   6  -3  -4 -1.1826 4.28732   2
  -6  -3   4 1.05691 2.46203   2
  -6  -3   4 1.84727 0.94963   1
  -6   3   4 0.42731 1.00466   4
  -6   3   4 -0.7669 0.79480   1
   6   3  -4 1.10211 1.20928   3
  -5  -3   4 440.819 27.7617   2
   5  -3  -4 422.220 27.2724   4
   5  -3  -4 454.068 27.9125   3
   5  -3  -4 400.979 27.5850   1
   5   3  -4 434.638 26.8745   3
  -5   3   4 418.443 27.4348   1
  -5   3   4 417.988 27.1560   4
   4  -3  -4 939.022 63.0418   3
  -4  -3   4 994.392 62.2927   3
   4  -3  -4 984.552 61.8742   1
   4  -3  -4 1006.53 61.1952   4
  -4  -3   4 974.901 63.3024   2
  -4   3   4 986.521 63.0481   1
   4   3  -4 973.121 62.2891   3
  -3  -3   4 7.79361 0.97307   3
  -3  -3   4 6.00654 3.10002   2
   3  -3  -4 2.51480 2.39312   3
   3  -3  -4 7.33237 0.80921   1
  -2  -3   4 44.6427 4.68105   2
   2  -3  -4 41.3133 2.67567   1
  -2  -3   4 39.8303 2.80114   3
   2  -3  -4 32.4348 3.84678   3
  -2   3   4 36.6857 4.26594   3
   1  -3  -4 183.297 12.8323   1
   1  -3  -4 198.423 13.0962   3
  -1  -3   4 209.855 13.8133   2
   1  -3  -4 195.623 12.4215   4
  -1  -3   4 194.561 12.6681   3
  -1   3   4 205.904 13.4408   3
   0  -3   4 782.011 52.3739   1
   0  -3  -4 810.353 52.7268   3
   0  -3   4 811.793 56.1195   2
   0  -3  -4 812.268 50.7548   4
   0  -3   4 810.129 51.7421   3
   0  -3  -4 828.977 50.5010   1
   0  -3  -4 800.769 52.0703   1
   0   3   4 815.221 52.1081   3
  -1  -3  -4 307.355 20.9743   1
  -1  -3  -4 300.882 21.1792   4
  -1  -3  -4 317.940 20.3018   3
   1  -3   4 311.624 20.1008   4
   1  -3   4 323.272 21.5333   1
   1   3   4 318.106 20.2638   3
  -2  -3  -4 23.2259 1.83831   1
   2  -3   4 24.2750 2.66686   4
  -2  -3  -4 22.5184 2.81033   3
   2   3   4 24.4103 3.33475   3
  -3  -3  -4 508.850 32.6713   1
   3  -3   4 476.995 31.5152   1
  -3  -3  -4 480.626 30.6395   3
   3  -3   4 472.719 31.2888   4
  -3  -3  -4 496.465 30.8961   4
   3   3   4 477.382 31.4217   3
   4  -3   4 25.6628 2.35766   1
  -4  -3  -4 29.3944 2.22832   1
  -4  -3  -4 25.8687 2.98604   4
   4  -3   4 27.7151 3.09183   4
   4   3   4 24.9262 3.52963   3
  -5  -3  -4 162.336 12.2777   2
   5  -3   4 164.567 11.0794   4
  -5  -3  -4 172.861 11.3168   4
   5  -3   4 151.670 10.5173   1
  -5  -3  -4 168.286 11.2292   3
  -5  -3  -4 152.443 11.2725   1
  -5   3  -4 155.699 11.1913   1
  -5   3  -4 167.312 11.6931   4
   5   3   4 159.792 11.4493   4
  -6  -3  -4 5.75658 2.62249   4
   6  -3   4 10.3625 2.60185   4
  -6  -3  -4 5.23405 2.34967   3
   6  -3   4 8.79681 4.06410   2
  -6  -3  -4 6.28286 3.72918   2
  -6  -3  -4 6.31327 1.19166   1
   6   3   4 11.6828 3.72012   4
   7  -3   4 -0.7532 2.37423   4
   7  -3   4 2.78678 4.05266   2
  -7  -3  -4 2.47225 1.04555   1
  -7  -3  -4 1.02762 3.73560   2
   7   3   4 3.90976 1.56604   1
   7   3   4 -2.9643 3.16262   4
   8  -3   4 177.676 14.3253   1
   8  -3   4 163.939 13.0319   2
   8  -3   4 180.856 12.5474   4
  -8  -3  -4 155.256 12.3225   1
   8   3   4 176.936 11.4288   1
   8   3   4 183.655 13.1752   4
   9  -3   4 1.80003 1.75802   1
   9  -3   4 5.06861 3.35276   4
   9  -3   4 2.79677 3.64590   2
  -9  -3  -4 -3.0544 4.09003   2
   9   3   4 7.02474 1.96767   1
   9   3   4 6.82503 4.36935   4
  10  -3   4 53.0272 4.81200   1
  10  -3   4 52.0799 6.26134   4
 -10  -3  -4 47.7293 7.35521   2
  10   3   4 58.2393 5.58776   1
  10   3   4 71.6824 7.58829   4
 -11  -3  -4 3.42141 4.52711   2
  11  -3   4 2.72846 4.01826   4
  11   3   4 2.99270 6.53901   4
  11   3   4 1.75743 2.75195   1
  12  -3   4 85.3511 8.21293   4
 -12  -3  -4 52.0917 7.97832   2
  12  -3   4 70.3777 6.34431   1
  12   3   4 64.3402 9.23091   4
  12   3   4 63.6154 6.15590   1
  13  -3   4 4.67996 5.44883   4
 -13  -3  -4 0.54222 5.52911   2
  13  -3   4 9.63739 2.51242   1
  13   3   4 -1.4040 5.47776   4
  13   3   4 10.3550 3.86579   1
  14  -3   4 61.2793 8.76092   4
 -14  -3  -4 51.2651 8.68536   2
 -16  -4   4 4.24291 7.13536   2
  15  -4  -4 2.97014 5.48248   4
 -15  -4   4 7.86136 6.30304   2
 -14  -4   4 22.0604 6.55105   2
  14  -4  -4 25.0434 5.64903   4
  14  -4  -4 21.5503 3.24936   1
  13  -4  -4 39.9853 5.19222   4
 -13  -4   4 35.2178 7.05175   2
  13  -4  -4 35.5845 3.80258   1
  12  -4  -4 5.06988 3.73645   4
  12  -4  -4 5.48573 1.96261   1
 -12  -4   4 6.35325 4.74104   2
 -11  -4   4 82.1236 9.64681   2
  11  -4  -4 89.5874 7.19777   4
  11  -4  -4 77.7755 6.00685   1
  10  -4  -4 -0.6871 2.52840   4
  10  -4  -4 5.29950 1.56618   1
 -10  -4   4 5.85870 5.75632   2
 -10   4   4 3.23544 2.60079   4
  10   4  -4 4.99139 2.53176   3
   9  -4  -4 113.935 7.98034   1
  -9  -4   4 111.263 11.0878   2
   9  -4  -4 123.467 8.63860   4
   9   4  -4 123.232 8.50592   3
  -9   4   4 124.947 11.6623   1
  -9   4   4 117.447 8.47296   4
   8  -4  -4 13.1389 2.59970   4
   8  -4  -4 13.8151 4.60075   3
  -8  -4   4 10.5236 5.44680   2
   8  -4  -4 10.6194 1.69600   1
   8   4  -4 7.23037 2.56151   3
  -8   4   4 10.6340 1.55098   1
   7  -4  -4 57.9736 5.11241   4
   7  -4  -4 70.6047 4.80810   1
  -7  -4   4 75.0598 5.39654   1
   7  -4  -4 73.3472 6.97206   3
  -7  -4   4 71.2572 7.86042   2
  -7   4   4 63.5826 4.74375   1
   7   4  -4 65.8202 5.19023   3
   6  -4  -4 29.1416 2.49539   1
   6  -4  -4 26.2961 2.43704   4
   6  -4  -4 17.9634 4.34600   3
  -6  -4   4 28.6598 5.35889   2
   6   4  -4 23.2514 2.86093   3
  -6   4   4 24.3971 2.43970   1
   5  -4  -4 22.4360 4.07483   3
   5  -4  -4 14.7842 1.60779   1
  -5  -4   4 17.1447 1.73575   3
   5  -4  -4 17.5497 1.72063   4
  -5  -4   4 18.8873 4.79406   2
   5   4  -4 22.6523 2.42465   3
   4  -4  -4 11.1522 1.10893   4
  -4  -4   4 10.5014 4.16258   2
   4  -4  -4 15.6939 3.42138   3
  -4  -4   4 8.83121 1.30763   3
   3  -4  -4 46.8200 5.23395   3
   3  -4  -4 53.2364 3.55419   4
  -3  -4   4 54.7974 3.89805   3
   3  -4  -4 55.4257 3.49850   4
  -3  -4   4 54.9484 6.29443   2
   3  -4  -4 60.8069 3.80482   1
   2  -4  -4 26.1499 3.56534   3
   2  -4  -4 27.0464 1.82754   4
  -2  -4   4 27.6937 4.72787   2
   2  -4  -4 26.8885 1.88868   4
  -2  -4   4 20.2984 2.29422   3
   2  -4  -4 28.2366 1.94018   1
  -1  -4   4 5.78322 3.80253   2
   1  -4  -4 5.16278 0.98222   4
  -1  -4   4 3.63756 1.44324   3
   1  -4  -4 4.94415 0.58884   1
   1  -4  -4 0.57455 2.23906   3
   0  -4   4 102.226 7.35885   3
   0  -4  -4 106.535 7.10687   1
   0  -4   4 114.910 7.67612   4
   0  -4  -4 107.996 8.03693   3
   0  -4   4 106.143 9.20501   2
   0  -4  -4 107.034 7.12046   4
   0  -4  -4 109.677 7.45525   1
   0  -4   4 106.295 7.65112   1
   1  -4   4 96.7395 7.21785   3
   1  -4   4 88.0843 7.08163   4
   1  -4   4 99.6717 7.00817   1
  -1  -4  -4 112.690 6.81749   1
  -1  -4  -4 106.036 7.54776   3
  -1  -4  -4 98.6056 6.79607   4
   2  -4   4 36.6378 4.23408   3
   2  -4   4 38.3727 3.93977   4
  -2  -4  -4 39.0940 4.14846   3
  -2  -4  -4 44.7566 2.99942   1
  -2  -4  -4 49.3284 3.81452   4
   2  -4   4 53.2416 3.87514   1
   3  -4   4 56.1780 5.12604   4
  -3  -4  -4 72.2493 5.48191   3
  -3  -4  -4 58.8827 5.06442   4
   3  -4   4 63.7720 4.59001   1
  -3  -4  -4 67.0234 4.47273   1
  -4  -4  -4 64.1778 7.92265   2
  -4  -4  -4 58.2543 4.21689   1
   4  -4   4 58.7974 4.65441   1
   4  -4   4 59.4151 5.43678   4
  -4  -4  -4 73.5449 5.58264   3
  -4  -4  -4 71.0867 5.51190   4
  -5  -4  -4 295.843 20.8578   2
   5  -4   4 276.218 19.1918   1
  -5  -4  -4 278.575 18.8573   4
  -5  -4  -4 298.985 19.0360   3
  -5  -4  -4 301.669 21.9630   1
   5  -4   4 285.356 19.2168   4
  -6  -4  -4 6.40227 1.14519   1
   6  -4   4 5.57674 2.77180   4
  -6  -4  -4 2.65291 4.80104   2
  -6  -4  -4 4.14349 2.75908   3
   6  -4   4 4.90993 1.58150   1
   7  -4   4 11.8458 3.28232   4
  -7  -4  -4 8.81348 1.61521   1
   7  -4   4 13.8399 2.23235   1
   7  -4   4 1.23197 5.92858   2
  -7  -4  -4 12.7249 3.23023   3
  -7  -4  -4 16.8334 6.57366   2
   8  -4   4 25.0694 2.85511   1
   8  -4   4 26.9385 4.19545   4
  -8  -4  -4 22.5117 2.55564   1
  -8  -4  -4 31.3105 6.24707   2
   9  -4   4 2.23743 1.96725   1
   9  -4   4 -3.5971 4.11406   4
  -9  -4  -4 -2.7257 5.25570   2
 -10  -4  -4 0.35239 5.77605   2
  10  -4   4 4.55166 2.53296   1
  10  -4   4 2.48426 3.79908   4
  11  -4   4 6.27669 2.65579   1
 -11  -4  -4 -2.4729 5.78990   2
  11  -4   4 0.31532 4.50224   4
  12  -4   4 30.5473 6.47457   4
  12  -4   4 26.8047 3.95817   1
 -12  -4  -4 24.0626 7.18224   2
 -13  -4  -4 34.4909 6.56869   2
 -14  -5   4 34.6072 10.6791   2
  13  -5  -4 15.2450 7.30252   3
 -13  -5   4 9.48721 8.74964   2
  12  -5  -4 12.3861 6.44719   3
  12  -5  -4 7.06316 2.17627   1
 -12  -5   4 1.13233 7.63668   2
 -11  -5   4 -0.4131 5.08671   2
  11  -5  -4 2.57192 1.82772   1
  11  -5  -4 4.01902 4.14888   3
  10  -5  -4 13.8840 2.46380   1
 -10  -5   4 5.51857 5.05667   2
  10  -5  -4 10.6395 5.42239   3
   9  -5  -4 24.6480 5.96334   3
  -9  -5   4 23.9707 7.54007   2
   9  -5  -4 27.7337 2.85371   1
  -8  -5   4 24.7128 6.79776   2
   8  -5  -4 12.7996 3.17467   4
   8  -5  -4 7.16795 3.61937   3
   8  -5  -4 16.2362 1.92089   1
   7  -5  -4 56.3780 4.42240   4
  -7  -5   4 62.1988 8.25710   2
   7  -5  -4 51.7406 4.13694   1
   7  -5  -4 60.3414 6.98778   3
   6  -5  -4 1.71940 1.08595   1
  -6  -5   4 12.5172 5.86675   2
   6  -5  -4 1.81402 3.79743   3
   6  -5  -4 3.47159 1.39195   4
  -5  -5   4 2.90136 1.56728   3
   5  -5  -4 0.37018 3.58469   3
  -5  -5   4 -3.3296 4.95185   2
   5  -5  -4 3.04984 1.09306   4
   4  -5  -4 1.27845 0.66027   4
   4  -5  -4 2.51541 3.49743   3
   4  -5  -4 2.04101 0.76676   1
  -4  -5   4 3.84819 4.78834   2
   4  -5  -4 0.81631 0.65595   4
  -4  -5   4 2.86133 1.32784   3
  -3  -5   4 54.5893 7.69089   2
   3  -5  -4 67.1074 4.42310   1
   3  -5  -4 67.9047 4.18531   4
   3  -5  -4 64.6290 4.15493   4
   3  -5  -4 75.3912 6.61782   3
  -3  -5   4 64.3775 4.80769   3
   2  -5  -4 29.0224 1.96211   4
   2  -5  -4 23.0954 1.97844   4
   2  -5  -4 26.1020 1.91802   1
   2  -5  -4 25.8042 4.18330   3
  -1  -5   4 23.9732 6.69768   2
   1  -5  -4 43.1741 4.48514   3
  -1  -5   4 36.9313 2.97577   1
  -1  -5   4 35.4075 3.26983   3
   1  -5  -4 30.5880 2.70433   4
   1  -5  -4 29.7059 2.34976   1
   1  -5  -4 32.2209 2.58190   4
   0  -5   4 21.8274 2.88434   4
   0  -5   4 13.4994 2.24898   3
   0  -5  -4 15.0696 3.27661   3
   0  -5  -4 15.3228 1.28806   1
   0  -5  -4 11.9196 1.89080   4
   0  -5  -4 16.1252 1.22850   1
   0  -5   4 2.94036 4.88023   2
   0  -5   4 14.0435 1.78797   1
   1  -5   4 6.31440 2.15827   4
  -1  -5  -4 8.16835 2.91430   3
   1  -5   4 6.62864 1.64848   1
   1  -5   4 0.71276 4.54393   2
  -1  -5  -4 5.31303 0.67624   1
  -1  -5  -4 6.93960 1.63177   4
   1  -5   4 6.38989 2.16622   3
   2  -5   4 25.1460 3.31669   3
  -2  -5  -4 25.1271 2.12140   1
   2  -5   4 28.0538 2.42834   1
  -2  -5  -4 18.0488 1.63155   1
   2  -5   4 18.0432 2.92386   4
  -2  -5  -4 23.9127 2.80857   4
  -2  -5  -4 20.7155 3.34930   3
  -3  -5  -4 2.53822 2.54386   3
   3  -5   4 4.15373 2.65513   4
  -3  -5  -4 5.01811 0.89247   1
   3  -5   4 3.97587 1.44490   1
  -3  -5  -4 3.71743 2.39331   4
   3  -5   4 5.30425 2.72687   3
  -3  -5  -4 3.96071 6.27749   2
   4  -5   4 13.5755 3.87357   3
   4  -5   4 9.82297 1.84644   1
  -4  -5  -4 10.5695 2.96378   3
  -4  -5  -4 1.73847 6.27379   2
   4  -5   4 9.32549 3.05621   4
  -5  -5  -4 0.42274 6.13186   2
   5  -5   4 3.87236 2.68637   4
  -5  -5  -4 -0.0774 2.65870   3
   5  -5   4 6.08270 3.54057   3
   5  -5   4 4.91210 1.81011   1
   6  -5   4 4.92326 1.85310   1
  -6  -5  -4 3.86019 6.04094   2
  -6  -5  -4 9.65434 3.60780   3
   6  -5   4 10.1264 3.15481   4
   7  -5   4 1.07817 1.86757   1
   7  -5   4 0.24868 3.11185   4
  -7  -5  -4 3.44860 2.99523   3
  -7  -5  -4 0.60212 6.17159   2
   8  -5   4 5.62472 2.14103   1
   8  -5   4 6.82208 3.59092   4
  -9  -5  -4 13.2416 7.27793   2
   9  -5   4 -5.1095 4.82948   4
   9  -5   4 -0.2287 2.12523   1
  10  -5   4 102.203 9.67142   4
  10  -5   4 123.678 8.34111   1
 -10  -5  -4 86.7271 11.9133   2
 -11  -5  -4 38.4889 9.24546   2
  11  -5   4 19.3845 6.07535   4
  11  -6  -4 -1.1417 6.76090   3
 -11  -6   4 3.59646 9.26355   2
 -10  -6   4 8.73878 8.95539   2
  10  -6  -4 -1.5735 6.01859   3
  -9  -6   4 1.28677 8.42954   2
   9  -6  -4 8.78828 5.66097   3
   8  -6  -4 25.7344 6.36412   3
  -8  -6   4 30.2833 8.47168   2
   7  -6  -4 -7.9239 4.76080   3
  -7  -6   4 9.37066 7.34416   2
  -6  -6   4 7.06990 6.99929   2
   6  -6  -4 6.93881 4.70304   3
   5  -6  -4 -4.9367 4.13959   3
  -5  -6   4 -4.6492 6.14080   2
   4  -6  -4 8.11033 4.21444   3
  -4  -6   4 11.0521 6.48557   2
  -3  -6   4 16.8110 6.59925   2
   3  -6  -4 4.24712 3.82422   3
  -3  -6   4 4.11924 1.55188   1
  -2  -6   4 108.037 10.8325   2
  -2  -6   4 85.9451 7.75149   1
   2  -6  -4 105.692 9.00722   3
   1  -6  -4 23.1226 4.26196   3
  -1  -6   4 13.4169 3.13149   4
  -1  -6   4 18.3395 6.47792   2
  -1  -6   4 15.3691 3.34727   3
  -1  -6   4 18.5299 2.47928   1
   0  -6   4 21.1106 2.61991   1
   0  -6  -4 28.6294 4.34354   3
   0  -6   4 29.0370 3.37818   3
   0  -6   4 22.9302 6.81821   2
   0  -6   4 32.6901 3.67323   4
   1  -6   4 42.3892 4.25149   4
  -1  -6  -4 36.0750 4.73262   3
   1  -6   4 42.3573 7.77652   2
   1  -6   4 39.4357 4.36576   3
   1  -6   4 31.0556 3.45531   1
   2  -6   4 1.47485 5.89336   2
  -2  -6  -4 8.02306 7.79432   2
   2  -6   4 2.47461 2.57953   3
   2  -6   4 0.32960 2.32614   4
   2  -6   4 3.13667 1.54142   1
  -2  -6  -4 3.41659 2.82395   3
   3  -6   4 42.9473 5.03036   4
  -3  -6  -4 58.4716 10.1321   2
  -3  -6  -4 32.7379 4.73622   3
   3  -6   4 46.1864 3.79082   1
   3  -6   4 48.1996 5.12013   3
   4  -6   4 -6.0226 4.13288   3
  -4  -6  -4 -0.4092 2.96127   3
   4  -6   4 1.26048 2.70418   4
  -4  -6  -4 6.94656 7.95814   2
  -5  -6  -4 -0.9850 7.76831   2
   5  -6   4 7.68514 4.46828   3
  -5  -6  -4 4.06743 3.29780   3
   5  -6   4 5.97788 3.10695   4
   5  -6   4 7.64007 2.07023   1
  -6  -6  -4 10.0213 8.51598   2
   6  -6   4 1.48641 6.21209   3
   6  -6   4 5.03625 3.48861   4
  -6  -6  -4 4.29640 3.43751   3
   6  -6   4 3.52085 2.07121   1
   7  -6   4 110.799 9.74258   4
  -7  -6  -4 108.709 13.7106   2
  -7  -6  -4 129.891 9.86567   3
   7  -6   4 135.499 11.7952   3
   7  -6   4 119.132 8.67526   1
   8  -6   4 9.00496 4.50748   4
  -8  -6  -4 13.4980 9.48225   2
   8  -6   4 8.39277 6.05773   3
   9  -6   4 -0.0875 6.46775   3
  -9  -6  -4 4.17935 9.48037   2
  -7  -7   4 -3.1881 15.9912   2
   7  -7  -4 -6.2592 5.87485   3
   6  -7  -4 14.5499 6.16754   3
  -6  -7   4 24.9914 9.48597   2
   5  -7  -4 0.61750 4.99523   3
  -5  -7   4 -8.7289 8.46810   2
   4  -7  -4 5.97424 4.85692   3
  -4  -7   4 2.67874 7.79463   2
  -3  -7   4 20.4168 8.11542   2
   3  -7  -4 2.15297 4.61655   3
   2  -7  -4 9.33605 4.51405   3
  -2  -7   4 9.65480 7.84224   2
  -1  -7   4 3.75053 7.43457   2
   1  -7  -4 2.41370 3.98431   3
   0  -7   4 17.9255 7.92778   2
   0  -7  -4 9.85406 4.12595   3
  -1  -7  -4 15.8034 4.14189   3
   1  -7   4 13.4180 7.90538   2
  -1  -7  -4 15.4215 10.2535   2
  -2  -7  -4 0.98003 3.50188   3
  -2  -7  -4 -5.0682 10.0169   2
   2  -7   4 8.20641 7.67325   2
  -3  -7  -4 -1.9694 3.47564   3
  -3  -7  -4 2.07199 10.9155   2
   3  -7   4 3.92784 7.74756   2
   4  -7   4 17.9194 10.0482   2
  -4  -7  -4 -2.9302 10.6465   2
  -4  -7  -4 14.2388 4.15583   3
 -19   0   5 -3.8332 13.8536   2
 -18   0   5 13.6292 12.9198   2
 -17   0   5 3.96559 10.6910   2
  16   0  -5 7.73956 3.04028   1
 -16   0   5 12.9226 9.66487   2
  15   0  -5 0.06644 2.47237   1
 -15   0   5 -14.188 7.92043   2
  14   0  -5 182.789 12.3619   1
 -14   0   5 184.894 15.9395   2
  13   0  -5 0.20767 1.78294   1
 -13   0   5 -5.5658 6.31066   2
  12   0  -5 -1.7149 1.59399   1
 -12   0   5 0.04633 3.96720   2
 -11   0   5 1.01108 5.15237   2
  11   0  -5 -1.6187 1.45257   1
 -10   0   5 26.2096 3.81019   4
 -10   0   5 29.7099 2.81052   1
  10   0  -5 21.7005 4.35669   2
 -10   0   5 24.8671 5.78898   2
  -9   0   5 -1.4577 1.08474   1
  -9   0   5 -1.9219 2.33307   4
  -9   0   5 -0.3057 3.89174   2
   9   0  -5 -0.4069 3.06591   2
   9   0  -5 -0.4186 1.11883   1
   8   0  -5 254.081 17.1555   2
   8   0  -5 244.965 17.6482   1
  -8   0   5 256.568 17.8801   2
  -8   0   5 255.083 16.6736   4
  -8   0   5 259.014 17.4381   1
  -7   0   5 1.56718 0.96779   1
   7   0  -5 2.36787 1.00009   1
   7   0  -5 0.27365 1.87735   2
  -7   0   5 -2.2946 2.39535   2
  -7   0   5 -0.2324 1.82078   4
  -6   0   5 2018.63 131.791   4
   6   0  -5 2069.31 132.727   2
  -6   0   5 2067.34 130.433   2
  -6   0   5 2000.69 127.534   1
  -5   0   5 2.88883 0.97279   1
   5   0  -5 4.95968 2.48937   2
  -5   0   5 3.80414 3.04643   2
  -4   0   5 3.48935 2.82194   2
   4   0  -5 4.58800 2.28968   2
   3   0  -5 2.06060 1.98530   2
  -3   0   5 2.90488 2.52861   2
  -2   0   5 1705.89 112.705   3
   2   0  -5 1783.25 121.336   2
  -2   0   5 2032.26 121.815   2
   2   0  -5 1746.71 118.690   3
  -1   0   5 1.95376 1.01363   3
   1   0  -5 1.11206 1.52280   2
  -1   0   5 -0.9090 2.01903   2
   1   0  -5 0.30553 0.92801   3
  -1   0   5 0.07301 0.96561   4
   0   0   5 400.466 27.5917   1
   0   0   5 402.827 28.2106   4
   0   0   5 402.602 27.0705   3
   0   0  -5 431.437 27.3875   4
   0   0  -5 453.437 27.0865   2
   0   0  -5 411.318 27.0620   3
  -1   0  -5 1.23038 0.66150   1
  -1   0  -5 1.32737 1.26686   2
   1   0   5 0.54114 1.06877   3
   1   0   5 0.19197 0.54355   1
  -1   0  -5 0.44347 1.02248   4
   1   0   5 -0.2249 1.20084   4
  -1   0  -5 -0.0186 1.02591   3
   2   0   5 283.040 18.3466   1
  -2   0  -5 295.436 18.6514   3
  -2   0  -5 280.810 18.9109   2
   2   0   5 298.460 18.9768   3
  -2   0  -5 282.442 18.1929   4
  -2   0  -5 278.166 18.2503   1
   2   0   5 287.651 19.1513   4
   3   0   5 -0.0585 0.95076   3
   3   0   5 0.02158 1.60156   4
  -3   0  -5 1.71989 0.85049   1
  -3   0  -5 0.60458 0.70798   2
  -3   0  -5 -0.6377 1.31801   4
   4   0   5 15.1423 1.52532   1
  -4   0  -5 15.4958 1.55119   2
   4   0   5 14.8290 1.84982   3
   4   0   5 15.9962 2.51342   4
  -4   0  -5 10.3840 2.13237   4
  -5   0  -5 0.98570 1.84698   4
  -5   0  -5 3.01945 1.19300   2
   5   0   5 1.71661 2.20717   4
   5   0   5 2.04965 1.85574   3
   6   0   5 605.379 41.6380   4
   6   0   5 567.445 39.5366   3
  -6   0  -5 611.476 39.4479   1
  -6   0  -5 644.059 39.3880   4
   6   0   5 630.693 39.9841   1
  -6   0  -5 591.301 37.8949   2
   7   0   5 -1.4342 1.21255   1
  -7   0  -5 -0.8204 1.02994   1
   7   0   5 0.13518 1.86037   4
  -7   0  -5 0.58385 1.87892   2
   8   0   5 516.568 37.3191   1
   8   0   5 485.563 36.7152   2
   8   0   5 436.087 32.0738   4
  -8   0  -5 537.808 32.5658   2
   9   0   5 -0.6028 3.41992   4
   9   0   5 -1.2657 2.65067   2
   9   0   5 0.93295 1.59184   1
  -9   0  -5 0.23839 2.41016   2
  10   0   5 31.2922 4.58858   4
 -10   0  -5 34.6798 5.09431   2
  10   0   5 32.5212 4.83328   2
  10   0   5 39.2711 3.58672   1
  11   0   5 4.79673 4.53287   4
 -11   0  -5 -3.1080 3.92472   2
  11   0   5 4.32579 1.64564   1
  12   0   5 2.31620 2.23940   1
  12   0   5 -4.2572 4.92828   4
 -12   0  -5 0.16484 4.79881   2
  13   0   5 -6.8963 5.49147   4
  13   0   5 3.69629 1.96082   1
  14   0   5 7.50898 6.28478   4
  14   0   5 2.17399 3.18822   1
  15   0   5 -0.1440 7.05789   4
 -19  -1   5 0.14697 12.6410   2
 -19   1   5 0.82208 13.8673   2
 -18  -1   5 45.5961 10.5818   2
 -18   1   5 54.4245 11.4999   2
 -17  -1   5 6.27693 9.94275   2
  17  -1  -5 8.27077 3.32928   1
 -17   1   5 9.60368 11.7212   2
  16  -1  -5 10.9082 2.93952   1
  16  -1  -5 5.66723 4.41129   4
 -16  -1   5 1.52086 8.48244   2
  16   1  -5 4.39183 2.42900   1
 -16   1   5 8.17697 7.47172   2
 -15  -1   5 68.6037 9.46564   2
  15  -1  -5 77.4817 6.56711   1
  15  -1  -5 98.7184 9.20188   4
  15   1  -5 85.9010 8.29609   1
 -15   1   5 51.8328 11.9597   2
  14  -1  -5 51.8820 4.99240   1
 -14  -1   5 54.5742 8.83119   2
  14  -1  -5 60.1286 7.61515   4
 -14   1   5 58.5401 10.7488   2
  14   1  -5 72.2389 5.73794   1
  13  -1  -5 94.0551 8.16772   1
 -13  -1   5 115.316 10.8385   2
  13   1  -5 100.022 8.38336   1
 -13   1   5 106.423 12.6563   2
  12  -1  -5 103.097 8.54882   4
  12  -1  -5 103.723 7.18373   1
 -12  -1   5 103.885 9.29794   2
 -12   1   5 75.2235 9.99466   2
  12   1  -5 95.3745 7.15086   1
  11  -1  -5 125.953 9.98631   4
  11  -1  -5 136.850 10.3887   1
 -11  -1   5 128.461 10.9837   2
 -11   1   5 114.353 12.4834   2
  10  -1  -5 15.3895 3.44632   4
  10  -1  -5 7.69847 1.67977   1
 -10  -1   5 10.1085 4.37958   2
 -10  -1   5 11.7230 1.63169   1
 -10   1   5 24.3808 6.67843   2
 -10   1   5 10.6310 1.78554   1
 -10   1   5 10.2158 2.68618   4
  -9  -1   5 239.437 16.8311   2
  -9  -1   5 231.575 16.0405   4
   9  -1  -5 252.751 16.5966   4
   9  -1  -5 212.591 16.6889   2
   9  -1  -5 249.695 17.0024   1
  -9  -1   5 236.307 15.3482   1
  -9   1   5 240.865 16.3780   4
   9   1  -5 250.597 17.8074   2
  -9   1   5 223.476 17.6775   2
  -9   1   5 241.490 15.6515   1
   8  -1  -5 597.580 37.4069   4
   8  -1  -5 581.430 38.8529   1
  -8  -1   5 566.713 36.3882   2
   8  -1  -5 531.103 37.7345   2
  -8  -1   5 590.078 36.6689   1
  -8  -1   5 562.367 37.3924   4
  -8   1   5 566.573 36.8158   1
  -8   1   5 539.689 36.5038   4
  -8   1   5 554.767 37.3519   2
   8   1  -5 570.897 38.6140   2
  -7  -1   5 0.03280 1.01888   1
   7  -1  -5 -0.4686 3.44447   2
   7  -1  -5 2.36653 1.14232   1
  -7  -1   5 -1.8216 2.12799   4
  -7  -1   5 1.16340 2.24546   2
   7   1  -5 0.86891 2.42019   2
  -7   1   5 -0.3591 0.78337   1
  -7   1   5 0.60401 1.86075   4
  -7   1   5 -2.0995 3.37491   2
  -6  -1   5 418.020 26.4645   2
  -6  -1   5 419.502 26.7358   1
   6  -1  -5 419.607 26.9326   2
   6  -1  -5 416.311 26.5506   1
  -6   1   5 414.536 27.0557   1
  -6   1   5 412.370 27.0001   4
   6   1  -5 385.967 26.1749   2
  -6   1   5 392.752 28.6766   2
   5  -1  -5 176.874 13.1336   2
  -5  -1   5 178.583 12.2715   2
   5  -1  -5 171.717 11.8651   1
   5   1  -5 179.173 12.4327   2
  -5   1   5 194.890 13.5047   2
  -5   1   5 177.701 11.5453   4
  -5   1   5 186.449 12.1169   1
   4  -1  -5 117.969 7.95474   3
  -4  -1   5 107.456 8.04552   2
   4  -1  -5 111.995 8.94258   2
  -4   1   5 108.985 7.34488   4
  -4   1   5 121.912 7.69612   1
   4   1  -5 110.319 8.01898   2
   3  -1  -5 57.8298 5.49708   2
  -3  -1   5 56.1130 4.53423   2
   3  -1  -5 57.0445 4.41745   3
  -3   1   5 52.1406 3.95401   1
   3   1  -5 50.4721 3.57418   3
   3   1  -5 56.5414 4.55614   2
  -3   1   5 62.4930 4.50821   3
   2  -1  -5 870.711 56.9870   3
  -2  -1   5 888.535 58.8913   3
  -2  -1   5 933.308 62.2330   2
   2   1  -5 888.981 57.4719   3
   2   1  -5 941.831 56.9960   2
  -2   1   5 936.650 57.8869   3
   1  -1  -5 4487.88 299.808   3
  -1  -1   5 4718.63 323.315   2
  -1  -1   5 4553.45 305.447   3
   1   1  -5 4608.64 298.126   2
  -1   1   5 4697.87 330.482   4
  -1   1   5 4873.85 291.995   3
   0  -1   5 327.870 24.0030   2
   0  -1  -5 298.968 20.7164   3
   0  -1   5 331.484 20.6839   4
   0  -1  -5 318.521 20.4003   4
   0  -1   5 309.171 21.2951   3
   0   1  -5 331.979 20.4496   2
   0   1   5 331.702 20.8176   3
   0   1   5 304.901 21.8861   4
   0   1   5 324.484 21.8752   1
  -1  -1  -5 206.591 16.1966   1
   1  -1   5 204.286 15.6080   3
   1  -1   5 218.465 13.7367   1
   1  -1   5 225.491 14.4896   4
  -1  -1  -5 207.032 14.1204   3
  -1  -1  -5 209.687 13.9905   4
   1  -1   5 215.828 14.7843   2
   1   1   5 206.187 14.1905   4
   1   1   5 210.471 16.3637   1
  -1   1  -5 218.856 13.9678   4
   1   1   5 224.944 13.7870   3
  -2  -1  -5 1124.38 73.7605   3
  -2  -1  -5 1108.13 71.0567   1
  -2  -1  -5 1119.12 71.5221   4
   2  -1   5 1155.78 73.5544   4
   2  -1   5 1131.88 74.6116   3
   2  -1   5 1170.19 75.6879   1
   2  -1   5 1133.52 78.2477   2
  -2   1  -5 1092.78 71.4192   4
   2   1   5 1101.22 71.5975   1
   2   1   5 1175.15 76.1804   3
  -2   1  -5 1118.92 72.0904   1
   2   1   5 1126.54 79.9450   4
  -3  -1  -5 1703.09 114.220   1
  -3  -1  -5 1682.98 110.931   2
   3  -1   5 1633.66 107.629   2
   3  -1   5 1645.42 108.018   4
  -3  -1  -5 1710.52 108.744   3
   3  -1   5 1787.09 107.288   2
   3  -1   5 1704.42 110.224   1
  -3  -1  -5 1744.55 107.313   4
   3   1   5 1682.79 108.974   1
  -3   1  -5 1654.82 111.006   4
  -3   1  -5 1681.25 107.961   1
   3   1   5 1653.76 106.407   4
   3   1   5 1638.76 106.025   3
  -4  -1  -5 42.7851 3.26316   1
   4  -1   5 48.7516 4.15225   4
   4  -1   5 47.2603 3.51461   2
   4  -1   5 44.5971 3.44566   1
  -4  -1  -5 45.8643 3.98065   3
   4   1   5 49.8837 4.23295   4
   4   1   5 44.5589 3.48180   1
   4   1   5 54.1358 4.06665   3
  -4   1  -5 44.1323 3.68348   1
   5  -1   5 177.933 11.3813   4
  -5  -1  -5 185.364 12.0443   2
  -5  -1  -5 167.585 11.1039   4
   5  -1   5 164.752 10.9168   1
  -5  -1  -5 161.680 10.7697   1
   5  -1   5 155.640 13.1194   2
   5   1   5 156.636 11.1975   1
   5   1   5 159.959 11.3487   3
  -5   1  -5 156.551 11.1116   4
   5   1   5 178.343 11.4406   4
  -5   1  -5 165.729 11.9752   1
   6  -1   5 50.6438 4.67434   4
  -6  -1  -5 45.8389 4.16059   2
  -6  -1  -5 50.2544 4.56327   4
   6  -1   5 46.2553 4.09001   2
  -6  -1  -5 45.7835 3.81428   1
   6  -1   5 41.8770 3.59631   1
   6   1   5 57.7645 3.72025   1
  -6   1  -5 55.5949 3.94105   1
   6   1   5 49.5832 4.85635   4
   7  -1   5 26.5956 3.78874   4
   7  -1   5 24.6660 2.42209   1
  -7  -1  -5 30.3858 3.35028   2
   7  -1   5 25.2995 2.50393   2
  -7  -1  -5 20.1699 2.27595   1
   7   1   5 24.4397 3.87777   4
   7   1   5 24.8764 2.75852   1
  -7   1  -5 21.9192 2.15615   1
   8  -1   5 31.2515 3.19551   1
  -8  -1  -5 40.2226 3.85653   2
   8  -1   5 26.9481 3.10042   2
   8  -1   5 41.6280 4.61867   4
  -8  -1  -5 34.1838 2.83991   1
   8   1   5 38.7661 4.92565   4
   8   1   5 27.6271 2.91040   1
   9  -1   5 -0.8236 1.59806   1
   9  -1   5 -1.3801 2.14142   4
  -9  -1  -5 1.68180 2.43083   2
   9  -1   5 1.54323 2.17276   2
   9   1   5 3.21485 3.64345   4
   9   1   5 0.13579 1.58731   1
  10  -1   5 1.83383 2.58923   2
 -10  -1  -5 7.39112 3.65083   2
  10  -1   5 3.66231 1.44727   1
  10  -1   5 1.12564 3.63982   4
  10   1   5 0.34008 1.78370   1
  10   1   5 -1.1602 4.24019   4
  11  -1   5 76.0808 7.07248   1
  11  -1   5 79.9838 8.29177   4
 -11  -1  -5 92.3949 8.05485   2
  11   1   5 97.9763 6.82379   1
  11   1   5 87.4202 8.87175   4
  12  -1   5 9.22189 2.76275   1
  12  -1   5 10.6048 4.95297   4
 -12  -1  -5 10.3079 4.00239   2
  12   1   5 8.49457 2.65471   1
  12   1   5 16.8953 5.80704   4
  13  -1   5 131.992 10.6570   1
 -13  -1  -5 110.715 11.0955   2
  13  -1   5 112.728 10.6932   4
  13   1   5 135.041 12.0152   4
  13   1   5 128.527 9.50959   1
  14  -1   5 38.5150 4.65434   1
  14  -1   5 39.2350 7.72523   4
  14   1   5 39.3812 8.40084   4
  15  -1   5 -3.1990 6.98360   4
  15   1   5 -1.2474 7.79169   4
 -18  -2   5 35.8401 11.7986   2
 -17  -2   5 2.38961 6.30711   2
  17  -2  -5 5.36179 3.20885   1
  17  -2  -5 -1.2483 5.97634   4
  16  -2  -5 6.53327 5.25914   4
  16  -2  -5 5.93178 2.84995   1
 -16  -2   5 15.3404 8.60663   2
  15  -2  -5 4.18563 5.51342   4
  15  -2  -5 5.49275 2.46720   1
 -15  -2   5 1.75698 6.90286   2
  14  -2  -5 28.7180 5.85254   4
 -14  -2   5 37.5481 6.41625   2
  14  -2  -5 21.3408 3.16200   1
  13  -2  -5 77.2874 7.29374   4
  13  -2  -5 60.6634 5.50323   1
 -13  -2   5 59.0413 8.71556   2
  12  -2  -5 0.07392 1.55713   1
 -12  -2   5 5.75738 5.50586   2
  12  -2  -5 -2.4090 2.86688   4
  11  -2  -5 77.6067 6.22137   1
  11  -2  -5 88.8891 6.91409   4
  11   2  -5 78.4898 6.62680   3
  10  -2  -5 1.10681 2.21802   4
 -10  -2   5 3.83486 3.02035   2
  10  -2  -5 3.35873 1.61361   1
  10   2  -5 -0.0202 1.71695   3
 -10   2   5 3.04602 1.28967   1
 -10   2   5 3.24921 2.08617   4
  -9  -2   5 -1.4554 1.36470   1
  -9  -2   5 0.08913 3.52992   2
   9  -2  -5 0.85794 1.87544   4
   9  -2  -5 1.89616 1.24029   1
  -9   2   5 2.57617 2.13227   4
   9   2  -5 -2.0925 1.73407   3
  -9   2   5 -0.6207 0.96577   1
   8  -2  -5 3.24463 3.76948   2
  -8  -2   5 3.20615 1.51227   1
   8  -2  -5 6.24764 2.03871   4
   8  -2  -5 0.52573 0.99882   1
  -8  -2   5 7.86533 3.73384   2
  -8   2   5 1.02826 1.04287   1
  -8   2   5 2.09836 1.50636   4
   8   2  -5 0.33779 1.47844   3
  -7  -2   5 473.658 29.6955   2
   7  -2  -5 435.635 30.8079   2
  -7  -2   5 466.446 30.9750   1
   7  -2  -5 506.990 30.2681   4
   7  -2  -5 445.508 29.4668   1
  -7   2   5 445.952 30.9902   1
   7   2  -5 484.773 30.6495   2
   7   2  -5 447.925 30.0480   3
  -7   2   5 458.625 30.4053   4
   6  -2  -5 158.705 11.5178   1
   6  -2  -5 165.347 11.1092   4
   6  -2  -5 167.007 13.6996   2
  -6  -2   5 165.945 11.8014   2
  -6   2   5 173.098 11.5669   4
  -6   2   5 172.372 11.3922   1
   6   2  -5 177.868 12.2226   2
   6   2  -5 172.523 10.8378   3
   5  -2  -5 133.701 9.54484   3
  -5  -2   5 122.356 9.64785   2
   5  -2  -5 123.172 10.7770   2
   5  -2  -5 136.658 8.62398   1
   5   2  -5 143.802 10.0116   2
  -5   2   5 123.765 8.93715   4
   5   2  -5 146.208 8.64501   3
  -5   2   5 131.706 8.83241   1
   4  -2  -5 432.007 26.9442   3
  -4  -2   5 415.711 27.4394   2
   4  -2  -5 441.555 27.9780   1
  -4   2   5 430.123 28.8540   4
   4   2  -5 421.875 27.8970   2
   4   2  -5 424.643 27.3737   3
  -4   2   5 414.251 27.3477   1
   3  -2  -5 1116.98 73.1856   3
   3  -2  -5 1167.34 72.5535   1
  -3  -2   5 1117.66 73.1115   2
   3   2  -5 1228.71 73.1864   2
  -3   2   5 1138.10 75.3545   1
  -2  -2   5 1053.42 65.0024   2
   2  -2  -5 1021.07 65.0984   3
   2   2  -5 994.241 70.8618   2
  -2   2   5 1025.39 64.9500   3
  -1  -2   5 443.023 27.5362   2
   1  -2  -5 404.685 26.6062   3
   1  -2  -5 407.563 27.8755   4
  -1   2   5 414.795 27.2746   4
  -1   2   5 394.388 26.2638   3
   0  -2  -5 1229.69 78.0298   4
   0  -2   5 1214.64 77.5119   4
   0  -2  -5 1248.14 77.5645   3
   0  -2   5 1233.79 77.6278   2
   0   2   5 1222.87 79.0183   3
   0   2   5 1305.93 83.5693   4
  -1  -2  -5 67.3968 4.34069   1
  -1  -2  -5 69.9873 5.14333   3
  -1  -2  -5 71.3878 4.65460   4
   1  -2   5 71.1907 5.08305   4
   1  -2   5 72.3787 5.34829   2
   1  -2   5 59.1235 4.69753   1
   1   2   5 60.7076 5.33348   3
   1   2   5 64.4445 4.80715   4
   1   2   5 72.8501 4.55754   1
  -2  -2  -5 903.984 56.3202   3
  -2  -2  -5 906.778 59.1046   4
   2  -2   5 940.948 61.5594   4
  -2  -2  -5 870.555 57.4427   1
   2  -2   5 874.686 58.5502   2
   2  -2   5 890.532 61.2461   1
   2   2   5 947.287 66.7737   4
   2   2   5 926.642 64.1857   3
   2   2   5 907.856 59.3748   1
  -3  -2  -5 935.576 62.2645   4
  -3  -2  -5 932.973 60.5026   1
   3  -2   5 1006.16 61.7748   4
   3  -2   5 966.226 60.5942   1
  -3  -2  -5 960.010 60.2857   3
   3   2   5 958.011 64.6496   4
   3   2   5 939.611 60.8618   3
  -3   2  -5 960.411 63.3197   4
   3   2   5 919.317 65.7867   1
  -3   2  -5 922.472 61.0021   1
  -4  -2  -5 193.567 14.9858   2
  -4  -2  -5 214.587 12.7152   1
  -4  -2  -5 190.620 13.1050   4
   4  -2   5 191.471 12.7772   1
  -4  -2  -5 198.335 13.1817   3
   4  -2   5 199.931 13.1209   4
   4   2   5 202.697 13.6209   1
   4   2   5 194.427 13.9891   3
  -4   2  -5 205.484 13.0821   4
  -4   2  -5 186.817 12.9817   1
   4   2   5 207.396 13.3575   4
  -5  -2  -5 147.366 9.57469   1
   5  -2   5 146.796 9.86088   4
   5  -2   5 151.308 10.4787   2
   5  -2   5 129.375 9.18170   1
  -5  -2  -5 144.970 9.84002   3
  -5  -2  -5 152.379 10.3611   2
  -5  -2  -5 130.485 10.1694   4
   5   2   5 152.254 10.3149   1
  -5   2  -5 137.436 10.2454   4
  -5   2  -5 144.955 9.28121   1
   5   2   5 132.649 10.0515   4
   5   2   5 116.242 12.3044   3
  -6  -2  -5 122.917 10.0554   2
  -6  -2  -5 124.380 9.72973   4
   6  -2   5 155.403 10.0035   4
  -6  -2  -5 137.692 9.25370   1
   6  -2   5 132.524 9.88234   1
   6  -2   5 136.161 9.23013   2
   6   2   5 135.221 8.69505   1
  -6   2  -5 129.213 10.2547   1
   6   2   5 121.898 9.67170   4
  -7  -2  -5 67.0637 5.03075   1
  -7  -2  -5 75.1650 6.31649   2
   7  -2   5 74.8267 5.39378   2
   7  -2   5 72.0704 6.13160   4
   7  -2   5 71.1989 5.08714   1
   7   2   5 58.4659 5.24039   1
   7   2   5 68.5684 6.42057   4
   8  -2   5 64.5830 4.99327   1
   8  -2   5 65.6477 5.26853   2
  -8  -2  -5 60.5145 5.06635   1
  -8  -2  -5 63.3334 6.00958   2
   8  -2   5 69.9497 6.23331   4
   8   2   5 64.6031 5.67379   1
   8   2   5 60.9505 6.47539   4
   9  -2   5 14.7958 3.72221   4
  -9  -2  -5 9.61598 3.29203   2
   9  -2   5 8.34968 2.56063   2
   9  -2   5 3.72117 2.26199   1
   9   2   5 10.2330 4.23648   4
   9   2   5 4.86717 1.82869   1
 -10  -2  -5 50.1335 5.64841   2
  10  -2   5 52.3038 4.57535   1
  10   2   5 40.7364 4.15410   1
  10   2   5 46.9442 6.41144   4
 -11  -2  -5 17.9357 4.49394   2
  11  -2   5 32.0232 5.56392   4
  11  -2   5 23.6676 3.20510   1
  11   2   5 18.5783 5.66460   4
  11   2   5 25.4999 3.25246   1
 -12  -2  -5 -0.4025 4.41915   2
  12  -2   5 0.21328 2.60006   1
  12  -2   5 2.79968 4.95567   4
  12   2   5 -0.1764 2.43242   1
  12   2   5 -0.0986 5.44523   4
  13  -2   5 -2.1076 5.27223   4
  13  -2   5 -5.2541 2.64722   1
 -13  -2  -5 -3.3791 4.80848   2
  13   2   5 9.60767 6.70703   4
  13   2   5 -5.4568 2.76860   1
  14  -2   5 5.31962 6.46428   4
  14   2   5 7.87099 3.41294   1
  14   2   5 1.09844 7.43455   4
  15  -2   5 12.1126 7.56758   4
  15   2   5 16.3054 9.13926   4
  17  -3  -5 11.9546 5.97584   4
 -17  -3   5 2.83559 9.52986   2
  16  -3  -5 12.7640 6.25723   4
 -16  -3   5 3.45285 8.62712   2
  16  -3  -5 11.5987 3.36388   1
  15  -3  -5 6.33580 4.62268   4
  15  -3  -5 2.40854 2.52492   1
 -15  -3   5 0.41088 7.54533   2
  14  -3  -5 3.66046 3.75569   4
 -14  -3   5 0.70465 4.95582   2
  14  -3  -5 -3.4369 2.01291   1
  13  -3  -5 15.1856 4.45980   4
 -13  -3   5 19.3773 5.15166   2
  13  -3  -5 14.9262 2.74971   1
  12  -3  -5 63.6916 5.03291   1
  12  -3  -5 67.4687 6.44565   4
 -12  -3   5 57.6666 7.46691   2
 -11  -3   5 179.931 14.1315   2
  11  -3  -5 197.937 12.8259   4
  11  -3  -5 185.477 12.3294   1
 -11   3   5 177.440 13.4961   4
  11   3  -5 162.997 12.0654   3
  10  -3  -5 169.026 12.4933   1
  10  -3  -5 173.026 12.3321   4
 -10  -3   5 169.930 13.6308   2
 -10   3   5 180.658 13.2421   1
  10   3  -5 194.836 12.0176   3
 -10   3   5 191.570 13.2552   4
   9  -3  -5 112.978 7.42477   1
  -9  -3   5 115.085 9.10089   2
   9  -3  -5 104.974 7.58775   4
   9   3  -5 104.401 7.13623   3
  -9   3   5 96.8892 7.10987   1
  -9   3   5 89.5716 7.32761   4
  -8  -3   5 79.6388 6.61568   1
  -8  -3   5 69.3210 7.29907   2
   8  -3  -5 82.0452 5.99842   4
   8  -3  -5 80.9197 5.58068   1
  -8   3   5 90.4050 5.82486   4
   8   3  -5 80.1734 5.69775   3
  -8   3   5 79.8996 5.81293   1
   7  -3  -5 48.7156 5.37763   3
   7  -3  -5 46.4897 3.68862   4
   7  -3  -5 48.8194 3.70783   1
  -7  -3   5 46.6393 3.73385   1
  -7  -3   5 40.4214 5.59019   2
   7   3  -5 37.4570 3.48325   3
  -7   3   5 51.5260 3.36383   1
  -7   3   5 49.0075 3.49396   4
  -6  -3   5 200.911 14.2168   2
   6  -3  -5 178.471 12.7480   1
   6  -3  -5 199.212 13.1191   4
   6  -3  -5 189.797 13.6916   3
   6   3  -5 202.386 12.4304   3
  -6   3   5 201.499 12.5031   4
  -6   3   5 199.196 13.5613   1
   5  -3  -5 19.8790 3.64753   3
  -5  -3   5 17.5287 3.23497   2
   5  -3  -5 22.4478 1.86521   1
  -5   3   5 19.7772 1.57076   1
   5   3  -5 19.7132 1.82424   3
   4  -3  -5 260.431 16.9976   3
  -4  -3   5 272.808 17.4897   2
   4  -3  -5 246.249 16.2733   1
  -4   3   5 247.116 16.1932   1
  -3  -3   5 110.930 8.57091   2
   3  -3  -5 96.3020 7.79053   3
   3  -3  -5 111.542 6.90771   1
  -3  -3   5 112.128 7.05694   3
   2  -3  -5 809.057 49.1891   3
  -2  -3   5 814.239 48.9679   3
  -2  -3   5 767.505 50.0109   2
  -2   3   5 717.807 50.6727   3
   1  -3  -5 93.1943 6.07459   4
  -1  -3   5 101.126 6.36855   3
   1  -3  -5 105.887 7.24272   3
  -1  -3   5 88.1759 7.62332   2
  -1   3   5 89.3096 7.47203   3
   0  -3   5 1356.21 89.0758   1
   0  -3  -5 1394.52 87.3016   4
   0  -3   5 1400.67 87.6934   2
   0  -3  -5 1384.09 87.0524   3
   0  -3   5 1394.89 87.9798   4
   0   3   5 1319.91 87.2188   3
   1  -3   5 28.1936 3.65682   2
  -1  -3  -5 19.3313 2.89910   3
  -1  -3  -5 21.4777 2.04766   4
   1  -3   5 22.6774 2.69929   4
   1  -3   5 27.8565 2.36095   1
  -1  -3  -5 23.0204 1.53187   1
   1   3   5 20.5193 3.38434   3
  -2  -3  -5 37.8123 3.16223   4
   2  -3   5 30.8625 3.41269   4
  -2  -3  -5 39.2849 2.58798   1
  -2  -3  -5 36.1427 3.63073   3
   2   3   5 42.4880 4.29604   3
   3  -3   5 3.21839 1.90535   4
   3  -3   5 4.90969 1.33631   1
  -3  -3  -5 3.91831 0.72882   1
  -3  -3  -5 5.66729 1.57921   4
  -3  -3  -5 9.05789 2.20492   3
   3   3   5 2.79465 3.82969   3
   3   3   5 2.43728 2.12012   4
  -4  -3  -5 16.8031 2.78884   3
   4  -3   5 17.3658 2.79709   4
  -4  -3  -5 20.5311 2.57461   4
  -4  -3  -5 20.8081 4.56357   2
   4  -3   5 17.7152 1.81796   1
  -4  -3  -5 19.1551 1.70298   1
   4   3   5 15.2102 2.90323   4
   5  -3   5 13.0099 2.68993   4
  -5  -3  -5 11.1628 1.30218   1
  -5  -3  -5 8.12141 2.35286   4
  -5  -3  -5 6.29578 4.63031   2
  -5  -3  -5 10.9855 2.44429   3
   5   3   5 11.4167 2.93138   4
   5   3   5 12.9984 1.56323   1
   6  -3   5 4.37246 2.62284   4
   6  -3   5 6.82994 1.23965   1
  -6  -3  -5 8.33986 3.87678   2
  -6  -3  -5 5.43710 2.49328   3
   6  -3   5 6.33283 4.39638   2
  -6  -3  -5 5.52616 1.06222   1
   6   3   5 7.44060 3.09473   4
  -7  -3  -5 17.6172 1.91169   1
   7  -3   5 18.7582 4.84627   2
   7  -3   5 19.1246 3.58348   4
   7  -3   5 17.7887 2.59418   1
  -7  -3  -5 15.1325 4.39945   2
   7   3   5 20.6368 2.30093   1
   7   3   5 20.2008 4.01317   4
   8  -3   5 4.68030 4.00546   2
  -8  -3  -5 1.76192 3.79560   2
  -8  -3  -5 -0.9090 1.21358   1
   8  -3   5 -2.4691 1.63092   1
   8  -3   5 5.76798 3.16588   4
   8   3   5 1.44527 1.55001   1
   8   3   5 0.31276 3.66693   4
   9  -3   5 71.9171 6.96004   4
  -9  -3  -5 63.1403 8.00081   2
   9  -3   5 85.2474 6.32642   1
   9   3   5 67.4110 7.51118   4
   9   3   5 61.3865 5.99590   1
  10  -3   5 7.61701 2.21025   1
 -10  -3  -5 2.96922 4.26974   2
  10  -3   5 4.00939 3.94840   4
  10   3   5 14.4307 5.38526   4
  10   3   5 6.16547 2.60654   1
  11  -3   5 6.05365 1.88328   1
 -11  -3  -5 -1.8357 4.59104   2
  11  -3   5 4.72040 4.30846   4
  11   3   5 -1.5329 5.53449   4
  11   3   5 8.12382 2.51054   1
 -12  -3  -5 32.3015 6.50238   2
  12  -3   5 30.4405 4.18487   1
  12   3   5 41.0239 7.98799   4
  12   3   5 30.6473 4.08220   1
  13  -3   5 61.8211 5.86218   1
 -13  -3  -5 66.5986 8.35119   2
  13  -3   5 59.4166 8.06663   4
  13   3   5 49.5898 5.76951   1
  13   3   5 63.5517 9.90481   4
  14  -3   5 39.7315 8.52535   4
  14   3   5 56.9667 9.28145   4
 -16  -4   5 40.6616 11.3190   2
 -15  -4   5 43.2814 10.0532   2
  15  -4  -5 19.6333 3.51271   1
  15  -4  -5 33.8903 5.59030   4
  14  -4  -5 17.4193 4.94151   4
 -14  -4   5 22.0210 8.49526   2
 -13  -4   5 43.4956 8.93787   2
  13  -4  -5 34.9533 5.47318   4
  13  -4  -5 46.8004 4.51251   1
 -12  -4   5 10.3714 5.19684   2
  12  -4  -5 16.3551 2.44316   1
  12  -4  -5 18.3767 3.42564   4
 -11  -4   5 18.1275 5.30118   2
  11  -4  -5 7.05007 1.81050   1
  11  -4  -5 9.18402 3.12010   4
  10  -4  -5 189.604 13.9330   3
  10  -4  -5 192.328 12.0635   1
  10  -4  -5 177.418 13.8544   4
 -10  -4   5 183.093 15.0746   2
  10   4  -5 177.028 12.6919   3
   9  -4  -5 6.18922 4.37586   3
  -9  -4   5 14.7361 5.58244   2
   9  -4  -5 12.5523 2.38804   4
  -9   4   5 8.91557 1.48145   1
   9   4  -5 6.68100 2.48972   3
  -9   4   5 5.82121 2.04510   4
  -8  -4   5 146.829 12.5702   2
   8  -4  -5 172.947 12.0375   3
   8  -4  -5 147.643 9.91014   1
   8  -4  -5 148.510 10.3226   4
   8   4  -5 143.233 10.1147   3
  -8   4   5 149.182 9.85274   4
  -8   4   5 154.639 10.5855   1
  -7  -4   5 3.18504 3.32986   2
   7  -4  -5 3.10622 3.78484   3
   7  -4  -5 2.88112 1.51718   4
   7  -4  -5 0.87487 0.97076   1
   7   4  -5 3.08061 1.70559   3
  -7   4   5 2.52410 0.89431   1
  -6  -4   5 51.0331 6.14520   2
   6  -4  -5 63.2985 4.05464   4
   6  -4  -5 50.5651 4.42095   1
   6   4  -5 61.8960 4.44321   3
  -6   4   5 58.2429 4.43291   1
  -5  -4   5 4.34310 4.03590   2
   5  -4  -5 3.89785 0.81757   1
   5  -4  -5 1.45476 2.19235   3
  -4  -4   5 189.276 11.7816   3
   4  -4  -5 188.606 13.0793   3
  -4  -4   5 194.498 13.9235   2
   4  -4  -5 170.654 12.0133   1
  -3  -4   5 55.8156 3.72805   3
   3  -4  -5 59.5270 5.43374   3
  -3  -4   5 46.8371 6.07579   2
   3  -4  -5 53.4549 4.06086   1
  -2  -4   5 28.4603 2.22624   3
  -2  -4   5 30.8316 4.82538   2
   2  -4  -5 24.0685 1.72226   1
   1  -4  -5 30.6684 3.57533   3
  -1  -4   5 24.1289 4.71249   2
   1  -4  -5 36.5883 2.25302   4
   1  -4  -5 35.9189 2.35432   4
   0  -4  -5 4.83769 1.09252   4
   0  -4   5 1.77689 1.68522   3
   0  -4  -5 1.89785 2.33195   3
   0  -4   5 6.71298 1.26608   1
   0  -4   5 9.81717 4.57923   2
   0  -4   5 4.74811 2.02902   4
  -1  -4  -5 97.9558 6.64180   1
   1  -4   5 107.740 7.35440   1
   1  -4   5 110.768 7.64980   4
  -1  -4  -5 102.399 6.56308   1
   1  -4   5 111.645 9.32274   2
  -1  -4  -5 101.163 7.86926   3
   1  -4   5 103.061 7.46419   3
  -1  -4  -5 108.490 7.10118   4
  -2  -4  -5 252.712 15.8517   3
   2  -4   5 247.126 15.6273   4
   2  -4   5 218.672 16.1112   1
  -2  -4  -5 235.449 15.5795   1
  -2  -4  -5 230.972 15.7515   4
   3  -4   5 125.118 8.44088   1
  -3  -4  -5 119.608 8.14620   1
  -3  -4  -5 121.037 8.87191   3
  -3  -4  -5 120.865 8.43243   4
   3  -4   5 124.705 8.98998   4
  -4  -4  -5 178.793 14.7077   2
  -4  -4  -5 196.001 11.9562   1
  -4  -4  -5 182.671 12.8620   4
   4  -4   5 197.376 12.3475   1
  -4  -4  -5 181.698 12.6037   3
   4  -4   5 162.381 12.4594   4
  -5  -4  -5 5.01320 5.15726   2
   5  -4   5 -1.6320 2.35446   4
  -5  -4  -5 1.62642 0.84118   1
  -5  -4  -5 6.37541 2.91834   4
  -5  -4  -5 0.66859 2.49101   3
  -6  -4  -5 -0.3693 4.78633   2
   6  -4   5 3.42126 1.64134   1
   6  -4   5 -1.3469 2.61704   4
  -6  -4  -5 1.07674 2.77428   3
  -7  -4  -5 0.60794 4.82376   2
  -7  -4  -5 -1.5808 2.82833   3
   7  -4   5 2.16284 1.75074   1
   7  -4   5 -1.8386 2.99961   4
  -7  -4  -5 1.36496 1.02751   1
   8  -4   5 24.8904 4.59260   4
   8  -4   5 37.9752 3.51437   1
  -8  -4  -5 30.8963 6.52598   2
   9  -4   5 18.5741 4.49766   4
   9  -4   5 13.4336 2.67827   1
  -9  -4  -5 18.3815 5.92655   2
  10  -4   5 5.31052 4.27730   4
 -10  -4  -5 6.45242 5.82752   2
  10  -4   5 2.12772 2.26490   1
  11  -4   5 -1.5208 2.51709   1
 -11  -4  -5 13.9839 6.38131   2
  11  -4   5 0.94466 5.04789   4
 -12  -4  -5 2.35658 6.15762   2
  12  -4   5 -6.8260 5.79848   4
 -13  -4  -5 2.30708 6.74915   2
  13  -4   5 12.9246 6.69267   4
 -14  -5   5 16.9258 10.1914   2
  14  -5  -5 23.5561 6.35532   3
  13  -5  -5 4.44718 2.29539   1
  13  -5  -5 3.30140 6.95335   3
 -13  -5   5 -5.2230 8.49608   2
 -12  -5   5 -4.4780 7.58438   2
  12  -5  -5 5.83282 6.13067   3
  12  -5  -5 -0.9030 2.16070   1
  11  -5  -5 8.79286 5.92124   3
 -11  -5   5 13.6320 5.82936   2
  11  -5  -5 11.6103 2.15649   1
 -10  -5   5 104.274 11.6983   2
  10  -5  -5 93.0307 10.2404   3
  10  -5  -5 116.249 8.61346   1
  -9  -5   5 33.5872 7.98527   2
   9  -5  -5 47.2250 3.88057   1
   8  -5  -5 20.1162 2.38373   1
   8  -5  -5 15.3462 5.39755   3
  -8  -5   5 21.0476 6.69603   2
   7  -5  -5 14.9600 4.70787   3
   7  -5  -5 14.2075 1.70119   1
  -7  -5   5 13.5088 6.09675   2
  -6  -5   5 16.0931 5.83885   2
   6  -5  -5 18.3905 4.51343   3
   6  -5  -5 21.1985 1.90725   1
  -5  -5   5 15.1374 5.59627   2
   5  -5  -5 21.8590 4.68160   3
   5  -5  -5 22.8972 2.03264   1
   4  -5  -5 14.2766 1.30956   1
  -4  -5   5 8.87987 5.26841   2
  -4  -5   5 13.7191 1.62100   3
   4  -5  -5 12.0525 3.95280   3
   3  -5  -5 42.5562 5.21700   3
  -3  -5   5 38.9859 3.07730   3
   3  -5  -5 38.8397 2.75311   1
  -3  -5   5 53.9689 6.76343   2
   2  -5  -5 21.1536 3.38897   3
  -2  -5   5 32.2594 5.94703   2
   2  -5  -5 23.7279 1.64041   1
   1  -5  -5 2.11746 2.92234   3
  -1  -5   5 3.63059 1.43529   1
  -1  -5   5 -0.2857 2.20681   4
  -1  -5   5 0.35120 1.47398   3
   1  -5  -5 0.53607 0.37863   4
   1  -5  -5 0.75994 0.33924   4
  -1  -5   5 -3.7041 4.29225   2
   0  -5   5 1.73577 1.20313   1
   0  -5   5 7.56576 4.74786   2
   0  -5  -5 -0.1091 2.66535   3
   0  -5   5 2.98578 2.27675   4
   0  -5  -5 1.02796 1.06332   4
   0  -5   5 -0.1827 1.41628   3
   1  -5   5 -0.1363 2.19460   3
   1  -5   5 0.09974 4.56207   2
   1  -5   5 2.53075 2.64732   4
  -1  -5  -5 1.02001 2.72943   3
  -1  -5  -5 1.59155 0.25109   1
  -1  -5  -5 1.07603 0.24799   1
   1  -5   5 -1.0886 1.18824   1
  -1  -5  -5 1.94198 1.47505   4
   2  -5   5 -0.9040 4.36632   2
   2  -5   5 -0.3210 2.66187   3
   2  -5   5 2.77097 2.24646   4
  -2  -5  -5 2.90588 2.51941   3
   2  -5   5 -0.6469 1.65557   1
   3  -5   5 83.6552 6.47511   4
   3  -5   5 82.1387 8.23053   2
   3  -5   5 70.8507 6.33565   3
   3  -5   5 62.8456 5.61724   1
  -3  -5  -5 74.5415 6.27238   3
  -3  -5  -5 62.8104 9.23332   2
  -4  -5  -5 -0.3757 2.77107   3
   4  -5   5 -1.7238 1.50465   1
   4  -5   5 4.80234 2.62455   4
  -4  -5  -5 -7.5818 6.29600   2
   4  -5   5 3.45526 3.03171   3
  -5  -5  -5 20.7111 3.78197   3
   5  -5   5 26.9496 2.77284   1
   5  -5   5 17.6766 3.63065   4
  -5  -5  -5 23.1707 7.22337   2
   6  -5   5 7.39494 3.26477   4
  -6  -5  -5 4.04892 3.07410   3
   6  -5   5 5.09723 1.93749   1
  -6  -5  -5 -4.5062 6.09564   2
  -7  -5  -5 3.88450 6.44955   2
  -7  -5  -5 5.02877 3.40776   3
   7  -5   5 -0.1047 3.41206   4
   7  -5   5 4.09176 2.05104   1
   8  -5   5 7.65440 2.35363   1
   8  -5   5 9.18939 3.97225   4
  -8  -5  -5 10.5709 6.99375   2
   9  -5   5 37.2571 4.44371   1
  -9  -5  -5 37.9391 8.58318   2
   9  -5   5 49.2920 6.31837   4
  10  -5   5 0.82151 5.00664   4
 -10  -5  -5 -4.2274 7.91341   2
  11  -5   5 -5.1791 5.49696   4
 -11  -5  -5 6.44783 8.19126   2
 -11  -6   5 1.90345 9.30876   2
  11  -6  -5 -8.2308 6.74120   3
  10  -6  -5 13.8153 6.44484   3
 -10  -6   5 26.8822 7.15815   2
  -9  -6   5 27.3288 9.00106   2
   9  -6  -5 18.8435 6.42087   3
   8  -6  -5 7.70418 5.51769   3
  -8  -6   5 18.0799 8.02302   2
   7  -6  -5 8.81603 5.45934   3
  -7  -6   5 22.4429 7.80626   2
   6  -6  -5 2.27214 3.18092   3
  -6  -6   5 11.5266 7.03029   2
  -5  -6   5 1.93014 6.46914   2
   5  -6  -5 6.62751 4.44043   3
   4  -6  -5 2.16280 3.95710   3
  -4  -6   5 -2.7017 6.11855   2
   3  -6  -5 32.0783 5.03391   3
  -3  -6   5 20.8673 2.60472   1
  -3  -6   5 28.3873 6.79499   2
  -2  -6   5 2.26866 1.46747   1
   2  -6  -5 -5.9814 3.66716   3
  -2  -6   5 0.63797 5.59555   2
  -2  -6   5 -0.3616 2.61752   4
   1  -6  -5 -0.1117 3.43387   3
  -1  -6   5 4.99009 5.57520   2
  -1  -6   5 2.29480 2.67391   4
   0  -6   5 0.23825 1.33672   1
   0  -6  -5 -3.7541 3.29317   3
   0  -6   5 -6.2298 5.61365   2
   0  -6   5 -0.9783 2.55366   4
   1  -6   5 21.6800 4.11583   4
   1  -6   5 32.1504 7.05434   2
  -1  -6  -5 28.9045 4.46193   3
   1  -6   5 28.5484 2.87069   1
  -2  -6  -5 -1.2247 2.97235   3
   2  -6   5 -0.2010 6.18735   2
   2  -6   5 0.30853 2.51472   4
   2  -6   5 1.90742 1.56050   1
   3  -6   5 7.35639 7.43854   2
   3  -6   5 10.3346 3.23616   3
   3  -6   5 6.29967 3.51355   4
  -3  -6  -5 6.89896 3.33787   3
  -3  -6  -5 18.8073 8.68263   2
  -4  -6  -5 41.5310 10.0939   2
   4  -6   5 25.6766 3.14922   1
   4  -6   5 32.8188 5.07876   4
   4  -6   5 23.2489 7.01396   2
  -4  -6  -5 30.7660 4.59680   3
   5  -6   5 28.3629 5.12839   4
   5  -6   5 27.6743 8.40021   2
  -5  -6  -5 40.2771 9.64331   2
   5  -6   5 32.0250 6.25489   3
  -5  -6  -5 21.4343 4.41650   3
   5  -6   5 24.1184 3.08488   1
   6  -6   5 18.7236 5.43378   3
   6  -6   5 23.9526 4.55707   4
  -6  -6  -5 19.1209 9.03373   2
  -6  -6  -5 17.4608 4.43130   3
   6  -6   5 20.6787 3.46029   1
  -7  -6  -5 15.5440 4.63688   3
  -7  -6  -5 29.2699 9.45588   2
   7  -6   5 19.6195 4.94944   4
   7  -6   5 32.4072 6.34727   3
   8  -6   5 35.4497 8.73844   3
   8  -6   5 37.9507 6.24506   4
  -8  -6  -5 53.0985 11.1237   2
  -7  -7   5 8.10278 10.5926   2
   7  -7  -5 1.21762 6.24144   3
  -6  -7   5 -0.3419 8.43210   2
   6  -7  -5 4.63006 5.76143   3
  -5  -7   5 8.69712 8.48247   2
   5  -7  -5 1.36815 5.28881   3
   4  -7  -5 27.5395 6.12315   3
  -4  -7   5 36.6061 9.77732   2
   3  -7  -5 -0.0227 4.62573   3
  -3  -7   5 5.64040 7.76998   2
  -2  -7   5 82.6711 11.0673   2
   2  -7  -5 79.2220 8.78909   3
   1  -7  -5 27.5025 5.42124   3
  -1  -7   5 21.7077 8.42337   2
   0  -7   5 40.5880 8.89739   2
   0  -7  -5 28.0545 5.24315   3
  -1  -7  -5 4.20031 3.99779   3
  -1  -7  -5 17.0710 11.0229   2
   1  -7   5 -1.6745 6.96869   2
  -2  -7  -5 18.7827 4.41911   3
  -2  -7  -5 30.5917 11.8795   2
   2  -7   5 18.0725 7.71597   2
  -3  -7  -5 19.3998 12.3991   2
   3  -7   5 17.1296 8.01050   2
   4  -7   5 5.04387 8.05009   2
  -4  -7  -5 -3.3980 3.73753   3
 -19   0   6 -2.3583 10.1044   2
  18   0  -6 34.8247 5.97076   1
 -18   0   6 19.8373 10.3649   2
 -17   0   6 -13.821 10.8740   2
  17   0  -6 0.96163 3.03786   1
 -16   0   6 86.0430 14.2829   2
  16   0  -6 121.844 9.24652   1
 -15   0   6 -3.1687 8.13292   2
  14   0  -6 0.33366 2.04634   1
 -14   0   6 2.75216 5.47309   2
  13   0  -6 0.11099 2.01527   1
 -13   0   6 -2.3064 6.53376   2
 -12   0   6 37.3171 7.57024   2
  12   0  -6 33.6889 7.00227   1
  11   0  -6 -2.0615 1.63870   1
 -11   0   6 -1.2939 3.66466   2
  10   0  -6 3.61410 1.44277   1
 -10   0   6 12.0422 3.98285   2
 -10   0   6 0.92266 1.25736   1
 -10   0   6 4.37263 2.76638   4
   9   0  -6 -1.8745 1.19254   1
   9   0  -6 0.84637 3.14160   2
  -9   0   6 6.27343 4.49244   2
  -9   0   6 0.33317 1.08744   1
  -9   0   6 -1.2188 2.33986   4
  -8   0   6 331.933 22.2802   2
  -8   0   6 323.077 21.1791   4
   8   0  -6 333.715 21.6307   2
  -8   0   6 314.808 21.7032   1
  -7   0   6 -0.0341 0.92971   1
   7   0  -6 -1.4980 2.73895   2
  -7   0   6 -0.2628 1.81985   4
  -7   0   6 -3.3354 3.73628   2
  -6   0   6 452.455 30.4791   2
   6   0  -6 443.240 30.1368   2
  -6   0   6 446.336 29.6168   1
  -5   0   6 1.86277 0.82307   1
  -5   0   6 1.18107 2.99187   2
   5   0  -6 0.99494 2.38030   2
   4   0  -6 171.999 11.9516   2
   4   0  -6 189.538 11.3077   3
  -4   0   6 154.707 12.6749   2
   3   0  -6 -1.6490 1.17371   3
  -3   0   6 1.19908 1.21173   3
   3   0  -6 -0.7907 1.98808   2
  -3   0   6 -1.5726 2.69911   2
   2   0  -6 3.40934 1.20257   3
  -2   0   6 4.73684 1.31053   3
   2   0  -6 9.26243 2.05525   2
  -2   0   6 8.02196 2.87703   2
   1   0  -6 0.39532 1.20878   3
  -1   0   6 -1.3528 1.09248   3
  -1   0   6 3.05131 2.23990   2
   1   0  -6 2.03683 1.55455   2
  -1   0   6 0.56572 1.08921   4
   0   0  -6 38.7404 3.18429   2
   0   0   6 34.5493 2.84882   3
   0   0  -6 29.3171 2.72865   3
   0   0   6 39.8729 2.89826   4
   0   0  -6 32.9241 2.78272   4
   0   0   6 34.8062 2.81898   1
  -1   0  -6 -1.9468 1.17137   3
   1   0   6 -1.3953 0.69435   1
   1   0   6 -0.2043 1.18763   3
  -1   0  -6 1.11685 1.11867   2
   1   0   6 1.63025 1.35401   4
  -1   0  -6 2.06984 1.16836   4
  -2   0  -6 318.397 22.2307   3
   2   0   6 362.550 23.3215   3
  -2   0  -6 301.445 20.7525   2
   2   0   6 314.215 20.6287   4
  -2   0  -6 330.540 21.4062   4
  -2   0  -6 337.860 21.1686   1
   2   0   6 328.129 21.6503   1
  -3   0  -6 0.76740 1.55394   4
   3   0   6 0.43627 1.20647   4
  -3   0  -6 0.52485 0.74154   2
   3   0   6 -0.2465 0.78719   1
   3   0   6 1.17573 1.56716   3
   4   0   6 27.3183 2.23771   1
  -4   0  -6 26.0109 2.90569   4
   4   0   6 24.1484 3.03294   4
  -4   0  -6 29.7160 2.28050   1
  -4   0  -6 25.5181 2.08432   2
   4   0   6 25.7808 2.90401   3
  -5   0  -6 0.01959 2.00913   4
  -5   0  -6 0.10456 0.84428   1
   5   0   6 0.13466 1.95183   3
  -5   0  -6 0.44305 1.04576   2
   5   0   6 0.70721 1.06163   1
   5   0   6 0.73889 2.19440   4
   6   0   6 189.770 14.6612   4
   6   0   6 199.932 13.3843   1
  -6   0  -6 191.115 12.8799   2
  -6   0  -6 207.535 14.2783   1
   7   0   6 -0.7834 2.90822   4
  -7   0  -6 -0.3969 1.59422   2
   7   0   6 -1.2160 1.26092   1
  -7   0  -6 1.68179 1.18076   1
   8   0   6 10.9587 1.93470   1
  -8   0  -6 7.78908 2.43237   2
   8   0   6 11.9868 3.76845   4
   9   0   6 -1.0557 3.75316   4
  -9   0  -6 3.82607 2.71665   2
 -10   0  -6 5.18941 3.18523   2
  10   0   6 0.20374 4.00201   4
  10   0   6 -0.1282 1.90783   1
  11   0   6 -0.1394 4.69960   4
 -11   0  -6 -0.7763 3.71105   2
  11   0   6 -2.0919 2.01833   1
  12   0   6 3.82052 5.29846   4
  12   0   6 5.64586 2.47528   1
  13   0   6 -0.3853 5.99690   4
  13   0   6 2.14047 2.03618   1
  14   0   6 18.3068 7.46609   4
  14   0   6 17.3299 4.01001   1
  15   0   6 -5.3113 7.69426   4
 -19  -1   6 15.0014 13.5245   2
 -19   1   6 21.2033 15.6349   2
  18  -1  -6 15.4580 3.92301   1
 -18  -1   6 14.2531 12.2361   2
 -18   1   6 4.45393 12.9669   2
  17  -1  -6 73.4226 6.86882   1
 -17  -1   6 88.6093 13.6604   2
 -17   1   6 77.5370 14.7782   2
  16  -1  -6 62.8277 5.51960   1
 -16  -1   6 55.7254 11.2649   2
 -16   1   6 49.6987 13.1230   2
  15  -1  -6 77.4826 6.62095   1
 -15  -1   6 110.654 12.2641   2
 -15   1   6 90.5138 13.6458   2
  14  -1  -6 8.31035 2.49710   1
 -14   1   6 5.67668 8.75109   2
  13  -1  -6 21.8568 3.00633   1
 -13  -1   6 30.0355 5.67482   2
 -13   1   6 26.4456 9.13212   2
 -12  -1   6 18.5712 4.85274   2
  12  -1  -6 30.2368 3.02063   1
 -12   1   6 32.4877 6.75085   2
  11  -1  -6 158.580 11.8401   1
 -11  -1   6 177.348 12.9529   2
 -11   1   6 149.661 14.0285   1
 -11   1   6 154.066 14.7052   2
 -10  -1   6 52.7270 6.01338   2
  10  -1  -6 50.4464 4.16696   1
 -10   1   6 70.6179 8.90756   2
 -10   1   6 50.7265 4.91593   4
 -10   1   6 54.0556 4.28398   1
   9  -1  -6 16.0396 1.88130   1
  -9  -1   6 16.9581 2.01300   1
  -9  -1   6 13.7017 3.50212   2
  -9  -1   6 11.6330 3.19972   4
   9  -1  -6 11.7251 4.44887   2
  -9   1   6 15.0243 2.65985   4
  -9   1   6 16.4389 1.83918   1
  -9   1   6 27.7894 6.67021   2
   9   1  -6 11.7023 3.69442   2
   8  -1  -6 57.8656 6.18040   2
   8  -1  -6 47.5887 4.19462   1
  -8  -1   6 44.4369 4.77881   4
  -8  -1   6 47.4632 3.65675   1
  -8  -1   6 46.8974 5.11596   2
  -8   1   6 39.2937 4.09673   4
   8   1  -6 53.5782 5.36145   2
  -8   1   6 44.3700 6.32323   2
  -8   1   6 49.9399 3.60048   1
  -7  -1   6 37.3588 4.81699   2
   7  -1  -6 36.2461 5.27569   2
  -7  -1   6 40.5787 3.01367   1
   7  -1  -6 32.0257 2.87818   1
  -7   1   6 36.4365 2.74694   1
  -7   1   6 40.4944 3.57537   4
   7   1  -6 29.5643 4.25706   2
  -7   1   6 35.0369 6.59061   2
   6  -1  -6 73.6250 5.55574   1
  -6  -1   6 73.2887 5.47378   1
   6  -1  -6 86.5217 7.30095   2
  -6  -1   6 69.0241 6.82844   2
  -6   1   6 91.9249 5.80583   4
  -6   1   6 69.1573 8.41285   2
   6   1  -6 94.4463 6.54542   2
  -6   1   6 81.7591 5.37013   1
   5  -1  -6 12.9523 3.36324   2
   5  -1  -6 7.77612 2.03547   3
  -5  -1   6 8.70415 2.36697   2
  -5   1   6 12.6388 1.21816   1
   5   1  -6 15.3530 2.79146   2
  -5   1   6 11.0389 1.80561   4
  -5   1   6 11.6591 4.84006   2
  -4  -1   6 1223.14 85.2992   2
   4  -1  -6 1212.42 78.7554   3
   4  -1  -6 1238.59 79.0403   2
   4   1  -6 1210.10 81.6593   2
   4   1  -6 1262.45 79.3153   3
  -4   1   6 1270.36 78.5023   1
   3  -1  -6 0.59732 3.34295   2
   3  -1  -6 0.48481 1.24309   3
  -3  -1   6 2.25484 1.36885   2
   3   1  -6 1.62795 0.65257   3
  -3   1   6 1.57083 0.50318   1
  -3   1   6 -0.2335 1.22303   3
   3   1  -6 1.14980 1.67418   2
  -2  -1   6 816.553 52.0293   2
  -2  -1   6 814.913 53.1567   3
   2  -1  -6 785.363 52.3807   3
   2  -1  -6 802.993 51.6874   2
  -2   1   6 806.839 55.6857   3
   2   1  -6 877.865 52.7311   3
   2   1  -6 850.536 54.7476   2
  -2   1   6 857.065 59.4718   4
   1  -1  -6 2.71749 1.50061   3
  -1  -1   6 0.59000 0.80267   3
  -1  -1   6 2.94727 1.26481   2
  -1   1   6 2.55164 0.43998   1
  -1   1   6 1.20033 0.97210   4
   1   1  -6 1.89811 1.52234   2
   1   1  -6 2.49721 0.84746   3
  -1   1   6 0.66179 1.15087   3
   0  -1   6 781.682 65.0405   2
   0  -1  -6 880.614 57.9690   4
   0  -1   6 828.534 54.3325   1
   0  -1   6 882.601 62.0442   4
   0  -1   6 918.060 64.8808   3
   0  -1  -6 857.682 55.9415   3
   0   1   6 862.777 54.0686   3
   0   1  -6 876.532 54.5205   2
   0   1   6 880.849 59.4870   1
   0   1   6 870.279 55.8507   4
  -1  -1  -6 231.596 15.3435   3
   1  -1   6 235.038 15.3698   3
   1  -1   6 255.696 15.6457   2
   1  -1   6 238.023 15.5981   4
  -1  -1  -6 247.269 16.0810   1
  -1  -1  -6 238.194 15.8069   4
   1  -1   6 254.087 15.6332   1
   1   1   6 236.149 16.0107   1
   1   1   6 247.750 16.6582   4
  -1   1  -6 233.168 15.7809   4
   1   1   6 245.081 15.4877   3
   2  -1   6 329.498 20.5143   3
  -2  -1  -6 299.774 19.8698   3
   2  -1   6 325.975 19.5389   2
   2  -1   6 321.523 20.4465   4
  -2  -1  -6 321.585 20.1602   4
  -2  -1  -6 323.205 21.3377   1
   2  -1   6 320.422 19.9838   1
   2   1   6 315.938 21.6812   1
  -2   1  -6 311.565 20.3005   1
  -2   1  -6 302.984 20.0869   4
   2   1   6 289.378 19.8173   4
   2   1   6 322.630 20.1587   3
  -3  -1  -6 734.874 51.9990   3
  -3  -1  -6 802.324 52.9081   1
   3  -1   6 822.662 52.1946   1
   3  -1   6 820.290 50.4489   4
   3  -1   6 785.083 52.4913   3
  -3  -1  -6 792.575 51.6159   4
  -3   1  -6 807.688 52.4616   4
   3   1   6 795.986 50.1625   3
   3   1   6 823.044 50.4119   1
   3   1   6 784.693 50.2403   4
  -3   1  -6 806.210 51.5180   1
  -4  -1  -6 4.45810 0.84508   1
  -4  -1  -6 4.32919 2.01776   3
   4  -1   6 4.86301 2.10268   4
   4  -1   6 3.91190 1.11338   1
  -4  -1  -6 8.94629 2.09724   2
   4  -1   6 6.99130 1.86210   3
  -4  -1  -6 5.54993 1.78848   4
   4   1   6 3.77605 2.00013   3
   4   1   6 8.40116 2.30815   4
  -4   1  -6 4.31142 1.88319   4
  -5  -1  -6 -1.3324 1.91707   4
  -5  -1  -6 -0.1437 1.81937   2
   5  -1   6 0.04072 2.02617   3
   5  -1   6 5.80009 2.42003   4
   5  -1   6 2.74448 1.15195   1
  -5  -1  -6 2.86668 1.00760   1
  -5   1  -6 -0.2774 0.94427   1
  -5   1  -6 0.40151 1.95356   4
   5   1   6 0.97815 1.97079   3
   5   1   6 1.30288 0.95320   1
   5   1   6 1.21475 2.35859   4
   6  -1   6 244.011 15.9409   1
  -6  -1  -6 224.318 14.9740   2
   6  -1   6 222.409 15.1564   4
  -6  -1  -6 221.316 14.7558   1
   6   1   6 244.339 15.9802   1
   6   1   6 223.125 17.4903   4
  -6   1  -6 222.997 15.8362   1
   7  -1   6 18.0829 2.11501   1
  -7  -1  -6 21.4974 2.67869   2
   7  -1   6 25.0629 3.68721   4
   7  -1   6 13.9296 1.82888   2
  -7  -1  -6 16.0436 1.86459   1
   7   1   6 12.3671 1.88700   1
   7   1   6 19.9302 3.74774   4
  -8  -1  -6 206.260 15.4334   2
   8  -1   6 249.744 16.2441   4
   8  -1   6 221.870 15.6573   1
   8  -1   6 234.739 16.9958   2
   8   1   6 266.630 16.5440   4
   8   1   6 233.942 16.1090   1
   9  -1   6 30.8032 4.83664   4
   9  -1   6 24.2232 3.01844   2
   9  -1   6 25.1454 2.93911   1
  -9  -1  -6 23.4711 3.98508   2
   9   1   6 33.0135 3.07694   1
   9   1   6 29.5563 5.08140   4
  10  -1   6 2.10587 3.89665   4
  10  -1   6 1.28666 1.90922   1
 -10  -1  -6 -1.6705 2.53118   2
  10   1   6 4.69787 4.54614   4
  10   1   6 0.20857 1.78977   1
 -11  -1  -6 -0.0368 3.00187   2
  11  -1   6 5.96561 4.63600   4
  11  -1   6 2.07170 1.64398   1
  11   1   6 1.42997 2.20393   1
  11   1   6 -0.7163 5.11867   4
 -12  -1  -6 7.31595 3.69717   2
  12  -1   6 3.64474 4.81583   4
  12  -1   6 3.25708 1.83285   1
  12   1   6 3.44066 5.62215   4
  12   1   6 3.83168 2.51153   1
  13  -1   6 -1.2436 2.80871   1
  13  -1   6 0.41383 5.53665   4
  13   1   6 -0.9426 6.32919   4
  13   1   6 0.30669 2.79955   1
  14  -1   6 28.2347 7.63898   4
  14  -1   6 24.7824 4.37198   1
  14   1   6 33.8666 4.50427   1
  14   1   6 25.2803 8.30458   4
  15  -1   6 54.6905 9.73491   4
  15   1   6 67.3280 10.9966   4
 -18  -2   6 27.0126 9.07711   2
 -17  -2   6 8.73458 9.30205   2
  17  -2  -6 5.94202 3.18605   1
 -16  -2   6 25.2097 9.25935   2
  16  -2  -6 29.1677 3.85358   1
  15  -2  -6 11.2679 4.06942   4
 -15  -2   6 11.7124 7.66082   2
  15  -2  -6 16.9627 2.87824   1
  14  -2  -6 40.7337 5.96533   4
  14  -2  -6 48.1528 4.28439   1
 -14  -2   6 34.4504 8.46255   2
 -13  -2   6 35.7390 7.45768   2
  13  -2  -6 31.8781 4.90580   4
  13  -2  -6 29.8846 3.30644   1
  12  -2  -6 57.2762 6.58739   4
  12  -2  -6 79.8356 5.68499   1
 -12  -2   6 58.6724 8.40344   2
  11  -2  -6 8.27191 2.00847   1
 -11  -2   6 7.28231 5.08436   2
  11  -2  -6 7.48839 3.33997   4
 -11   2   6 4.66890 2.48782   4
  10  -2  -6 253.472 19.8423   1
  10  -2  -6 337.409 19.9542   4
 -10  -2   6 284.181 20.2399   2
 -10   2   6 286.103 20.4359   1
 -10   2   6 284.701 19.4401   4
   9  -2  -6 0.47299 1.11697   1
  -9  -2   6 3.56656 2.78784   2
   9  -2  -6 0.11727 1.35863   4
  -9  -2   6 -2.3887 1.34844   1
   9   2  -6 -1.1740 1.01274   3
  -9   2   6 2.77057 1.81528   4
  -9   2   6 -1.2743 0.96296   1
  -8  -2   6 87.7061 7.45335   2
   8  -2  -6 72.0781 5.38549   1
  -8  -2   6 64.9503 5.42203   1
   8   2  -6 81.5309 5.58620   3
  -8   2   6 81.5494 5.26273   1
  -8   2   6 77.8931 5.70821   4
   7  -2  -6 93.7014 9.87564   2
  -7  -2   6 106.651 8.15569   2
  -7  -2   6 97.0682 6.50639   1
   7  -2  -6 92.3820 7.58760   1
  -7   2   6 90.8487 6.55019   4
   7   2  -6 84.2776 7.86265   2
   7   2  -6 89.4974 6.19387   3
  -7   2   6 99.3891 6.71802   1
  -6  -2   6 169.892 11.6315   2
   6  -2  -6 163.806 10.4285   1
   6  -2  -6 141.832 13.1858   2
   6  -2  -6 143.277 11.0840   3
   6   2  -6 161.372 11.7788   2
  -6   2   6 165.936 11.8098   1
   6   2  -6 166.884 10.5204   3
  -6   2   6 169.545 12.9775   4
   5  -2  -6 162.321 13.0481   2
   5  -2  -6 161.503 11.4776   3
   5  -2  -6 178.262 10.6982   1
  -5  -2   6 157.849 11.7126   2
   5   2  -6 164.180 11.9010   2
  -5   2   6 166.661 11.9333   1
   5   2  -6 175.060 10.8130   3
  -5   2   6 173.313 12.2662   4
   4  -2  -6 688.582 44.2836   3
  -4  -2   6 721.161 49.1752   2
  -4   2   6 691.172 44.5877   1
   4   2  -6 690.929 48.5240   2
  -4   2   6 723.486 47.2540   4
   3  -2  -6 102.907 7.21080   3
  -3  -2   6 94.2400 7.19779   2
  -3   2   6 101.332 7.32642   3
  -3   2   6 98.3111 6.51485   1
   3   2  -6 82.6035 7.30532   2
   2  -2  -6 1102.76 70.6227   3
  -2  -2   6 1125.59 78.2737   2
  -2   2   6 1133.95 70.3602   3
   2   2  -6 1098.83 71.4369   2
  -2   2   6 1091.83 73.2249   4
  -1  -2   6 653.611 47.2805   3
  -1  -2   6 679.986 45.8705   2
   1  -2  -6 706.879 43.0726   3
   1  -2  -6 697.477 44.4327   4
  -1   2   6 686.504 44.7128   4
  -1   2   6 685.076 43.6698   3
   0  -2  -6 23.1721 2.92059   3
   0  -2   6 28.7276 2.37220   1
   0  -2   6 34.3687 3.01511   4
   0  -2   6 28.8995 2.90825   2
   0  -2  -6 29.0067 2.18116   4
   0   2   6 23.0141 2.88932   3
   0   2   6 27.3997 1.91866   1
   0   2   6 30.7114 2.38443   4
  -1  -2  -6 119.551 10.0957   3
  -1  -2  -6 146.988 9.25881   4
  -1  -2  -6 152.341 9.84548   1
   1  -2   6 153.863 9.83178   1
   1  -2   6 146.963 9.69904   4
   1  -2   6 140.725 10.5929   2
   1   2   6 140.059 9.32900   1
   1   2   6 148.366 9.42030   4
   1   2   6 147.168 9.98490   3
  -2  -2  -6 6.37005 0.72596   1
  -2  -2  -6 7.70584 1.57993   4
   2  -2   6 6.69116 1.16703   1
   2  -2   6 6.68130 1.62257   2
  -2  -2  -6 4.72487 1.89777   3
   2  -2   6 6.52797 1.96477   4
   2   2   6 8.55223 1.75394   4
   2   2   6 8.30603 2.31712   3
   2   2   6 7.14665 0.83191   1
   3  -2   6 169.305 12.7829   2
  -3  -2  -6 171.005 11.1861   1
   3  -2   6 192.067 11.8192   4
  -3  -2  -6 181.412 12.0095   4
   3  -2   6 184.432 11.7959   1
  -3  -2  -6 171.754 11.7189   3
   3   2   6 180.593 12.0418   1
  -3   2  -6 170.158 11.9561   4
   3   2   6 182.002 12.1032   4
   3   2   6 144.031 12.8771   3
  -4  -2  -6 85.9269 5.89376   1
   4  -2   6 90.6104 6.72268   2
   4  -2   6 102.545 6.97966   4
  -4  -2  -6 93.9565 6.68849   3
   4  -2   6 99.2904 6.90888   1
  -4  -2  -6 86.9807 7.40763   2
  -4  -2  -6 90.9942 6.93773   4
   4   2   6 93.1149 6.54487   1
   4   2   6 92.4056 6.87156   4
   4   2   6 87.1183 7.34726   3
  -4   2  -6 87.1364 6.38890   1
  -4   2  -6 78.3937 6.67140   4
  -5  -2  -6 6.58755 2.33590   3
   5  -2   6 11.2899 2.13881   2
  -5  -2  -6 7.53494 1.18253   1
   5  -2   6 12.7332 2.64952   4
  -5  -2  -6 8.92330 2.82946   2
   5  -2   6 11.0323 1.68675   1
  -5  -2  -6 11.3613 2.35287   4
   5   2   6 7.70720 1.22827   1
  -5   2  -6 6.76489 1.42846   1
  -6  -2  -6 2.23786 1.72924   3
   6  -2   6 2.77241 1.58879   2
   6  -2   6 -1.1250 2.55763   4
   6  -2   6 0.05464 1.29812   1
  -6  -2  -6 4.03086 3.14220   2
   6   2   6 6.46529 3.00461   4
   6   2   6 5.27870 1.28852   1
  -7  -2  -6 143.470 10.2941   2
   7  -2   6 127.871 9.56690   2
   7  -2   6 150.680 10.2490   4
   7  -2   6 145.062 9.23969   1
  -7  -2  -6 122.328 10.1106   1
   7   2   6 137.862 10.4385   4
   7   2   6 130.729 9.15020   1
   8  -2   6 6.71641 3.30484   4
   8  -2   6 2.22215 1.71193   1
   8  -2   6 3.11327 1.72945   2
  -8  -2  -6 1.77611 1.26371   1
  -8  -2  -6 2.05255 2.76416   2
   8   2   6 4.68747 1.59759   1
   8   2   6 1.11819 3.67661   4
   9  -2   6 21.1736 2.74769   1
   9  -2   6 19.9746 4.39308   4
   9  -2   6 21.5454 2.64226   2
  -9  -2  -6 21.0214 3.82894   2
   9   2   6 23.4220 2.65098   1
   9   2   6 22.4191 5.64124   4
  10  -2   6 59.5403 5.24444   1
 -10  -2  -6 48.5250 5.94727   2
  10  -2   6 68.8975 6.29063   4
  10   2   6 49.6531 4.61546   1
  10   2   6 63.9574 7.33326   4
  11  -2   6 266.553 17.4105   4
  11  -2   6 221.081 15.2978   1
 -11  -2  -6 228.862 17.6359   2
  11   2   6 213.837 17.0744   4
  11   2   6 212.347 17.4014   1
  12  -2   6 27.3766 3.15051   1
 -12  -2  -6 17.8389 5.22337   2
  12  -2   6 18.6865 5.88664   4
  12   2   6 22.5885 6.58697   4
  12   2   6 19.9075 3.46481   1
  13  -2   6 82.3586 9.69311   4
  13  -2   6 94.4905 9.11560   1
  13   2   6 92.4394 8.39362   1
  13   2   6 89.0985 10.8680   4
  14  -2   6 -1.0576 6.69423   4
  14   2   6 -5.5932 7.88531   4
 -17  -3   6 17.1295 10.1677   2
 -16  -3   6 0.13733 6.06019   2
  16  -3  -6 2.31970 2.86125   1
  16  -3  -6 1.99885 3.76890   4
 -15  -3   6 20.4181 8.73923   2
  15  -3  -6 12.1610 5.57322   4
  15  -3  -6 15.1814 3.02224   1
 -14  -3   6 4.50737 7.23863   2
  14  -3  -6 7.83522 3.90757   4
  14  -3  -6 3.19391 2.21748   1
  13  -3  -6 4.59647 3.24169   4
  13  -3  -6 10.3092 2.55606   1
 -13  -3   6 2.83550 4.58466   2
  12  -3  -6 156.529 11.1037   1
 -12  -3   6 173.687 14.3829   2
  12  -3  -6 175.154 12.1994   4
 -11  -3   6 -7.1504 5.09463   2
  11  -3  -6 2.15633 2.91360   4
  11  -3  -6 -0.1681 1.73365   1
 -11   3   6 -2.9851 2.64199   4
  11   3  -6 1.63231 1.95095   3
  10  -3  -6 241.466 15.9494   4
  10  -3  -6 260.725 16.0093   1
 -10  -3   6 240.126 17.8620   2
  10   3  -6 237.241 15.6041   3
 -10   3   6 234.039 18.0337   1
 -10   3   6 228.498 16.7003   4
   9  -3  -6 48.4116 4.35245   4
   9  -3  -6 53.5894 4.30958   1
  -9  -3   6 41.5261 6.29054   2
  -9   3   6 52.3726 4.11562   4
   9   3  -6 44.0525 3.87744   3
  -9   3   6 47.2758 4.08304   1
  -8  -3   6 115.820 8.35620   1
   8  -3  -6 104.500 8.17630   1
  -8  -3   6 101.523 9.08390   2
   8  -3  -6 102.311 9.13616   3
  -8   3   6 117.073 7.88150   4
  -8   3   6 125.974 8.20880   1
   7  -3  -6 134.113 8.79693   1
   7  -3  -6 154.250 10.2930   3
  -7  -3   6 115.476 10.0206   2
  -7   3   6 133.587 9.39838   1
  -7   3   6 128.999 8.87927   4
   7   3  -6 122.438 8.47327   3
  -6  -3   6 34.1406 4.50032   2
   6  -3  -6 34.8790 4.78681   3
   6  -3  -6 41.3809 2.93536   1
   6   3  -6 40.4238 2.86017   3
  -6   3   6 36.7209 2.74288   4
  -6   3   6 45.6848 2.92556   1
  -5  -3   6 50.7306 5.29774   2
   5  -3  -6 41.9351 4.70426   3
   5  -3  -6 39.8582 2.90259   1
  -5   3   6 38.1474 2.84915   1
   5   3  -6 34.8859 5.43069   2
   4  -3  -6 212.971 13.9203   3
   4  -3  -6 201.273 13.0273   1
  -4  -3   6 199.928 14.1875   2
  -4   3   6 200.523 13.0482   1
  -3  -3   6 12.5264 3.10528   2
   3  -3  -6 10.0277 2.76668   3
  -3   3   6 5.66174 2.98201   3
  -2  -3   6 27.8515 1.99918   3
  -2  -3   6 36.1478 4.01811   2
  -2   3   6 27.3581 4.05358   3
   1  -3  -6 14.1615 1.04076   4
  -1  -3   6 18.1675 3.11197   2
  -1  -3   6 13.8668 1.56649   3
   1  -3  -6 16.0358 2.82434   3
  -1   3   6 13.4339 2.68774   3
   0  -3  -6 16.5653 2.17229   4
   0  -3   6 16.0139 3.06061   1
   0  -3   6 16.8698 3.44653   2
   0  -3  -6 12.6761 2.48341   3
   0  -3   6 16.5448 3.12469   4
   1  -3   6 364.137 23.1007   1
  -1  -3  -6 360.682 22.0743   4
  -1  -3  -6 349.566 23.6913   3
  -1  -3  -6 372.088 22.5099   1
   1  -3   6 334.648 25.5587   2
   1  -3   6 359.223 23.3348   4
   1   3   6 319.656 24.3129   3
   2  -3   6 236.429 15.8766   4
  -2  -3  -6 224.229 14.9731   4
   2  -3   6 242.688 15.3474   1
   2  -3   6 239.967 15.8640   2
  -2  -3  -6 235.448 15.1011   1
  -2  -3  -6 238.072 15.4537   3
   2   3   6 227.118 15.2621   4
   3  -3   6 231.191 15.2030   2
   3  -3   6 205.496 14.7791   1
  -3  -3  -6 216.713 14.6651   4
   3  -3   6 243.814 15.8245   4
  -3  -3  -6 233.998 15.1890   1
  -3  -3  -6 240.088 15.0391   3
   3   3   6 198.536 16.2606   4
   4  -3   6 15.3581 1.96649   1
  -4  -3  -6 15.2313 1.34625   1
  -4  -3  -6 18.3650 2.52234   4
  -4  -3  -6 22.1091 4.69282   2
   4   3   6 12.7439 1.52555   1
   4   3   6 15.3524 2.82113   4
  -5  -3  -6 6.62878 2.42672   4
   5  -3   6 7.38399 1.84737   1
  -5  -3  -6 6.13919 3.94669   2
  -5  -3  -6 7.99778 2.48904   3
   5   3   6 6.05323 2.76656   4
   5   3   6 10.3252 1.40239   1
   6  -3   6 6.67912 3.90313   2
   6  -3   6 3.66648 2.81359   4
  -6  -3  -6 7.59154 3.92784   2
  -6  -3  -6 4.77083 1.05235   1
  -6  -3  -6 7.24653 2.82176   3
   6  -3   6 7.79319 1.72655   1
   6   3   6 5.95112 3.16665   4
   6   3   6 8.82546 1.63120   1
   7  -3   6 13.5351 4.10587   2
   7  -3   6 12.5197 3.41474   4
  -7  -3  -6 10.3180 1.47109   1
  -7  -3  -6 17.8731 4.46355   2
   7  -3   6 7.95587 1.90203   1
   7   3   6 7.59033 3.69478   4
   8  -3   6 0.92323 1.73289   1
  -8  -3  -6 3.71984 1.32633   1
   8  -3   6 -0.9854 3.22833   4
  -8  -3  -6 2.01272 3.88130   2
   8   3   6 3.41891 3.98370   4
   8   3   6 0.56686 1.86407   1
  -9  -3  -6 1.45950 4.15492   2
   9  -3   6 1.06104 3.78008   4
   9  -3   6 -0.8823 1.94345   1
   9   3   6 -0.5893 2.09646   1
   9   3   6 0.80760 4.29000   4
 -10  -3  -6 5.15134 4.43410   2
  10  -3   6 7.73616 2.54547   1
  10  -3   6 7.70222 4.26096   4
  10   3   6 -0.3072 5.20083   4
 -11  -3  -6 2.61134 4.59612   2
  11  -3   6 4.73271 5.01517   4
  11  -3   6 1.94577 2.52624   1
  11   3   6 0.00000 5.61805   4
  11   3   6 5.55095 2.52206   1
  12  -3   6 3.93883 5.68978   4
  12  -3   6 9.91324 3.14940   1
 -12  -3  -6 5.08570 5.15931   2
  12   3   6 12.2847 6.99940   4
  12   3   6 9.14265 3.01667   1
  13  -3   6 18.4453 6.94359   4
  13   3   6 30.0157 8.75151   4
 -16  -4   6 9.92130 7.81836   2
 -15  -4   6 0.15902 8.72418   2
  15  -4  -6 0.66803 2.49511   1
  14  -4  -6 10.1115 3.73663   4
  14  -4  -6 3.63823 2.27729   1
 -14  -4   6 4.23456 7.77896   2
  13  -4  -6 0.31574 1.79772   1
  13  -4  -6 2.72342 3.58565   4
 -13  -4   6 -0.4987 7.24909   2
 -12  -4   6 -0.9719 4.90707   2
  12  -4  -6 3.17867 2.12311   1
  12  -4  -6 5.54530 3.20057   4
  11  -4  -6 128.521 10.1060   1
 -11  -4   6 151.575 12.8446   2
  11  -4  -6 119.456 11.4955   3
  11  -4  -6 131.485 9.60876   4
  10  -4  -6 52.2626 4.73663   1
  10  -4  -6 46.8257 4.50176   4
  10  -4  -6 47.8639 6.84819   3
 -10  -4   6 61.7955 7.99579   2
 -10   4   6 37.4309 3.52977   1
   9  -4  -6 45.3618 4.13617   1
   9  -4  -6 47.0265 4.00112   4
  -9  -4   6 54.4649 7.43838   2
   9  -4  -6 53.7744 6.42215   3
   9   4  -6 43.5838 3.90572   3
  -9   4   6 38.8764 3.50371   4
  -9   4   6 34.5065 3.44613   1
  -8  -4   6 67.1095 7.44970   2
   8  -4  -6 61.0393 6.73520   3
   8  -4  -6 54.0209 4.15701   1
   8   4  -6 50.3882 4.28122   3
  -8   4   6 49.8732 3.80097   1
   7  -4  -6 10.4279 4.26837   3
   7  -4  -6 8.01558 1.54061   1
  -7  -4   6 12.2057 5.00825   2
   7   4  -6 7.36254 1.80025   3
  -7   4   6 5.81537 1.13019   1
   6  -4  -6 66.5961 6.94307   3
   6  -4  -6 75.3176 5.30610   1
  -6  -4   6 76.4626 7.97884   2
  -6   4   6 80.1615 5.92903   1
   5  -4  -6 16.5734 1.38802   1
  -5  -4   6 9.93090 4.34636   2
   5  -4  -6 12.3139 3.66808   3
  -4  -4   6 49.4644 6.00854   2
   4  -4  -6 54.5986 5.29634   3
   4  -4  -6 38.6409 2.92062   1
  -3  -4   6 13.2952 1.14833   3
   3  -4  -6 14.9265 3.36168   3
  -3  -4   6 10.8875 4.00369   2
   2  -4  -6 6.38919 3.01196   3
  -2  -4   6 13.0736 1.34907   3
  -2  -4   6 15.4699 3.87506   2
   1  -4  -6 19.6197 3.19278   3
  -1  -4   6 20.8454 4.06725   2
  -1  -4   6 14.0904 1.88866   3
   0  -4   6 52.5087 4.24174   3
   0  -4  -6 48.6805 4.99923   3
   0  -4   6 59.4356 4.12411   1
   0  -4  -6 52.5661 3.62757   4
   0  -4   6 62.8082 5.97804   2
   0  -4   6 45.1590 4.62721   4
   1  -4   6 360.782 25.4396   2
  -1  -4  -6 403.253 24.8124   3
  -1  -4  -6 379.646 25.9432   4
   1  -4   6 411.583 26.1320   4
   1  -4   6 361.201 25.7129   1
   1  -4   6 400.009 25.0225   3
  -2  -4  -6 50.8623 3.23237   1
  -2  -4  -6 43.7929 4.78485   3
   2  -4   6 53.9313 4.78194   4
  -2  -4  -6 55.4736 4.16299   4
   2  -4   6 49.6644 5.86575   2
   2  -4   6 49.1235 3.89598   1
   3  -4   6 181.607 13.2713   2
   3  -4   6 184.157 12.5132   4
  -3  -4  -6 174.852 12.1109   4
   3  -4   6 179.202 12.5587   1
  -3  -4  -6 176.980 12.3121   3
  -3  -4  -6 175.363 11.4711   1
   4  -4   6 6.57230 2.04079   1
  -4  -4  -6 3.21445 5.15055   2
  -4  -4  -6 5.92097 0.87130   1
  -4  -4  -6 3.76647 2.38883   4
  -4  -4  -6 2.13155 1.93087   3
   4  -4   6 8.17803 2.70585   4
  -5  -4  -6 1.27651 2.81798   4
  -5  -4  -6 4.48265 2.78656   3
  -5  -4  -6 -3.4177 4.99638   2
   5  -4   6 -0.5681 2.50118   4
  -6  -4  -6 -3.8927 2.72838   3
  -6  -4  -6 -3.7941 4.81665   2
   6  -4   6 -0.2798 5.29416   2
   6  -4   6 4.05516 2.90085   4
  -6  -4  -6 0.70578 0.97507   1
  -7  -4  -6 5.93035 5.13700   2
  -7  -4  -6 6.07036 3.30970   3
   7  -4   6 7.97847 3.61442   4
   7  -4   6 4.36342 2.06379   1
   8  -4   6 2.78546 3.57601   4
   8  -4   6 4.23666 2.12559   1
  -8  -4  -6 -2.3108 5.24321   2
   9  -4   6 18.6192 4.71242   4
  -9  -4  -6 34.0962 6.55785   2
   9  -4   6 21.5851 3.10943   1
 -10  -4  -6 4.87750 5.66652   2
  10  -4   6 -1.4245 4.48137   4
  11  -4   6 4.57903 5.52430   4
 -11  -4  -6 9.29982 7.54067   2
  11  -4   6 -0.2101 2.63725   1
 -12  -4  -6 -3.5731 5.97544   2
  12  -4   6 -4.5470 6.00412   4
  14  -5  -6 -2.6839 5.21327   3
 -14  -5   6 2.74067 9.62846   2
 -13  -5   6 22.6419 9.59330   2
  13  -5  -6 35.0849 3.99244   1
  13  -5  -6 20.8834 7.50133   3
  12  -5  -6 26.8583 3.03745   1
  12  -5  -6 22.9462 7.16046   3
 -12  -5   6 22.9482 8.59401   2
  11  -5  -6 122.677 9.10924   1
  11  -5  -6 132.121 12.2373   3
 -11  -5   6 134.797 13.4210   2
  10  -5  -6 3.20120 5.52160   3
 -10  -5   6 -1.9897 6.75178   2
  10  -5  -6 -3.4323 1.36919   1
   9  -5  -6 132.159 11.3864   3
   9  -5  -6 123.038 8.47219   1
  -9  -5   6 121.474 12.1182   2
   8  -5  -6 27.3648 2.52972   1
  -8  -5   6 21.6168 6.74250   2
   8  -5  -6 24.4626 4.66555   3
   7  -5  -6 3.18750 1.19915   1
   7  -5  -6 3.91830 4.27381   3
  -7  -5   6 6.46345 5.65290   2
   6  -5  -6 7.66143 3.29656   3
  -6  -5   6 8.52553 4.10657   2
   6  -5  -6 9.01434 1.31312   1
  -5  -5   6 143.648 11.6433   2
   5  -5  -6 119.103 7.87464   1
   5  -5  -6 115.477 9.70335   3
   4  -5  -6 4.32679 0.66547   1
   4  -5  -6 3.82866 3.62171   3
  -4  -5   6 3.66144 4.80027   2
   3  -5  -6 17.0827 4.03916   3
  -3  -5   6 11.0058 1.34853   3
  -3  -5   6 10.1432 5.11895   2
  -2  -5   6 39.8556 6.85581   2
  -2  -5   6 34.4365 2.77472   3
   2  -5  -6 33.4106 4.67556   3
  -1  -5   6 71.9938 5.21218   1
   1  -5  -6 59.4095 6.24052   3
  -1  -5   6 66.5304 5.00306   3
  -1  -5   6 73.7059 5.95279   4
   0  -5  -6 14.4367 3.61458   3
   0  -5   6 23.3196 2.79563   3
   0  -5   6 9.18507 4.56317   2
   0  -5   6 15.6443 3.03187   4
   0  -5   6 18.8606 2.17021   1
   1  -5   6 5.30590 2.40841   3
   1  -5   6 9.34774 1.79775   1
   1  -5   6 7.78398 5.46046   2
   1  -5   6 13.5062 2.92044   4
   2  -5   6 15.1957 5.83712   2
   2  -5   6 17.2191 3.30387   3
   2  -5   6 14.8748 3.06379   4
   3  -5   6 -2.7236 2.87697   3
   3  -5   6 6.02700 2.68560   4
  -3  -5  -6 1.82239 2.80934   3
   3  -5   6 3.86698 5.43176   2
   3  -5   6 3.03634 1.63174   1
  -4  -5  -6 -0.7182 3.01914   3
   4  -5   6 4.68575 5.31551   2
   4  -5   6 7.55317 2.97957   4
  -4  -5  -6 1.63947 6.41353   2
   4  -5   6 4.63007 1.73986   1
  -5  -5  -6 20.2673 7.39277   2
  -5  -5  -6 19.9232 3.95060   3
   5  -5   6 29.4431 5.51020   2
   5  -5   6 17.8050 3.81989   4
  -6  -5  -6 47.8222 8.43434   2
   6  -5   6 45.3671 4.19212   1
   6  -5   6 47.9725 5.56735   4
  -7  -5  -6 -0.3751 3.68771   3
   7  -5   6 3.84290 3.89994   4
  -7  -5  -6 8.32053 6.68159   2
  -8  -5  -6 23.8381 7.76869   2
   8  -5   6 28.7009 5.32144   4
   8  -5   6 25.7629 3.46138   1
  -9  -5  -6 19.5869 8.03012   2
   9  -5   6 24.4941 3.69829   1
   9  -5   6 33.9129 6.09778   4
  10  -5   6 -5.7414 5.36612   4
 -10  -5  -6 2.66390 8.01626   2
 -11  -6   6 -7.0748 8.74894   2
  11  -6  -6 3.50480 6.75917   3
  10  -6  -6 45.6384 8.01161   3
 -10  -6   6 45.4850 9.92184   2
  -9  -6   6 60.0500 10.1835   2
   9  -6  -6 47.5735 6.95873   3
  -8  -6   6 25.2693 8.55981   2
   8  -6  -6 24.3185 6.42075   3
  -7  -6   6 24.8422 6.17552   2
   7  -6  -6 16.5762 5.70253   3
  -6  -6   6 41.5857 8.35458   2
   5  -6  -6 7.74141 4.53470   3
  -5  -6   6 0.82669 6.08595   2
   4  -6  -6 35.1727 5.63986   3
  -3  -6   6 16.8645 2.21656   1
  -3  -6   6 24.5280 6.72810   2
   3  -6  -6 16.8195 4.62246   3
  -2  -6   6 0.17194 1.52425   1
   2  -6  -6 2.47310 3.69606   3
  -2  -6   6 2.48368 2.86757   4
  -2  -6   6 7.26980 5.86055   2
  -1  -6   6 94.4895 6.63423   1
  -1  -6   6 87.6448 7.77760   4
   0  -6   6 4.61272 6.76429   2
   0  -6  -6 1.65872 3.58891   3
   0  -6   6 -1.3490 1.49662   1
   0  -6   6 2.07049 2.81786   4
   1  -6   6 133.780 10.3020   4
   1  -6   6 143.370 9.92604   1
   1  -6   6 145.612 12.7357   2
  -1  -6  -6 139.259 10.7744   3
   2  -6   6 23.8844 2.76892   1
  -2  -6  -6 19.4531 4.26266   3
   2  -6   6 24.4662 6.64266   2
   2  -6   6 15.8873 3.71481   4
  -3  -6  -6 11.0484 3.92405   3
   3  -6   6 10.2368 7.43704   2
   3  -6   6 8.69674 4.28096   4
  -3  -6  -6 14.5859 8.91474   2
  -4  -6  -6 18.7005 9.67963   2
  -4  -6  -6 8.82865 4.03436   3
   4  -6   6 10.3182 4.59152   4
   4  -6   6 11.8902 6.17609   2
  -5  -6  -6 129.240 10.5035   3
   5  -6   6 131.504 10.5895   4
  -5  -6  -6 138.106 14.8137   2
   5  -6   6 132.859 9.31905   1
   5  -6   6 132.449 12.4528   2
  -6  -6  -6 -0.6461 8.28447   2
   6  -6   6 -3.4417 4.10521   4
  -6  -6  -6 3.33465 4.08510   3
  -7  -6  -6 4.50872 8.88207   2
  -7  -6  -6 4.50787 4.32449   3
   7  -6   6 6.40134 4.67101   4
  -8  -6  -6 17.6979 10.0208   2
   8  -6   6 10.6779 5.31695   4
   6  -7  -6 -1.6681 5.83433   3
  -6  -7   6 1.72601 8.72314   2
  -5  -7   6 -4.7709 8.61219   2
   5  -7  -6 13.2118 5.67795   3
   4  -7  -6 64.2554 7.88880   3
  -4  -7   6 55.7123 10.8241   2
  -3  -7   6 13.6199 8.73355   2
  -3  -7   6 7.10929 3.64680   4
   3  -7  -6 13.0961 5.18778   3
  -2  -7   6 28.0213 8.62378   2
  -2  -7   6 20.3059 4.64422   4
   2  -7  -6 25.0682 5.53199   3
  -1  -7   6 2.25091 7.18720   2
   1  -7  -6 8.09556 4.63091   3
  -1  -7   6 -0.1594 3.18827   4
   0  -7  -6 13.6528 4.68598   3
   0  -7   6 5.44298 7.16323   2
  -1  -7  -6 5.79892 4.23568   3
  -1  -7  -6 -2.0130 11.2274   2
   1  -7   6 9.16968 8.64784   2
   2  -7   6 29.2871 8.27333   2
  -2  -7  -6 28.7842 5.26224   3
  -2  -7  -6 42.3806 12.6836   2
   3  -7   6 13.8558 7.69744   2
  -3  -7  -6 15.1377 4.73653   3
 -19   0   7 5.83265 14.4538   2
 -18   0   7 138.654 16.3377   2
  18   0  -7 119.141 9.97295   1
 -17   0   7 0.85289 8.20304   2
  17   0  -7 -3.9583 3.02252   1
 -16   0   7 5.62030 10.2387   2
 -15   0   7 1.66164 6.14017   2
  15   0  -7 -0.6364 2.34923   1
  14   0  -7 102.574 8.42112   1
 -14   0   7 87.1769 12.4252   2
 -13   0   7 -4.8275 4.93002   2
  13   0  -7 -0.1790 1.84627   1
  12   0  -7 2.32259 1.70329   1
 -12   0   7 -0.1429 4.36607   2
  11   0  -7 0.47775 1.11526   1
 -11   0   7 2.32076 4.04092   2
 -10   0   7 1.56797 3.58935   2
 -10   0   7 -0.3550 3.15563   4
 -10   0   7 -0.5080 1.24035   1
  -9   0   7 -1.0801 1.10380   1
  -9   0   7 1.33049 2.85703   4
  -9   0   7 -7.1459 4.64032   2
   9   0  -7 -0.3813 3.29495   2
  -8   0   7 186.414 12.3417   4
   8   0  -7 173.589 14.2759   2
  -8   0   7 184.523 12.5388   1
  -8   0   7 178.402 13.9015   2
  -7   0   7 7.82024 4.16702   2
  -7   0   7 3.59767 1.76957   4
   7   0  -7 12.5793 3.47676   2
  -7   0   7 5.98869 1.49266   1
  -6   0   7 33.0312 2.72849   1
   6   0  -7 42.1379 4.51256   2
  -6   0   7 33.9892 4.52174   2
   5   0  -7 -0.7190 1.75608   2
  -5   0   7 -5.5588 3.38365   2
   5   0  -7 -2.1431 1.61679   3
   4   0  -7 2330.74 157.533   2
   4   0  -7 2328.33 145.884   3
  -4   0   7 2332.18 165.151   2
   3   0  -7 -0.1269 1.22440   3
  -3   0   7 0.10410 2.95171   2
  -3   0   7 0.63824 1.37586   3
   3   0  -7 -0.3373 2.06338   2
   2   0  -7 29.6152 2.58026   3
  -2   0   7 30.5776 2.74515   3
   2   0  -7 28.9750 3.23745   2
  -2   0   7 34.4736 4.18831   2
  -1   0   7 3.12917 1.29367   4
  -1   0   7 -1.9601 2.23922   2
   1   0  -7 1.81054 1.12904   3
  -1   0   7 -0.3191 1.21319   3
   1   0  -7 -0.2460 1.55145   2
   0   0   7 1300.58 89.7990   4
   0   0   7 1313.12 83.4482   1
   0   0  -7 1366.73 84.8412   3
   0   0   7 1326.00 83.8759   3
   0   0  -7 1356.22 89.5796   2
  -1   0  -7 0.70660 1.33433   2
  -1   0  -7 -0.2794 1.26071   4
   1   0   7 2.15375 1.33015   3
   1   0   7 0.42664 0.67105   1
  -1   0  -7 0.01852 1.33222   3
   2   0   7 61.9407 5.10380   4
   2   0   7 76.8497 5.08976   3
  -2   0  -7 68.0725 4.68898   2
  -2   0  -7 65.0878 4.99019   3
  -2   0  -7 67.4098 4.98167   4
  -2   0  -7 66.8580 4.69343   1
   2   0   7 64.2205 4.56769   1
   3   0   7 2.87869 1.92417   4
   3   0   7 3.40198 1.78210   3
  -3   0  -7 2.39004 1.07003   2
   3   0   7 2.23386 0.86070   1
  -3   0  -7 0.92453 0.71236   2
  -3   0  -7 2.71092 0.91380   1
  -3   0  -7 1.76706 1.63029   4
  -4   0  -7 133.623 9.08013   4
   4   0   7 116.732 9.16586   4
   4   0   7 137.752 8.99231   1
  -4   0  -7 147.284 9.04911   1
  -4   0  -7 122.002 8.43611   2
   4   0   7 128.483 10.0667   3
  -5   0  -7 0.08462 0.95692   1
  -5   0  -7 -0.3924 0.90414   2
   5   0   7 0.91896 2.38433   4
   5   0   7 -1.1480 1.04876   1
   5   0   7 -0.3234 3.87868   3
  -6   0  -7 1336.43 89.1507   1
  -6   0  -7 1253.93 86.5196   2
   6   0   7 1443.72 87.4914   4
   6   0   7 1389.31 86.5028   1
   7   0   7 7.44765 1.90160   1
   7   0   7 6.54591 2.52168   4
  -7   0  -7 3.75741 1.76407   2
  -8   0  -7 22.6394 2.97997   2
   8   0   7 19.5795 4.32464   4
   8   0   7 16.1582 2.36034   1
   9   0   7 2.40630 1.77891   1
   9   0   7 -1.1315 3.98642   4
  -9   0  -7 -0.5977 2.15210   2
 -10   0  -7 127.472 9.57996   2
  10   0   7 129.358 10.9943   4
  10   0   7 123.202 8.83243   1
  11   0   7 1.01496 2.19151   1
  11   0   7 3.87240 5.12007   4
  12   0   7 10.4137 6.32950   4
  12   0   7 26.1092 3.91340   1
  13   0   7 9.03238 7.11301   4
  13   0   7 -3.9420 3.03045   1
  14   0   7 59.2796 9.81532   4
 -19  -1   7 3.02588 9.22198   2
 -19   1   7 0.34526 14.7271   2
  18  -1  -7 3.34695 3.34171   1
 -18  -1   7 3.04089 8.47600   2
 -18   1   7 -2.9061 13.4512   2
 -17  -1   7 6.00915 10.2837   2
  17  -1  -7 -3.0813 2.91892   1
 -17   1   7 -6.0070 12.0905   2
 -16  -1   7 27.1559 10.1427   2
  16  -1  -7 33.5888 4.53373   1
 -16   1   7 32.8644 12.2663   2
  15  -1  -7 -2.9517 2.24122   1
 -15  -1   7 -0.1273 7.60854   2
 -15   1   7 6.46781 9.60537   2
 -14  -1   7 138.565 14.1524   2
  14  -1  -7 165.436 11.8548   1
 -14   1   7 138.418 16.1876   2
  13  -1  -7 148.776 9.85494   1
 -13  -1   7 128.164 13.0367   2
 -13   1   7 152.186 15.3548   2
  12  -1  -7 4.86118 1.72894   1
 -12  -1   7 4.50231 3.81151   2
 -12   1   7 11.4233 7.46298   2
 -11  -1   7 77.5508 7.95889   2
  11  -1  -7 83.2621 6.66338   1
 -11   1   7 83.0207 9.50573   2
 -11   1   7 73.8916 5.66888   1
 -10  -1   7 86.7105 6.61468   1
  10  -1  -7 89.4468 6.58119   1
 -10  -1   7 86.0170 8.39970   2
 -10   1   7 77.2899 5.74564   1
 -10   1   7 66.3566 9.79328   2
 -10   1   7 80.9497 6.59822   4
  -9  -1   7 226.266 15.5502   1
  -9  -1   7 226.535 16.3210   2
   9  -1  -7 209.455 15.7033   1
  -9  -1   7 206.105 17.3188   4
  -9   1   7 245.003 18.0433   2
  -9   1   7 233.943 15.4901   4
  -9   1   7 229.197 16.1005   1
  -8  -1   7 125.328 9.18419   2
   8  -1  -7 114.005 8.02895   1
  -8  -1   7 103.482 7.48030   1
   8  -1  -7 99.9120 8.99879   2
   8   1  -7 121.504 8.92835   2
  -8   1   7 93.8668 10.7191   2
  -8   1   7 106.666 7.85724   4
  -8   1   7 114.624 7.58984   1
  -7  -1   7 125.507 9.40988   2
   7  -1  -7 106.213 9.33767   2
  -7  -1   7 112.421 8.04843   1
  -7   1   7 105.197 8.12184   1
  -7   1   7 118.590 11.1131   2
  -7   1   7 121.525 8.17764   4
   7   1  -7 129.315 9.02248   2
   6  -1  -7 175.099 14.0097   2
  -6  -1   7 204.938 13.8642   2
   6  -1  -7 189.460 13.1981   3
   6   1  -7 190.568 13.4033   2
  -6   1   7 197.832 12.9718   1
  -6   1   7 231.257 15.6753   2
  -6   1   7 194.279 13.1974   4
  -5  -1   7 75.6050 6.00342   2
   5  -1  -7 55.1606 5.23508   3
   5  -1  -7 56.4868 6.83748   2
  -5   1   7 66.7869 4.44808   1
   5   1  -7 56.6551 4.46857   3
   5   1  -7 70.0786 5.55738   2
  -5   1   7 73.8785 7.81294   2
   4  -1  -7 -0.6766 2.61493   2
  -4  -1   7 0.82913 2.34598   2
   4  -1  -7 -1.8099 1.92077   3
   4   1  -7 -1.5034 1.93735   2
  -4   1   7 0.46410 0.71453   1
   4   1  -7 -0.2943 1.01044   3
   3  -1  -7 20.1337 4.35541   2
  -3  -1   7 19.5214 2.89760   2
  -3  -1   7 20.5007 1.71118   3
   3  -1  -7 16.5778 2.53538   3
   3   1  -7 18.2080 1.53124   3
   3   1  -7 17.5656 2.50832   2
  -3   1   7 14.7377 2.22229   3
   2  -1  -7 171.861 12.2019   3
  -2  -1   7 177.863 12.0764   3
   2  -1  -7 214.786 13.6717   2
  -2  -1   7 187.725 12.5414   2
  -2   1   7 190.633 12.3207   3
   2   1  -7 183.906 12.1845   2
   2   1  -7 185.536 12.3511   3
  -2   1   7 191.689 12.7204   4
  -1  -1   7 280.363 18.5371   2
  -1  -1   7 298.680 19.1018   4
   1  -1  -7 293.853 19.0147   3
  -1  -1   7 273.036 18.5768   3
  -1   1   7 278.267 18.1784   3
  -1   1   7 293.690 19.4996   4
  -1   1   7 277.979 18.6616   1
   1   1  -7 289.114 18.7687   3
   1   1  -7 287.764 17.9944   2
   0  -1   7 324.451 21.6958   1
   0  -1   7 327.496 25.5347   3
   0  -1  -7 328.332 21.7782   4
   0  -1   7 361.356 21.5305   2
   0  -1   7 339.430 21.6355   4
   0  -1  -7 315.531 21.7863   3
   0   1  -7 329.815 22.2239   2
   0   1   7 350.548 22.4758   3
   0   1   7 340.649 21.3079   4
   0   1   7 345.226 24.8894   1
   1  -1   7 129.009 8.38079   2
  -1  -1  -7 131.222 9.69915   1
   1  -1   7 135.058 8.81313   4
  -1  -1  -7 127.412 8.66748   3
   1  -1   7 126.640 8.31047   1
   1  -1   7 122.221 10.1385   3
  -1  -1  -7 129.153 8.54932   4
   1   1   7 138.586 8.33514   1
   1   1   7 124.514 9.50414   3
   1   1   7 126.470 8.73935   4
  -2  -1  -7 4.39882 1.82937   3
  -2  -1  -7 5.80520 1.48343   4
   2  -1   7 1.58329 1.32831   3
  -2  -1  -7 2.36086 0.77205   1
   2  -1   7 2.64384 0.99877   1
   2  -1   7 1.28477 1.77032   4
   2   1   7 3.10648 1.66591   4
   2   1   7 4.33601 1.99242   3
  -2   1  -7 1.37202 1.74934   4
   2   1   7 2.43931 0.71040   1
   3  -1   7 83.9471 5.98081   1
   3  -1   7 82.5606 6.59195   4
   3  -1   7 96.6258 6.31879   3
  -3  -1  -7 81.5729 6.01625   1
  -3  -1  -7 89.7089 6.50285   3
  -3  -1  -7 93.0800 6.37219   4
  -3   1  -7 91.4452 6.36826   1
   3   1   7 95.1059 5.93757   1
   3   1   7 89.1622 6.68767   4
   3   1   7 95.6782 6.68848   3
  -3   1  -7 79.6139 6.64591   4
  -4  -1  -7 506.864 31.2066   4
  -4  -1  -7 460.240 34.7619   2
   4  -1   7 480.156 34.2206   1
  -4  -1  -7 459.532 31.2139   3
   4  -1   7 479.563 30.8710   4
   4  -1   7 422.789 29.6898   3
  -4  -1  -7 468.855 30.4215   1
   4   1   7 489.980 31.0391   4
   4   1   7 466.065 30.3434   1
  -4   1  -7 499.525 32.0027   1
   4   1   7 480.978 30.2544   3
  -4   1  -7 476.006 33.3221   4
  -5  -1  -7 223.915 15.7482   2
  -5  -1  -7 231.504 16.1124   4
   5  -1   7 245.540 15.8458   1
   5  -1   7 232.107 15.4568   3
  -5  -1  -7 249.003 16.1190   1
   5  -1   7 231.581 15.9868   4
  -5   1  -7 246.098 15.2320   1
   5   1   7 231.263 18.2117   4
   5   1   7 243.667 15.1517   1
  -6  -1  -7 50.8192 4.28158   2
   6  -1   7 51.3173 3.86042   1
   6  -1   7 49.4872 4.93614   4
  -6  -1  -7 45.2162 3.56223   1
   6   1   7 45.1433 5.04995   4
   6   1   7 48.6670 3.86482   1
   7  -1   7 8.92148 3.21684   4
  -7  -1  -7 5.78518 2.25336   2
  -7  -1  -7 9.34001 1.50251   1
   7   1   7 3.05911 3.24148   4
   7   1   7 7.11313 1.61439   1
   8  -1   7 8.66527 1.61638   1
   8  -1   7 4.60959 3.51934   4
   8   1   7 8.85069 3.85963   4
   8   1   7 7.39215 1.80291   1
  -9  -1  -7 58.9054 5.24032   2
   9  -1   7 52.8986 6.32857   4
   9  -1   7 44.6606 4.57193   1
   9   1   7 55.8515 6.52204   4
   9   1   7 59.4472 4.62898   1
 -10  -1  -7 24.5066 3.72701   2
  10  -1   7 33.1858 5.55357   4
  10  -1   7 30.3887 3.18121   1
  10   1   7 22.3483 5.52111   4
  10   1   7 19.6670 2.92353   1
 -11  -1  -7 54.9235 6.19566   2
  11  -1   7 52.4907 7.34160   4
  11  -1   7 60.8389 5.27912   1
  11   1   7 63.4366 5.19656   1
  12  -1   7 -1.4439 2.57490   1
  12  -1   7 -6.3427 5.50117   4
  12   1   7 3.47929 2.78380   1
  12   1   7 -2.7143 5.86933   4
  13  -1   7 2.77925 6.38160   4
  13  -1   7 1.08903 2.34903   1
  13   1   7 0.94574 6.70235   4
  13   1   7 4.74141 3.05923   1
  14  -1   7 9.33377 7.51487   4
  14   1   7 -3.2692 7.94473   4
 -18  -2   7 36.9983 9.70303   2
 -17  -2   7 42.0098 11.1889   2
  17  -2  -7 62.1497 6.33263   1
  16  -2  -7 6.87686 2.68819   1
 -16  -2   7 -7.2442 8.38091   2
  15  -2  -7 6.57576 2.94022   1
 -15  -2   7 4.37395 5.50519   2
  14  -2  -7 23.4822 3.03767   1
 -14  -2   7 23.0190 7.64928   2
  13  -2  -7 16.1618 2.52428   1
 -13  -2   7 28.4150 7.15894   2
 -12  -2   7 14.5697 4.79996   2
  12  -2  -7 21.1261 2.78217   1
  11  -2  -7 25.5544 2.69326   1
 -11  -2   7 29.6233 6.37799   2
 -11   2   7 30.1300 2.70848   1
 -11   2   7 23.7136 3.91351   4
 -10  -2   7 -0.7620 4.41822   2
  10  -2  -7 10.2865 1.57835   1
 -10   2   7 3.26357 2.53863   4
 -10   2   7 7.01213 1.45576   1
  -9  -2   7 -1.4573 2.69527   2
   9  -2  -7 -0.1884 1.00508   1
  -9   2   7 0.43860 2.01160   4
   8  -2  -7 2.41544 1.08489   1
  -8  -2   7 0.55621 3.35928   2
  -8  -2   7 0.60936 1.37663   1
  -8   2   7 0.27807 0.82320   1
  -8   2   7 -0.7934 1.36794   4
   7  -2  -7 153.103 10.0228   1
  -7  -2   7 166.489 11.6062   2
   7  -2  -7 130.992 10.8779   3
   7  -2  -7 168.747 13.6123   2
  -7   2   7 153.713 11.1491   4
  -7   2   7 167.898 11.5292   1
   7   2  -7 150.245 11.5561   2
   6  -2  -7 438.187 32.2660   2
  -6  -2   7 480.973 29.5249   2
   6  -2  -7 473.631 30.2141   1
   6  -2  -7 469.636 31.9105   3
  -6   2   7 470.359 33.6615   4
   6   2  -7 451.850 29.8104   3
   6   2  -7 436.230 30.4588   2
  -6   2   7 455.920 31.3421   1
   5  -2  -7 23.8874 5.93402   2
   5  -2  -7 15.7863 2.82892   3
  -5  -2   7 20.2890 3.58778   2
  -5   2   7 25.0170 1.98598   4
   5   2  -7 23.0620 1.56609   3
   5   2  -7 22.5296 1.49202   3
   5   2  -7 28.8642 3.96675   2
  -5   2   7 23.6774 1.81193   1
  -4  -2   7 697.908 45.0444   2
   4  -2  -7 695.848 45.8923   2
   4  -2  -7 722.029 47.5091   3
  -4   2   7 683.740 48.5592   4
   4   2  -7 690.442 43.8462   2
  -4   2   7 712.415 48.4503   1
  -3  -2   7 286.808 19.6674   2
   3  -2  -7 283.705 18.0373   3
   3   2  -7 287.273 18.2488   2
  -3   2   7 268.380 18.8112   1
  -3   2   7 270.096 18.0878   4
  -3   2   7 276.383 18.3376   3
   2  -2  -7 6.28174 2.22708   3
  -2  -2   7 9.21284 2.48203   2
  -2  -2   7 9.34068 0.83380   3
  -2   2   7 9.71736 0.66354   1
   2   2  -7 7.88047 2.58325   2
  -2   2   7 8.62329 1.01345   4
  -2   2   7 11.0832 2.75989   3
  -2   2   7 9.60702 0.67247   1
   1  -2  -7 3.79819 1.98570   3
  -1  -2   7 6.05799 0.90876   3
  -1   2   7 5.61170 0.45126   1
  -1   2   7 4.31563 1.74861   3
  -1   2   7 5.58713 1.02083   4
   0  -2  -7 20.9412 2.68647   3
   0  -2  -7 15.1301 1.64379   4
   0  -2   7 17.4558 2.44623   2
   0  -2   7 17.8976 1.63192   3
   0  -2   7 17.1643 2.21129   4
   0  -2   7 14.6683 1.67963   1
   0   2   7 20.5885 2.99292   3
   0   2   7 19.6453 1.31571   1
   0   2   7 14.4081 1.86387   4
   1  -2   7 43.3891 3.91494   4
   1  -2   7 46.5542 3.27455   1
   1  -2   7 48.6047 3.80066   2
   1  -2   7 44.9762 3.57712   3
  -1  -2  -7 43.9994 2.95386   1
  -1  -2  -7 40.5599 3.34603   4
  -1  -2  -7 49.4378 3.78368   3
   1   2   7 37.3364 2.97807   1
   1   2   7 46.7481 3.66715   4
   1   2   7 42.5586 4.30660   3
   2  -2   7 14.2049 1.96404   3
  -2  -2  -7 18.4823 1.39191   1
   2  -2   7 11.2943 1.80192   2
  -2  -2  -7 13.3895 1.84754   4
  -2  -2  -7 20.6283 2.26906   3
   2   2   7 15.4152 1.35545   1
   2   2   7 14.5873 2.80064   3
   2   2   7 15.4664 2.42148   4
   3  -2   7 0.52270 1.03423   1
   3  -2   7 2.35414 1.35704   2
   3  -2   7 2.88126 2.06987   4
  -3  -2  -7 5.20856 1.87610   4
  -3  -2  -7 3.50370 0.74493   1
  -3  -2  -7 2.55121 1.98556   3
   3   2   7 2.74096 0.83807   1
  -3   2  -7 1.71463 1.95439   4
   3   2   7 -2.0020 2.21596   4
  -4  -2  -7 131.483 7.70185   1
   4  -2   7 106.774 8.49470   4
  -4  -2  -7 130.491 8.52480   3
  -4  -2  -7 110.633 8.25466   4
   4  -2   7 119.410 8.51458   2
   4  -2   7 121.941 8.38772   2
  -4  -2  -7 117.665 9.24684   2
   4  -2   7 115.108 8.23882   1
   4   2   7 120.922 7.85999   1
  -4   2  -7 111.622 7.89595   1
   4   2   7 114.145 8.50419   4
  -5  -2  -7 81.2810 6.78204   3
   5  -2   7 92.9909 6.38827   1
   5  -2   7 79.9269 5.84227   2
   5  -2   7 89.6583 6.17804   2
  -5  -2  -7 85.8603 7.27998   2
  -5  -2  -7 79.9675 6.34832   1
  -5  -2  -7 95.0319 6.88359   4
   5   2   7 94.9211 7.19862   4
   5   2   7 92.0144 6.93890   1
  -6  -2  -7 1.99922 1.94927   3
   6  -2   7 1.56041 1.07359   2
   6  -2   7 1.70438 0.87965   2
  -6  -2  -7 -0.0972 1.07329   1
   6  -2   7 1.00726 1.44947   1
  -6  -2  -7 8.36851 3.29412   2
   6  -2   7 -0.4991 2.76579   4
   6   2   7 -0.9897 2.80869   4
   6   2   7 0.87806 1.40237   1
   7  -2   7 48.9493 4.22841   1
   7  -2   7 59.2414 5.64202   4
   7  -2   7 50.4663 3.51278   2
   7  -2   7 47.0916 3.48283   2
  -7  -2  -7 58.0022 4.49157   1
  -7  -2  -7 46.4702 5.45383   2
   7   2   7 44.9992 5.66486   4
   7   2   7 62.0983 4.24789   1
   8  -2   7 201.371 14.8949   4
  -8  -2  -7 183.951 13.6814   2
   8  -2   7 183.736 14.8996   1
   8   2   7 183.930 14.2020   1
   8   2   7 214.728 15.9340   4
   9  -2   7 31.3938 3.46450   1
  -9  -2  -7 34.1422 4.41139   2
   9  -2   7 29.8807 5.27085   4
   9   2   7 30.2421 5.53029   4
   9   2   7 35.9205 3.55823   1
  10  -2   7 -0.7944 4.23190   4
 -10  -2  -7 3.01010 3.18620   2
  10   2   7 4.27049 2.05913   1
  10   2   7 0.19652 4.78280   4
  11  -2   7 9.17597 2.82881   1
  11  -2   7 9.53801 5.13297   4
 -11  -2  -7 1.50914 3.51172   2
  11   2   7 2.72843 5.78546   4
  11   2   7 8.94936 2.61130   1
  12  -2   7 78.6234 6.57426   1
  12  -2   7 78.0277 8.93049   4
  12   2   7 87.4052 9.93660   4
  12   2   7 64.1170 6.94499   1
  13  -2   7 50.8859 8.38291   4
  13   2   7 54.8049 6.23400   1
  13   2   7 49.4369 9.32893   4
  14  -2   7 -7.6475 7.09830   4
  14   2   7 15.2767 8.99741   4
 -17  -3   7 2.84725 9.85827   2
  16  -3  -7 39.1674 4.32337   1
 -16  -3   7 21.3728 9.91407   2
  15  -3  -7 13.5225 2.83004   1
 -15  -3   7 10.5257 6.41396   2
 -14  -3   7 2.72533 7.44171   2
 -13  -3   7 -0.1638 4.56317   2
  13  -3  -7 11.4034 2.62122   1
 -12  -3   7 13.6087 6.24566   2
  12   3  -7 10.7794 2.77697   3
 -12   3   7 7.15104 2.69667   4
  11  -3  -7 122.191 8.44139   1
 -11  -3   7 137.353 11.0686   2
  11   3  -7 125.098 8.74438   3
 -11   3   7 114.574 9.03908   4
 -10  -3   7 32.4484 6.45630   2
  10  -3  -7 35.9882 3.25474   1
 -10   3   7 32.3575 3.56057   4
 -10   3   7 41.5105 3.08282   1
  10   3  -7 34.3152 3.35951   3
   9  -3  -7 132.028 9.28514   1
  -9  -3   7 114.743 10.7613   2
   9  -3  -7 133.434 10.5309   3
   9   3  -7 126.089 8.44171   3
  -9   3   7 122.234 8.71423   1
  -9   3   7 137.141 9.24371   4
  -8  -3   7 15.0806 3.78924   2
   8  -3  -7 16.8874 1.90043   1
   8   3  -7 22.9090 2.04993   3
  -8   3   7 22.9986 1.85747   1
  -8   3   7 20.2626 2.19302   4
   7  -3  -7 132.035 8.69663   1
   7  -3  -7 132.617 9.90113   3
  -7  -3   7 125.097 10.4583   2
  -7   3   7 121.062 8.83532   4
  -7   3   7 132.109 9.63182   1
   7   3  -7 136.941 8.54737   3
   6  -3  -7 -0.9621 3.04736   3
  -6  -3   7 0.77664 3.25421   2
   6  -3  -7 0.52285 0.67741   1
  -6   3   7 1.17742 0.53380   4
   6   3  -7 0.42762 0.30130   3
  -6   3   7 1.92824 0.63257   1
   5  -3  -7 137.426 8.57850   1
   5  -3  -7 134.720 9.73299   3
  -5  -3   7 129.433 9.79580   2
  -5   3   7 117.456 8.41693   1
  -4  -3   7 197.751 13.7355   2
   4  -3  -7 187.857 13.3907   3
  -4   3   7 198.045 12.5616   1
  -3  -3   7 17.6915 3.40072   2
   2  -3  -7 82.7000 6.13538   3
  -2  -3   7 70.7473 6.39643   2
  -2   3   7 79.3286 8.03149   3
  -1  -3   7 123.098 9.29146   3
   1  -3  -7 142.511 9.75290   3
  -1  -3   7 148.985 10.6341   2
   0  -3   7 73.0112 5.64045   1
   0  -3   7 77.2169 5.89336   4
   0  -3  -7 68.6619 4.91223   4
   0  -3  -7 68.5253 5.97275   3
   0  -3   7 89.8153 6.45908   2
  -1  -3  -7 518.537 35.9725   3
   1  -3   7 552.079 36.6981   1
  -1  -3  -7 548.395 34.7888   4
   1  -3   7 569.159 34.8711   4
   1  -3   7 531.941 41.3241   2
   1   3   7 559.283 36.6564   4
  -2  -3  -7 110.105 7.64342   4
   2  -3   7 108.563 7.49607   1
   2  -3   7 118.388 9.00322   2
   2  -3   7 112.661 8.21000   4
  -2  -3  -7 116.459 7.33834   1
  -2  -3  -7 109.897 8.26982   3
   2   3   7 116.820 8.07131   4
  -3  -3  -7 15.1051 2.96559   3
   3  -3   7 19.2791 2.30858   1
  -3  -3  -7 23.1045 2.65326   4
   3  -3   7 20.6221 2.70952   4
  -3  -3  -7 20.5729 1.55816   1
   3  -3   7 19.0415 3.06906   2
   3   3   7 18.0635 3.07894   4
   3   3   7 20.7494 1.68739   1
  -4  -3  -7 2.32966 1.91814   4
  -4  -3  -7 0.98581 1.61605   3
  -4  -3  -7 0.56086 0.65304   1
   4  -3   7 6.71580 2.54285   4
  -4  -3  -7 3.19572 4.78164   2
   4  -3   7 0.87474 2.25401   2
   4   3   7 2.36936 2.32930   4
   4   3   7 1.20010 0.92487   1
   5  -3   7 133.334 8.97695   1
  -5  -3  -7 133.887 10.1540   4
   5  -3   7 134.002 9.94260   4
  -5  -3  -7 150.698 9.83073   3
  -5  -3  -7 124.752 10.8408   2
  -5  -3  -7 124.863 9.32026   1
   5  -3   7 128.007 9.52417   2
   5  -3   7 138.847 11.2148   2
   5   3   7 130.826 9.93726   4
   5   3   7 147.533 9.11635   1
  -6  -3  -7 54.3206 5.37923   3
  -6  -3  -7 48.5194 3.94754   1
  -6  -3  -7 57.0601 6.53511   2
   6  -3   7 43.9266 5.39665   4
   6  -3   7 59.0429 5.76017   2
   6  -3   7 53.8667 4.42816   1
   6   3   7 60.6529 6.25863   4
   6   3   7 66.4917 4.87328   1
  -7  -3  -7 84.0499 7.81994   2
   7  -3   7 58.2096 5.66720   2
   7  -3   7 59.6531 4.95599   1
  -7  -3  -7 66.3809 4.67795   1
   7  -3   7 61.0668 6.42099   4
   7   3   7 70.0292 6.85549   4
   7   3   7 75.9496 6.31610   1
  -8  -3  -7 86.9306 6.27969   1
   8  -3   7 77.6791 7.70900   4
   8  -3   7 94.4254 6.48469   1
  -8  -3  -7 85.7708 8.51895   2
   8   3   7 95.1306 8.45669   4
   8   3   7 81.5170 6.27667   1
  -9  -3  -7 84.8141 8.90250   2
   9  -3   7 105.295 8.75393   1
   9  -3   7 92.0373 8.80484   4
   9   3   7 108.462 10.1017   4
   9   3   7 99.3088 8.37533   1
 -10  -3  -7 142.029 12.2959   2
  10  -3   7 135.356 10.3150   1
  10  -3   7 161.418 12.3368   4
  10   3   7 152.168 11.0249   1
 -11  -3  -7 -4.3215 4.38965   2
  11  -3   7 4.48387 2.75965   1
  11  -3   7 9.42238 5.58081   4
  11   3   7 2.38237 5.89710   4
  12  -3   7 8.79303 6.26183   4
 -12  -3  -7 6.27549 4.96879   2
  12  -3   7 10.9634 3.48671   1
  12   3   7 9.44730 3.08607   1
  12   3   7 16.1378 7.66994   4
  13  -3   7 5.68276 6.87662   4
  13   3   7 9.13535 8.40952   4
 -16  -4   7 11.1924 10.6461   2
  15  -4  -7 20.1273 3.32134   1
 -15  -4   7 27.6565 7.82025   2
 -14  -4   7 18.0722 8.46842   2
  14  -4  -7 14.4491 2.70626   1
 -13  -4   7 7.84982 5.37865   2
  13  -4  -7 2.78246 4.11168   3
  13  -4  -7 9.09531 2.58355   1
 -12  -4   7 206.841 17.1613   2
  12  -4  -7 207.142 16.1572   3
  12  -4  -7 196.094 14.4376   1
  11  -4  -7 30.6479 3.51470   1
 -11  -4   7 37.3743 7.67243   2
  11  -4  -7 36.9881 6.66230   3
 -10  -4   7 79.2107 8.15205   2
  10  -4  -7 57.9039 7.73049   3
  10  -4  -7 77.5336 6.09901   1
 -10   4   7 60.1007 4.94500   1
   9  -4  -7 206.862 14.4467   1
  -9  -4   7 229.355 16.8401   2
   9  -4  -7 227.250 16.1909   3
  -9   4   7 203.275 14.1609   4
   9   4  -7 212.057 14.4789   3
  -9   4   7 227.784 14.5266   1
  -8  -4   7 28.4455 6.18220   2
   8  -4  -7 34.1362 2.86226   1
  -8   4   7 31.5919 2.66468   1
   8   4  -7 37.0681 2.84867   3
   7  -4  -7 22.3103 3.98345   3
   7  -4  -7 26.4253 2.18762   1
  -7  -4   7 32.3330 5.72009   2
  -7   4   7 24.8603 2.06185   1
  -6  -4   7 22.5831 5.44173   2
   6  -4  -7 31.8325 2.53019   1
   6  -4  -7 31.3695 4.34545   3
  -6   4   7 41.0650 3.26856   1
  -5  -4   7 87.5014 8.74124   2
   5  -4  -7 112.271 8.51462   3
   5  -4  -7 94.4449 6.28755   1
   4  -4  -7 20.3606 3.96274   3
  -4  -4   7 22.2071 4.68100   2
   3  -4  -7 25.2339 3.99604   3
  -3  -4   7 21.7591 4.48209   2
  -2  -4   7 7.71590 0.93598   3
   2  -4  -7 10.1192 3.11665   3
  -2  -4   7 10.4767 3.66520   2
  -1  -4   7 159.032 11.2475   1
  -1  -4   7 162.455 12.2530   2
  -1  -4   7 163.615 10.6313   3
   1  -4  -7 156.563 11.4670   3
  -1  -4   7 171.364 11.4693   4
   0  -4   7 159.622 11.9369   2
   0  -4  -7 155.133 11.1639   3
   0  -4  -7 155.805 10.2229   4
   0  -4   7 162.183 10.4954   3
   0  -4   7 159.713 10.9867   4
   0  -4   7 149.260 10.5823   1
  -1  -4  -7 3.82596 1.31152   4
  -1  -4  -7 2.78925 2.64823   3
   1  -4   7 2.90313 3.11284   2
   1  -4   7 1.27753 2.42013   4
   1  -4   7 7.52815 1.57815   1
   2  -4   7 238.588 16.9192   4
  -2  -4  -7 245.737 15.2874   4
   2  -4   7 225.704 16.6708   1
  -2  -4  -7 252.232 16.1080   3
   2  -4   7 238.346 16.9545   2
  -3  -4  -7 0.34292 1.52653   4
  -3  -4  -7 6.27351 2.73663   3
  -3  -4  -7 1.30516 0.49637   1
   3  -4   7 1.91858 1.43693   1
   3  -4   7 -0.8844 3.57974   2
   3  -4   7 4.14040 2.64580   4
  -4  -4  -7 13.6202 3.21700   3
  -4  -4  -7 6.93037 2.60345   4
  -4  -4  -7 20.2487 5.87057   2
  -4  -4  -7 8.00227 0.98625   1
   4  -4   7 15.2357 3.13772   4
   4  -4   7 12.0826 1.95082   1
   5  -4   7 84.0613 7.58140   2
   5  -4   7 93.6724 6.57697   1
  -5  -4  -7 82.1820 7.16296   3
   5  -4   7 77.3920 7.17655   4
  -5  -4  -7 89.4146 6.33513   1
  -6  -4  -7 4.70729 3.21564   3
   6  -4   7 6.16172 3.36007   4
   6  -4   7 3.56922 4.16419   2
  -6  -4  -7 7.85673 5.23650   2
   7  -4   7 32.3508 3.60712   1
  -7  -4  -7 40.3443 4.45469   3
  -7  -4  -7 48.3854 6.97901   2
  -8  -4  -7 2.82944 5.41201   2
   8  -4   7 5.21422 3.97870   4
   8  -4   7 5.59418 1.75227   1
   9  -4   7 7.27037 4.54623   4
  -9  -4  -7 6.60193 6.60558   2
   9  -4   7 5.40509 2.47279   1
 -10  -4  -7 2.58419 5.66887   2
  10  -4   7 10.6312 5.36174   4
  10  -4   7 10.9942 2.37016   1
 -11  -4  -7 29.5149 7.34107   2
  11  -4   7 35.1210 7.00631   4
 -12  -4  -7 19.5536 6.85164   2
  12  -4   7 21.9300 7.36367   4
 -14  -5   7 -3.3273 6.73170   2
  14  -5  -7 1.15826 4.84961   3
  13  -5  -7 35.4611 7.99214   3
 -13  -5   7 14.0074 9.15633   2
  12  -5  -7 12.9025 5.03875   3
 -12  -5   7 5.13126 5.86366   2
  12  -5  -7 3.53229 2.48051   1
  11  -5  -7 3.89379 4.10975   3
 -11  -5   7 0.05787 6.84234   2
  11  -5  -7 2.69578 1.99806   1
  10  -5  -7 1.16959 1.58310   1
 -10  -5   7 -3.3266 4.59047   2
  10  -5  -7 4.26452 5.55435   3
   9  -5  -7 7.76913 5.18172   3
  -9  -5   7 6.51131 6.21326   2
  -8  -5   7 32.9736 5.76480   2
   8  -5  -7 24.5156 2.35585   1
   8  -5  -7 23.6452 5.58959   3
   7  -5  -7 78.5990 5.80222   1
   7  -5  -7 83.5969 7.60381   3
  -7  -5   7 65.8943 9.12917   2
  -6  -5   7 81.1331 9.22404   2
   6  -5  -7 82.7078 5.74107   1
   5  -5  -7 5.68401 3.92938   3
  -5  -5   7 -2.8101 4.77589   2
  -4  -5   7 -3.2757 4.66582   2
   4  -5  -7 -7.1649 3.58617   3
  -3  -5   7 108.931 10.5549   2
   3  -5  -7 133.052 9.91696   3
   2  -5  -7 70.0803 6.94265   3
  -2  -5   7 81.9573 5.04552   3
  -2  -5   7 69.2722 8.16440   2
  -2  -5   7 77.6120 5.80688   1
  -1  -5   7 103.927 8.85540   4
  -1  -5   7 130.615 10.4569   2
  -1  -5   7 106.904 7.76692   3
  -1  -5   7 121.886 8.23963   1
   1  -5  -7 133.285 9.54561   3
   0  -5  -7 2.82765 3.32642   3
   0  -5   7 -0.3939 4.24078   2
   0  -5   7 0.79807 2.60147   4
   0  -5   7 0.18984 1.90940   3
   1  -5   7 418.584 30.0527   3
   1  -5   7 427.633 31.5945   2
   1  -5   7 481.456 30.2909   1
   1  -5   7 479.973 31.4884   4
  -1  -5  -7 493.624 29.7384   3
   2  -5   7 32.5190 3.71264   3
  -2  -5  -7 27.0464 4.36994   3
   2  -5   7 25.6749 3.59612   1
   2  -5   7 27.6474 5.30828   2
   2  -5   7 39.8637 4.29108   4
   3  -5   7 23.3188 5.82351   2
   3  -5   7 27.3316 2.90150   1
  -3  -5  -7 26.2810 4.21228   3
   3  -5   7 31.7514 3.91830   3
   3  -5   7 22.0212 3.82544   4
   4  -5   7 -0.3740 2.97936   4
   4  -5   7 -0.1766 1.77339   1
   4  -5   7 5.79189 4.28248   2
  -4  -5  -7 1.27349 3.17946   3
  -4  -5  -7 -0.4783 6.55921   2
   5  -5   7 5.49457 2.06236   1
   5  -5   7 -4.0418 4.79585   2
   5  -5   7 -1.0200 3.27479   4
  -5  -5  -7 4.16216 3.40149   3
  -5  -5  -7 8.91565 7.06844   2
   6  -5   7 9.96280 3.88509   4
  -6  -5  -7 6.55476 3.79922   3
   6  -5   7 5.96780 2.30678   1
  -6  -5  -7 2.50646 6.50086   2
   6  -5   7 1.53520 5.09196   2
  -7  -5  -7 2.54106 6.57779   2
   7  -5   7 0.83713 2.49051   1
  -7  -5  -7 5.34935 3.10886   3
   7  -5   7 11.5074 4.62454   4
   8  -5   7 36.7663 4.12878   1
  -8  -5  -7 32.8479 8.42537   2
   8  -5   7 29.2806 5.83726   4
  -9  -5  -7 3.73653 7.69297   2
   9  -5   7 5.56503 5.17852   4
 -10  -5  -7 23.4111 8.73781   2
  11  -6  -7 15.8910 7.13019   3
 -11  -6   7 9.55473 6.39478   2
 -10  -6   7 28.1987 9.40720   2
  10  -6  -7 21.5368 7.23594   3
  -9  -6   7 38.0660 9.19603   2
   9  -6  -7 36.5241 7.11980   3
   8  -6  -7 3.51263 5.65334   3
  -8  -6   7 2.57643 7.45126   2
  -7  -6   7 16.2900 7.56173   2
   7  -6  -7 0.07830 5.36284   3
   6  -6  -7 0.58313 4.91243   3
  -6  -6   7 9.82253 6.88773   2
   5  -6  -7 11.2480 4.75655   3
  -5  -6   7 10.7016 6.76919   2
  -4  -6   7 17.4642 6.86813   2
   4  -6  -7 8.16962 4.54931   3
  -3  -6   7 11.4091 6.32688   2
   3  -6  -7 10.4080 4.20687   3
  -3  -6   7 6.07913 1.91742   1
  -2  -6   7 40.0382 5.28659   4
   2  -6  -7 53.4055 6.23071   3
  -2  -6   7 51.7633 4.16872   1
  -2  -6   7 57.4522 8.29866   2
  -1  -6   7 0.23759 5.56562   2
  -1  -6   7 -0.5369 1.58240   1
   1  -6  -7 1.10956 3.66567   3
  -1  -6   7 -0.6195 2.86645   4
   0  -6   7 45.8987 7.72664   2
   0  -6   7 57.1898 5.68583   4
   0  -6   7 58.4776 4.87859   1
   0  -6  -7 51.7949 6.25368   3
   1  -6   7 17.7884 2.63331   1
  -1  -6  -7 23.4503 4.52467   3
   1  -6   7 25.8154 6.51065   2
   1  -6   7 21.5177 4.03524   4
   2  -6   7 9.04325 2.24167   1
   2  -6   7 3.68847 3.42742   4
  -2  -6  -7 7.21448 3.86426   3
   2  -6   7 3.53862 5.35629   2
   3  -6   7 11.2239 2.53616   1
  -3  -6  -7 12.0463 9.19541   2
  -3  -6  -7 17.5345 4.43887   3
   3  -6   7 16.0323 5.92075   2
   3  -6   7 12.9134 3.98517   4
   4  -6   7 18.2228 4.50224   4
   4  -6   7 18.4734 6.17906   2
  -4  -6  -7 27.1924 5.00664   3
  -4  -6  -7 6.73898 9.44661   2
   4  -6   7 21.0759 3.06433   1
  -5  -6  -7 32.4806 10.1443   2
  -5  -6  -7 40.7378 5.53899   3
   5  -6   7 35.3036 5.67057   4
   5  -6   7 32.0650 4.26132   1
  -6  -6  -7 23.8501 9.47360   2
   6  -6   7 19.2357 5.19167   4
  -6  -6  -7 14.6288 4.93944   3
  -7  -6  -7 -3.5620 8.68687   2
   7  -6   7 2.89712 6.07464   4
  -7  -6  -7 0.51354 4.65706   3
  -6  -7   7 6.76855 9.29014   2
   6  -7  -7 23.8474 6.96714   3
   5  -7  -7 1.86295 5.67370   3
  -5  -7   7 14.7620 9.00318   2
  -4  -7   7 15.5366 4.36568   4
   4  -7  -7 19.8343 6.00594   3
  -4  -7   7 18.9770 8.98776   2
  -3  -7   7 6.09961 8.06832   2
  -3  -7   7 3.67888 3.55683   4
   3  -7  -7 2.16744 4.76355   3
   2  -7  -7 6.51610 4.93410   3
  -2  -7   7 11.9935 4.47963   4
  -2  -7   7 13.1312 8.10134   2
  -1  -7   7 10.5245 7.74246   2
  -1  -7   7 15.2793 3.97144   4
   1  -7  -7 7.81639 5.00878   3
   0  -7   7 18.2190 9.04879   2
   0  -7   7 10.9668 3.90994   4
   0  -7  -7 4.39166 4.54917   3
  -1  -7  -7 2.87318 4.21783   3
   1  -7   7 2.66361 6.75584   2
  -1  -7  -7 3.58483 11.2336   2
   2  -7   7 13.3087 7.58862   2
  -2  -7  -7 13.3347 20.9981   2
 -19   0   8 -2.8006 14.9275   2
 -18   0   8 3.40626 13.0238   2
 -17   0   8 -4.9569 11.4350   2
 -16   0   8 229.040 21.8265   2
 -15   0   8 11.0170 9.34154   2
 -14   0   8 224.933 18.8878   2
 -13   0   8 2.29034 7.14667   2
 -12   0   8 27.7746 7.64523   2
 -11   0   8 3.76087 4.14304   2
 -10   0   8 17.5857 6.19332   2
 -10   0   8 17.1192 3.41468   4
 -10   0   8 15.4774 2.05917   1
  -9   0   8 -0.8293 2.36580   4
  -9   0   8 5.33697 3.74447   2
  -9   0   8 0.26467 1.17617   1
  -8   0   8 6.19864 1.38396   1
   8   0  -8 10.9758 3.84665   2
  -8   0   8 7.32961 2.60530   4
  -8   0   8 11.8894 3.76570   2
  -7   0   8 -1.8962 4.08421   2
   7   0  -8 1.67563 2.34275   2
  -7   0   8 0.00000 0.99745   1
  -6   0   8 956.322 60.0492   1
  -6   0   8 899.364 58.9854   2
   6   0  -8 904.186 64.1760   2
   6   0  -8 941.178 58.6826   3
  -5   0   8 0.53755 2.53123   2
   5   0  -8 -2.5241 2.60633   2
   5   0  -8 0.08447 1.60782   3
   4   0  -8 368.504 24.7647   3
  -4   0   8 384.535 26.6697   3
  -4   0   8 383.236 27.1692   2
   4   0  -8 407.261 25.2521   2
   3   0  -8 1.15567 2.17103   2
   3   0  -8 -1.0682 1.26943   3
  -3   0   8 -1.8130 3.07731   2
  -3   0   8 1.92361 1.50663   3
  -2   0   8 2686.92 173.319   3
   2   0  -8 2863.11 177.930   3
   2   0  -8 2954.32 181.734   2
  -2   0   8 2728.22 203.866   2
  -2   0   8 2894.76 195.490   4
  -1   0   8 -1.2690 1.36747   4
  -1   0   8 -1.0218 1.74240   2
   1   0  -8 0.01992 1.21590   3
  -1   0   8 1.69960 1.43461   3
   1   0  -8 -0.6533 1.61708   2
   0   0  -8 1471.27 96.9570   2
   0   0  -8 1415.09 90.5654   3
   0   0   8 1469.79 94.5056   3
   0   0   8 1319.11 90.6022   4
   0   0   8 1428.08 106.591   1
  -1   0  -8 0.46818 1.39843   2
  -1   0  -8 1.32322 1.43407   3
  -1   0  -8 0.63427 1.46475   4
   1   0   8 1.56869 1.70490   4
   1   0   8 0.53420 1.47645   3
  -2   0  -8 192.444 13.9964   1
  -2   0  -8 203.944 13.3775   4
   2   0   8 186.296 13.9509   1
   2   0   8 215.196 13.2030   4
   2   0   8 206.056 13.3799   3
  -2   0  -8 188.985 12.9126   2
  -2   0  -8 212.052 13.2603   3
  -3   0  -8 0.07119 1.69189   4
   3   0   8 1.35890 1.80805   3
   3   0   8 -2.8205 2.01180   4
  -3   0  -8 0.63609 0.69457   2
   3   0   8 -2.0473 0.84585   1
  -3   0  -8 1.50076 0.83609   1
  -3   0  -8 0.93791 0.65085   2
   4   0   8 273.988 20.3587   4
  -4   0  -8 282.891 17.9395   1
  -4   0  -8 278.427 18.3904   4
   4   0   8 267.279 19.5346   3
   4   0   8 285.661 18.3251   1
   5   0   8 -4.1289 2.63349   4
  -5   0  -8 1.58168 1.03987   1
   5   0   8 0.76747 1.12897   1
  -6   0  -8 359.892 23.3576   2
   6   0   8 369.500 24.2553   1
   6   0   8 395.484 24.5264   4
  -6   0  -8 382.373 24.5381   1
   7   0   8 2.51251 2.40909   4
  -7   0  -8 0.00000 1.36379   2
   7   0   8 1.07039 1.02163   1
  -8   0  -8 205.302 13.5096   2
   8   0   8 202.044 16.3827   4
   8   0   8 223.300 16.4874   1
   9   0   8 -1.1919 1.80622   1
   9   0   8 0.90599 4.15446   4
  -9   0  -8 0.55630 1.78377   2
  10   0   8 19.3825 2.89301   1
  10   0   8 9.96442 5.29013   4
  11   0   8 3.02453 1.84519   1
  11   0   8 1.50310 5.44135   4
  12   0   8 5.85557 6.63376   4
  13   0   8 2.53730 7.30820   4
  13   0   8 -5.3520 3.24159   1
  14   0   8 32.3907 9.62956   4
 -19  -1   8 13.4788 14.3324   2
 -19   1   8 4.87012 15.1403   2
 -18  -1   8 29.0785 10.3882   2
  18  -1  -8 30.5835 4.76587   1
 -18   1   8 26.8274 14.5753   2
 -17  -1   8 -0.1829 7.29822   2
  17  -1  -8 -5.2051 2.74254   1
 -17   1   8 -2.6403 12.6792   2
 -16  -1   8 22.4196 7.75851   2
  16  -1  -8 18.6139 3.27415   1
 -16   1   8 13.1572 8.58400   2
 -15  -1   8 5.72273 8.24775   2
 -15   1   8 6.12504 9.78661   2
 -14  -1   8 2.59161 7.38770   2
  14  -1  -8 -2.4215 1.95025   1
 -14   1   8 -0.7315 8.78697   2
  13  -1  -8 2.51375 2.25746   1
 -13  -1   8 -3.2233 6.44021   2
 -13   1   8 5.18866 6.04021   2
  12  -1  -8 0.73405 1.48830   1
 -12  -1   8 -1.3034 3.74143   2
 -12   1   8 2.56517 7.44877   2
 -11  -1   8 8.21200 5.58898   2
  11  -1  -8 3.08526 1.50128   1
 -11   1   8 5.20259 1.53511   1
 -11   1   8 5.16895 2.73624   4
 -11   1   8 4.90618 7.04340   2
  10  -1  -8 124.135 8.77729   1
 -10  -1   8 115.361 9.28254   1
 -10  -1   8 122.829 10.2495   2
 -10   1   8 112.415 12.3704   2
 -10   1   8 125.272 9.01380   4
 -10   1   8 114.934 8.10799   1
  -9  -1   8 73.9302 5.59665   1
  -9  -1   8 88.0757 8.08278   2
  -9   1   8 71.3964 5.47162   1
  -9   1   8 71.8974 6.21044   4
  -8  -1   8 3.35454 1.35025   1
   8  -1  -8 5.95530 4.35264   2
  -8  -1   8 2.33977 3.52982   2
   8   1  -8 6.61761 2.51859   2
  -8   1   8 3.70293 5.77756   2
  -8   1   8 5.42033 1.22194   1
  -8   1   8 7.56679 2.08666   4
  -7  -1   8 2.48122 3.45399   2
   7  -1  -8 -2.5344 2.56117   3
   7  -1  -8 2.95510 2.83260   2
  -7   1   8 0.21126 0.87321   1
  -7   1   8 -1.0555 1.57612   4
   7   1  -8 -1.3739 2.59466   2
  -7   1   8 -0.9787 5.15366   2
   6  -1  -8 1290.85 82.0025   3
  -6  -1   8 1185.03 80.2195   2
   6  -1  -8 1267.95 85.6000   2
   6   1  -8 1218.32 79.1267   2
   6   1  -8 1240.17 79.4082   3
  -6   1   8 1309.35 82.9549   2
  -6   1   8 1281.74 81.3099   1
   5  -1  -8 48.2932 4.37118   3
   5  -1  -8 50.7091 6.16967   2
  -5  -1   8 52.1953 4.70915   2
   5   1  -8 41.1700 3.44979   3
  -5   1   8 42.9124 3.52905   1
  -5   1   8 56.1061 7.26716   2
   5   1  -8 48.3405 4.58201   2
   4  -1  -8 230.148 16.5803   3
  -4  -1   8 264.819 17.0350   2
   4  -1  -8 261.187 18.1101   2
   4   1  -8 266.279 16.8448   2
   4   1  -8 258.666 16.4727   3
  -4   1   8 269.354 16.8312   3
   3  -1  -8 16.3544 4.48657   2
  -3  -1   8 16.8205 1.86355   3
   3  -1  -8 23.2070 2.71455   3
   3   1  -8 16.7488 2.94233   2
  -3   1   8 17.0942 2.78097   3
   3   1  -8 20.3147 1.66709   3
  -2  -1   8 3.90567 1.87867   2
   2  -1  -8 -0.7665 3.36715   2
   2  -1  -8 1.81489 1.74870   3
  -2  -1   8 1.53043 0.96281   3
   2   1  -8 1.03905 0.95470   3
  -2   1   8 2.49674 2.03466   3
  -2   1   8 0.92928 1.20449   4
   2   1  -8 1.35589 1.59070   2
   1  -1  -8 237.960 16.4094   2
  -1  -1   8 245.818 15.2035   4
   1  -1  -8 214.470 15.1829   3
  -1  -1   8 229.490 15.0663   3
  -1  -1   8 258.018 15.2880   2
   1   1  -8 246.630 15.7202   2
  -1   1   8 241.428 15.2516   4
  -1   1   8 248.646 16.9090   1
  -1   1   8 217.053 15.2971   3
   1   1  -8 229.248 15.5158   3
   0  -1   8 500.121 35.0990   3
   0  -1  -8 541.140 33.4634   4
   0  -1   8 513.890 32.8149   4
   0  -1   8 516.428 34.2408   1
   0  -1   8 537.586 32.8255   2
   0  -1  -8 513.436 33.2251   3
   0   1   8 547.882 34.2272   3
   0   1   8 521.874 35.1039   4
   0   1  -8 521.073 35.7513   2
   0   1   8 519.740 33.3643   1
   1  -1   8 112.772 7.85661   3
  -1  -1  -8 111.056 8.04508   4
  -1  -1  -8 123.648 8.21443   3
   1  -1   8 128.355 8.38749   4
   1  -1   8 115.504 7.89762   1
   1   1   8 127.294 8.56301   3
   1   1   8 115.408 8.14408   1
   1   1   8 118.062 8.03158   4
   2  -1   8 107.656 7.42016   4
   2  -1   8 112.406 7.21604   3
   2  -1   8 102.992 7.20342   1
  -2  -1  -8 102.497 7.18882   4
  -2  -1  -8 105.506 7.26617   3
  -2  -1  -8 103.790 6.80105   1
   2   1   8 96.8379 7.27660   1
   2   1   8 98.5828 7.40579   3
   2   1   8 91.1524 7.18068   4
  -2   1  -8 99.1573 7.52707   4
   3  -1   8 21.0471 2.56947   3
  -3  -1  -8 24.3313 2.63371   4
   3  -1   8 16.9812 2.13555   1
  -3  -1  -8 19.9486 2.81004   3
  -3  -1  -8 25.8359 2.20240   1
  -3   1  -8 19.2719 1.98781   1
  -3   1  -8 19.8227 2.81159   4
   3   1   8 18.9667 2.89840   4
   3   1   8 15.7391 2.92118   3
  -4  -1  -8 1075.31 74.5783   4
   4  -1   8 1082.13 79.8719   3
   4  -1   8 1127.40 72.8097   1
   4  -1   8 1110.33 72.8471   4
  -4  -1  -8 1057.80 70.4341   1
  -4  -1  -8 1095.55 73.0218   3
  -4  -1  -8 1146.40 73.4211   2
   4   1   8 1113.47 71.2819   4
  -4   1  -8 1165.49 72.5504   1
   4   1   8 1165.10 71.2425   1
  -5  -1  -8 126.715 9.21400   1
   5  -1   8 131.233 9.98192   4
  -5  -1  -8 136.598 9.48176   2
   5  -1   8 139.030 9.24220   1
  -5   1  -8 142.596 9.13676   1
   5   1   8 125.795 9.89474   4
   5   1   8 156.483 9.78391   1
   6  -1   8 11.0246 3.17166   4
  -6  -1  -8 1.99574 1.84916   2
   6   1   8 3.96905 3.16003   4
   6   1   8 4.63568 1.61905   1
   7  -1   8 -1.7026 3.09533   4
   7  -1   8 1.50472 1.62385   1
  -7  -1  -8 3.43641 2.03560   2
   7   1   8 7.15980 3.61177   4
   7   1   8 6.02078 1.64931   1
   8  -1   8 237.368 17.0557   1
  -8  -1  -8 265.168 17.6049   2
   8  -1   8 244.285 18.5208   4
   8   1   8 250.345 17.5185   4
   8   1   8 255.227 16.9497   1
   9  -1   8 -1.3902 4.14716   4
   9  -1   8 6.39710 1.68633   1
  -9  -1  -8 1.52147 2.62558   2
   9   1   8 2.60687 1.93094   1
   9   1   8 8.36565 4.57616   4
  10  -1   8 36.9859 6.06806   4
  10  -1   8 35.2652 3.92518   1
  10   1   8 35.5009 6.62340   4
  11  -1   8 73.9890 8.42779   4
  11  -1   8 77.0545 6.02820   1
  11   1   8 62.7086 5.68039   1
  11   1   8 58.6964 8.58412   4
  12  -1   8 42.8142 4.85983   1
  12  -1   8 43.0239 7.67314   4
  12   1   8 34.6442 8.00703   4
  12   1   8 50.7921 4.98728   1
  13  -1   8 6.99802 7.01632   4
  13  -1   8 8.62760 3.73740   1
  13   1   8 8.65453 3.39680   1
  13   1   8 10.1261 7.64564   4
  14  -1   8 56.7239 15.2651   4
  14   1   8 58.6957 10.7071   4
 -18  -2   8 14.6056 11.3961   2
  17  -2  -8 5.88435 3.19208   1
 -17  -2   8 9.93482 9.68281   2
 -16  -2   8 8.08796 6.25837   2
  16  -2  -8 5.79756 2.76443   1
  15  -2  -8 -0.5899 2.07007   1
 -15  -2   8 3.78839 7.93366   2
 -14  -2   8 11.7246 7.15419   2
  14  -2  -8 6.95554 2.15906   1
  13  -2  -8 87.2669 6.66523   1
 -13  -2   8 64.0159 9.70988   2
  12  -2  -8 13.2151 2.20566   1
 -12  -2   8 12.8888 6.33430   2
  11  -2  -8 133.927 10.4168   1
 -11  -2   8 155.945 13.1857   2
 -11   2   8 170.230 10.7413   1
 -11   2   8 154.731 11.8293   4
 -10  -2   8 -1.5431 3.24826   2
  10  -2  -8 2.00248 1.51816   1
 -10   2   8 3.64101 2.20132   4
 -10   2   8 3.83482 1.27541   1
  -9  -2   8 -0.0321 2.89983   2
   9  -2  -8 -1.5616 0.97365   1
  -9   2   8 -1.2254 1.97308   4
  -9   2   8 2.02568 1.07797   1
   8  -2  -8 15.6215 1.82261   1
  -8  -2   8 13.9641 1.86809   1
   8  -2  -8 16.9011 3.98157   3
  -8  -2   8 14.6513 3.35046   2
  -8   2   8 19.1862 1.69283   1
  -8   2   8 13.3631 2.02099   4
  -7  -2   8 63.6093 5.53194   2
   7  -2  -8 50.6003 5.46187   3
  -7   2   8 45.6261 3.84610   4
   7   2  -8 46.4632 5.53059   2
  -7   2   8 50.1423 3.77428   1
  -6  -2   8 25.7324 3.50962   2
   6  -2  -8 29.2471 3.46883   3
   6  -2  -8 22.4435 5.19029   2
  -6   2   8 22.2637 1.90221   1
   6   2  -8 24.0709 1.92646   3
   6   2  -8 22.5356 4.00649   2
  -6   2   8 25.5482 2.31886   4
   5  -2  -8 11.4400 3.15044   3
  -5  -2   8 12.0805 2.77317   2
   5  -2  -8 15.9813 5.85926   2
  -5   2   8 19.9497 1.48458   1
   5   2  -8 20.9432 3.56257   2
  -5   2   8 17.1507 1.80502   4
   4  -2  -8 1.19219 3.40134   2
  -4  -2   8 4.03554 2.46798   2
   4  -2  -8 10.9888 2.73031   3
  -4   2   8 5.01209 0.79781   4
  -4   2   8 4.04615 2.09994   3
   4   2  -8 7.16367 3.25215   2
   3  -2  -8 24.3625 3.24881   3
  -3  -2   8 21.3348 3.07120   2
  -3   2   8 22.0858 1.76665   1
  -3   2   8 21.9464 3.54574   3
  -3   2   8 21.5467 1.73027   4
   3   2  -8 24.9339 3.75806   2
   2  -2  -8 7.07683 1.79445   3
  -2  -2   8 2.24646 0.70993   3
  -2  -2   8 3.76192 1.86419   2
  -2   2   8 4.38436 2.57173   3
  -2   2   8 3.62477 0.40893   1
  -2   2   8 3.08164 0.47693   1
  -2   2   8 3.44173 0.99841   4
   2   2  -8 -1.2139 2.67794   2
  -1  -2   8 9.31228 1.91682   2
  -1  -2   8 10.1082 2.19716   4
  -1  -2   8 7.86215 1.08463   3
  -1   2   8 9.30936 0.76475   1
  -1   2   8 9.40070 1.37594   4
  -1   2   8 5.00509 2.64094   3
   0  -2   8 27.7600 2.39547   3
   0  -2  -8 30.3538 3.27424   3
   0  -2   8 29.9775 2.56093   1
   0  -2   8 32.1933 3.56879   2
   0  -2  -8 29.3533 2.44260   4
   0   2   8 30.0956 3.70641   3
   0   2   8 28.3223 2.67826   4
   0   2   8 27.9244 2.06872   1
  -1  -2  -8 29.5556 2.52924   4
   1  -2   8 32.1208 2.48430   1
   1  -2   8 29.7101 2.70397   3
   1  -2   8 28.0727 2.87810   2
  -1  -2  -8 31.1082 3.25490   3
   1   2   8 26.8459 3.64463   3
   1   2   8 23.1776 2.85871   4
   1   2   8 28.0074 2.24759   1
   2  -2   8 231.910 19.4922   2
   2  -2   8 263.437 18.3701   3
  -2  -2  -8 262.400 16.2561   3
   2  -2   8 226.537 16.0845   1
  -2  -2  -8 238.204 16.2704   1
   2  -2   8 252.284 16.1806   4
  -2  -2  -8 251.061 16.4633   4
   2   2   8 256.813 17.1487   1
   2   2   8 258.819 16.9181   4
  -3  -2  -8 10.6871 2.43490   3
   3  -2   8 9.47770 2.49943   4
   3  -2   8 7.81619 1.99785   3
   3  -2   8 6.73435 1.21198   2
   3  -2   8 7.88700 1.86546   1
  -3  -2  -8 12.5470 2.07366   4
  -3  -2  -8 10.0250 1.00332   1
   3   2   8 4.58218 2.62665   4
   3   2   8 8.64724 1.26575   1
   4  -2   8 -0.1564 0.78943   1
   4  -2   8 1.67342 2.49019   3
  -4  -2  -8 0.28983 1.51809   3
   4  -2   8 0.58183 0.57352   2
  -4  -2  -8 1.48696 0.79713   1
   4  -2   8 -3.4786 2.28999   4
  -4  -2  -8 -1.1207 3.13975   2
  -4  -2  -8 2.88279 2.00112   4
   4  -2   8 0.58042 0.61633   2
   4   2   8 0.63164 2.28187   4
  -5  -2  -8 31.2904 2.55124   1
  -5  -2  -8 27.7802 3.40102   3
   5  -2   8 27.8899 3.56047   4
   5  -2   8 39.5707 3.14390   1
  -5  -2  -8 26.8057 4.26326   2
   5   2   8 31.9592 2.71972   1
   5   2   8 36.0239 4.21755   4
   6  -2   8 14.8515 3.58788   4
  -6  -2  -8 8.64186 3.39787   2
  -6  -2  -8 12.9321 1.58882   1
   6  -2   8 16.5214 2.11023   1
   6   2   8 8.44497 1.62669   1
   6   2   8 14.8247 3.69709   4
   7  -2   8 7.78129 2.09763   1
  -7  -2  -8 1.16943 2.50857   2
   7  -2   8 3.50299 3.28263   4
  -7  -2  -8 4.61245 1.37884   1
   7   2   8 8.94639 3.75509   4
   7   2   8 4.59582 1.69499   1
  -8  -2  -8 49.9131 5.00198   2
   8  -2   8 49.9769 4.27414   1
   8   2   8 40.0994 3.88768   1
   8   2   8 37.2017 6.86771   4
   9  -2   8 21.7815 3.02391   1
  -9  -2  -8 20.8618 3.80927   2
   9  -2   8 21.9878 4.14446   4
   9   2   8 24.7455 5.53255   4
   9   2   8 22.8592 2.84097   1
 -10  -2  -8 26.6297 4.29510   2
  10  -2   8 21.4295 3.44333   1
  10   2   8 32.9527 6.30860   4
  10   2   8 35.9172 3.81295   1
  11  -2   8 -0.1996 3.66241   4
  11  -2   8 1.26532 2.69453   1
 -11  -2  -8 7.43560 6.97369   2
  11   2   8 2.08769 2.58045   1
  11   2   8 4.12507 6.02279   4
  12  -2   8 37.0180 4.51130   1
  12  -2   8 34.5317 7.27396   4
  12   2   8 16.7200 7.66715   4
  12   2   8 31.5683 4.21119   1
  13  -2   8 -0.9298 6.40593   4
  13   2   8 0.34932 7.83910   4
 -17  -3   8 66.7485 10.9056   2
 -16  -3   8 -7.5939 9.22533   2
  16  -3  -8 1.68273 2.52602   1
 -15  -3   8 -2.3786 5.81190   2
  15  -3  -8 -4.0337 2.14127   1
 -14  -3   8 6.54133 7.80289   2
  14  -3  -8 3.80045 2.08195   1
 -13  -3   8 36.5413 8.63577   2
  13  -3  -8 37.9964 3.67510   1
  12  -3  -8 100.350 6.54483   1
 -12  -3   8 108.579 9.79135   2
  12   3  -8 76.0330 6.70462   3
 -12   3   8 79.9067 7.03924   4
 -11  -3   8 43.2536 7.36116   2
  11  -3  -8 37.0112 3.52705   1
  11  -3  -8 37.4011 5.38763   3
  11   3  -8 35.7551 3.41826   3
 -11   3   8 31.6017 3.22048   1
 -10  -3   8 242.713 18.6281   2
  10  -3  -8 246.566 17.7554   1
  10  -3  -8 272.645 18.8306   3
 -10   3   8 270.181 18.2564   4
  10   3  -8 267.450 16.8926   3
 -10   3   8 277.113 17.5122   1
  -9  -3   8 64.3360 7.40768   2
   9  -3  -8 59.8050 6.61656   3
   9   3  -8 56.6534 4.15699   3
  -9   3   8 56.1392 4.19186   1
  -9   3   8 55.5552 4.33758   4
  -8  -3   8 10.5214 4.59030   2
   8  -3  -8 3.22053 3.84270   3
  -8   3   8 10.4628 1.69542   4
  -8   3   8 11.3488 1.34153   1
   8   3  -8 10.4455 1.37819   3
   7  -3  -8 4.28677 1.04798   1
  -7  -3   8 6.21974 2.91956   2
   7  -3  -8 5.13004 3.53771   3
   7   3  -8 3.58651 0.51339   3
  -7   3   8 4.47284 0.93472   4
  -7   3   8 5.90176 0.92014   1
   6  -3  -8 3.69749 3.12593   3
  -6  -3   8 5.47007 3.43578   2
  -6   3   8 3.89728 0.77461   1
  -5  -3   8 12.8787 3.58136   2
   5  -3  -8 2.81147 2.99400   3
  -5   3   8 7.45547 0.78212   1
  -4  -3   8 5.04949 2.89689   2
   4   3  -8 3.84067 3.55634   2
   3  -3  -8 104.729 8.26084   3
  -3  -3   8 114.959 8.85848   2
  -2  -3   8 6.46507 3.20141   2
   2  -3  -8 5.72790 2.03892   3
  -1  -3   8 24.0911 3.03683   4
  -1  -3   8 23.3978 1.76710   3
  -1   3   8 17.0313 1.77136   4
   0  -3   8 249.013 17.6207   3
   0  -3  -8 253.152 17.7479   4
   0  -3   8 223.265 19.6206   2
   0  -3   8 249.764 16.2926   1
   0  -3   8 263.141 16.7419   4
   0  -3  -8 282.865 17.1808   3
   0   3   8 264.762 17.5831   4
  -1  -3  -8 7.89728 1.48099   4
   1  -3   8 7.25379 1.55543   3
  -1  -3  -8 7.85604 2.50742   3
   1  -3   8 6.64344 2.43806   4
   1  -3   8 7.32650 1.48265   1
   1   3   8 6.28211 2.15561   4
   2  -3   8 313.730 23.0184   2
  -2  -3  -8 327.925 21.1425   3
   2  -3   8 325.004 22.9574   1
   2  -3   8 306.159 20.5466   4
  -2  -3  -8 304.129 20.1468   4
  -2  -3  -8 329.828 21.2214   1
   2   3   8 313.027 22.7455   4
   3  -3   8 6.08673 2.27351   2
   3  -3   8 8.00302 1.59477   1
  -3  -3  -8 7.53806 0.86935   1
   3  -3   8 2.83780 2.48607   4
  -3  -3  -8 5.28119 2.15537   4
  -3  -3  -8 9.62112 2.75559   3
   3   3   8 5.53148 2.33540   4
   3   3   8 6.82683 1.09305   1
   4  -3   8 3.34562 1.67290   1
  -4  -3  -8 5.81513 0.90705   1
   4  -3   8 7.27574 2.36181   2
  -4  -3  -8 0.88113 3.96592   2
   4  -3   8 5.09543 2.81923   4
  -4  -3  -8 5.23164 2.67252   3
  -4  -3  -8 4.66172 2.45959   4
   4   3   8 5.63681 1.29394   1
   4   3   8 8.58310 2.77886   4
   5  -3   8 10.3945 3.38966   4
  -5  -3  -8 3.75602 2.82721   3
   5  -3   8 6.70378 2.46485   2
  -5  -3  -8 7.17032 1.13317   1
   5  -3   8 5.08984 2.91708   2
  -5  -3  -8 5.87576 5.08005   2
   5   3   8 5.95630 1.38682   1
   5   3   8 -0.5348 3.63468   4
  -6  -3  -8 -0.6551 1.09066   1
  -6  -3  -8 -5.6113 3.68161   2
  -6  -3  -8 0.31140 2.88291   3
   6  -3   8 -4.0203 3.12695   4
   6  -3   8 0.98406 2.16448   2
   6  -3   8 0.18699 2.61964   2
   6  -3   8 5.38906 1.89714   1
   6   3   8 2.99755 1.26593   1
   6   3   8 -1.5274 3.44244   4
   7  -3   8 22.8852 2.90360   2
   7  -3   8 32.2064 3.22707   1
   7  -3   8 27.0430 4.79831   4
  -7  -3  -8 28.6349 2.73313   1
  -7  -3  -8 32.0426 5.21692   2
   7   3   8 29.4888 2.97049   1
   7   3   8 31.8833 5.16755   4
   8  -3   8 14.8084 4.27808   4
  -8  -3  -8 4.27947 3.95886   2
   8  -3   8 1.23230 2.15514   1
   8   3   8 4.70675 2.15719   1
   8   3   8 5.48576 4.54424   4
   9  -3   8 15.4404 4.74856   4
  -9  -3  -8 13.1539 5.30883   2
   9  -3   8 11.7685 2.61955   1
   9   3   8 11.4337 5.32157   4
  10  -3   8 14.8548 5.35717   4
 -10  -3  -8 5.22577 4.35301   2
  10  -3   8 7.29588 2.68452   1
  10   3   8 7.67860 2.38866   1
  10   3   8 6.78891 5.90795   4
  11  -3   8 22.8926 3.86278   1
 -11  -3  -8 14.0373 5.12476   2
  11   3   8 28.9990 3.54615   1
  11   3   8 24.9654 8.47707   4
  12  -3   8 11.2579 6.85766   4
  12   3   8 17.7110 8.05597   4
 -16  -4   8 -6.2046 10.5902   2
  15  -4  -8 13.0418 5.48257   3
  15  -4  -8 8.49458 2.76752   1
 -15  -4   8 26.5788 7.94536   2
 -14  -4   8 9.91851 8.34846   2
  14  -4  -8 5.51797 4.55085   3
  14  -4  -8 5.26348 2.23651   1
  13  -4  -8 14.4683 6.47192   3
 -13  -4   8 8.25500 5.80761   2
  13  -4  -8 18.2484 3.07055   1
 -12  -4   8 66.6255 9.43952   2
  12  -4  -8 64.2446 5.51626   1
  12  -4  -8 55.5367 8.07623   3
 -11  -4   8 181.374 15.4211   2
  11  -4  -8 191.182 12.3865   1
  11  -4  -8 174.594 14.3798   3
 -11   4   8 159.898 13.6530   1
  10  -4  -8 27.4066 2.82394   1
 -10  -4   8 35.8811 6.83585   2
 -10   4   8 22.4840 2.60149   1
  -9  -4   8 35.5498 6.68176   2
   9  -4  -8 29.7992 5.90687   3
   9  -4  -8 33.8521 3.05638   1
  -9   4   8 37.6636 3.08171   1
   8  -4  -8 58.9526 6.69609   3
   8  -4  -8 51.4100 3.94078   1
  -8  -4   8 59.9448 6.47691   2
  -8   4   8 40.6153 4.05420   1
  -7  -4   8 384.055 24.5823   2
   7  -4  -8 340.395 22.8095   1
   7  -4  -8 363.871 24.3797   3
  -7   4   8 338.950 22.1454   1
   6  -4  -8 92.3590 8.04036   3
  -6  -4   8 79.2036 8.38012   2
  -5  -4   8 25.0920 5.13093   2
   5  -4  -8 28.4505 4.58363   3
   4  -4  -8 10.4900 3.57161   3
  -4  -4   8 15.6071 4.27066   2
  -3  -4   8 167.092 12.8402   2
   3  -4  -8 180.008 12.5648   3
   2  -4  -8 62.4251 5.95614   3
  -2  -4   8 67.0503 6.55441   2
  -1  -4   8 165.494 11.6938   1
  -1  -4   8 172.812 12.6327   2
   1  -4  -8 189.879 12.2492   3
  -1  -4   8 161.133 11.2274   3
  -1  -4   8 169.710 11.9686   4
   0  -4   8 24.9733 3.46293   4
   0  -4  -8 18.6147 1.70967   4
   0  -4  -8 17.6813 3.59872   3
   0  -4   8 27.1940 4.24841   2
   0  -4   8 23.5869 2.44218   3
   1  -4   8 327.289 22.8830   2
   1  -4   8 307.770 20.3931   4
   1  -4   8 297.516 20.9083   1
  -1  -4  -8 304.894 20.7478   4
  -1  -4  -8 312.803 21.1698   3
  -2  -4  -8 44.6729 3.65254   4
  -2  -4  -8 37.5242 4.73093   3
   2  -4   8 37.9353 3.48747   1
   2  -4   8 46.1784 4.96786   2
   2  -4   8 42.4832 4.62455   4
   3  -4   8 3.31508 3.26624   2
   3  -4   8 2.07936 2.74014   4
   3  -4   8 5.16568 2.43898   1
  -3  -4  -8 9.36036 3.04778   3
  -3  -4  -8 1.67251 2.01444   4
  -3  -4  -8 2.45113 0.52754   1
  -4  -4  -8 4.00421 5.38509   2
  -4  -4  -8 4.32889 2.63698   4
   4  -4   8 7.42654 2.06516   1
   4  -4   8 11.2386 3.26134   4
  -4  -4  -8 4.86739 0.81843   1
   4  -4   8 -0.2684 3.12073   2
  -4  -4  -8 6.02194 3.12466   3
   5  -4   8 1.88487 1.91712   1
  -5  -4  -8 10.5298 5.71126   2
   5  -4   8 2.19066 3.17262   4
  -5  -4  -8 -1.8247 2.91629   3
   5  -4   8 8.83769 3.17759   2
   6  -4   8 21.9088 2.83322   1
   6  -4   8 18.6418 4.27962   4
  -6  -4  -8 20.3309 5.77430   2
   7  -4   8 17.5830 4.70613   4
   7  -4   8 26.3005 3.12930   1
  -7  -4  -8 15.9606 5.86860   2
  -7  -4  -8 24.6252 4.55130   3
  -8  -4  -8 -0.0872 5.27476   2
   8  -4   8 0.00970 2.27933   1
   8  -4   8 7.11079 4.32468   4
   8   4   8 0.50959 4.00468   4
   9  -4   8 1.96143 4.87823   4
  -9  -4  -8 -2.5109 5.38606   2
   9  -4   8 7.09716 3.08356   1
   9   4   8 -1.3275 4.33760   4
  10  -4   8 6.19232 2.95942   1
  10  -4   8 5.47211 5.58316   4
 -10  -4  -8 2.46433 5.81656   2
 -11  -4  -8 2.22343 6.08540   2
  11  -4   8 -1.4873 6.25808   4
 -14  -5   8 6.17763 9.98710   2
  14  -5  -8 9.15348 7.39557   3
  13  -5  -8 22.9631 7.66169   3
 -13  -5   8 14.9024 9.02913   2
  12  -5  -8 -4.1074 6.09582   3
 -12  -5   8 -2.5621 7.67533   2
 -11  -5   8 80.7938 9.04540   2
  11  -5  -8 54.1906 8.56245   3
 -10  -5   8 55.3986 8.85293   2
  10  -5  -8 50.5892 7.69142   3
  -9  -5   8 34.2280 7.58067   2
   9  -5  -8 23.8635 5.88063   3
   8  -5  -8 -0.5274 4.76618   3
  -8  -5   8 -2.8156 5.47484   2
   7  -5  -8 41.0505 6.25468   3
  -7  -5   8 40.0673 7.31695   2
  -6  -5   8 24.6293 6.33972   2
  -5  -5   8 0.17327 5.05846   2
   5  -5  -8 6.18040 3.03603   3
   4  -5  -8 -0.6308 3.69312   3
  -4  -5   8 4.12076 3.44427   2
   3  -5  -8 95.1287 8.55470   3
  -3  -5   8 103.268 9.57959   2
  -2  -5   8 109.332 8.01601   1
  -2  -5   8 121.295 10.0932   2
  -2  -5   8 100.938 8.91195   4
   2  -5  -8 96.7943 8.75870   3
  -1  -5   8 93.4502 7.39677   1
  -1  -5   8 109.342 8.02489   4
  -1  -5   8 98.7102 9.66515   2
  -1  -5   8 90.3512 6.39127   3
   1  -5  -8 97.1277 8.24886   3
   0  -5   8 54.3966 5.34333   4
   0  -5   8 50.6384 7.23612   2
   0  -5   8 45.8955 4.15192   3
   0  -5   8 52.0442 4.22246   1
   0  -5  -8 57.4985 5.79768   3
  -1  -5  -8 23.5570 3.49261   3
   1  -5   8 12.7583 4.57965   2
   1  -5   8 26.3058 2.75629   1
   1  -5   8 28.2593 4.06828   4
   1  -5   8 20.2346 3.09306   3
   2  -5   8 -2.2315 1.76512   1
   2  -5   8 -1.0190 2.51128   3
  -2  -5  -8 1.54860 3.23542   3
   2  -5   8 -2.1922 4.74520   2
   2  -5   8 -2.6735 2.87612   4
   3  -5   8 36.9138 4.72800   4
   3  -5   8 44.8180 3.78454   1
   3  -5   8 32.9729 5.45100   2
  -3  -5  -8 33.3946 4.89012   3
   4  -5   8 70.7034 7.28228   2
  -4  -5  -8 59.7399 11.0149   2
  -4  -5  -8 83.2343 7.20733   3
   4  -5   8 79.7412 6.59097   1
   4  -5   8 63.7628 6.82182   4
  -5  -5  -8 25.6559 8.24193   2
  -5  -5  -8 40.0707 5.28794   3
   5  -5   8 46.7295 5.64052   4
   5  -5   8 34.1247 3.80285   1
   5  -5   8 46.4447 6.13010   2
   6  -5   8 36.3253 3.82418   1
  -6  -5  -8 25.8174 7.77485   2
  -6  -5  -8 32.8607 5.37645   3
   6  -5   8 35.6138 5.55124   4
   7  -5   8 1.96441 2.52407   1
  -7  -5  -8 -2.2924 6.64453   2
  -7  -5  -8 -1.5703 4.20492   3
   7  -5   8 4.28356 4.73077   4
  -8  -5  -8 62.3942 10.0827   2
   8  -5   8 55.3699 7.38547   4
   9  -5   8 11.6654 5.73735   4
  -9  -5  -8 14.7299 7.88756   2
  11  -6  -8 33.9352 8.50717   3
 -11  -6   8 46.6962 10.6887   2
 -10  -6   8 -2.5666 5.73723   2
  10  -6  -8 -0.3152 6.23177   3
  -9  -6   8 28.5656 8.92791   2
   9  -6  -8 30.8074 7.20514   3
   8  -6  -8 23.4928 5.10962   3
  -8  -6   8 33.4061 8.57764   2
  -7  -6   8 -5.6136 7.05832   2
   7  -6  -8 -0.4644 3.71018   3
   6  -6  -8 7.56211 5.20505   3
  -6  -6   8 8.72791 7.21663   2
   5  -6  -8 -0.5336 3.24857   3
  -5  -6   8 -0.6280 6.43276   2
   4  -6  -8 41.3045 6.27799   3
  -4  -6   8 47.7060 8.17911   2
  -3  -6   8 61.9942 7.50370   4
   3  -6  -8 82.4613 7.98175   3
  -3  -6   8 88.7456 6.12139   1
  -3  -6   8 78.7175 9.48057   2
  -2  -6   8 5.64231 6.12016   2
  -2  -6   8 3.77886 3.29503   4
  -2  -6   8 3.56978 1.87626   1
   2  -6  -8 1.55093 4.07199   3
   1  -6  -8 89.0823 8.84079   3
  -1  -6   8 90.6186 7.26048   1
  -1  -6   8 110.880 8.51847   4
  -1  -6   8 122.002 10.7959   2
   0  -6   8 56.5181 5.57233   4
   0  -6  -8 52.2344 6.03442   3
   0  -6   8 45.3098 7.52221   2
   0  -6   8 38.2962 4.04530   1
  -1  -6  -8 23.9061 4.71061   3
   1  -6   8 13.7800 5.74588   2
   1  -6   8 12.6880 2.67052   1
   1  -6   8 13.6208 4.00933   4
   2  -6   8 16.2631 2.69734   1
   2  -6   8 14.3935 6.77242   2
   2  -6   8 12.6041 4.18242   4
  -2  -6  -8 22.7149 4.69414   3
  -3  -6  -8 94.4914 12.5354   2
   3  -6   8 78.7236 9.58549   2
   3  -6   8 61.5228 6.99548   4
   3  -6   8 70.2659 5.69689   1
  -3  -6  -8 62.1715 7.16293   3
   4  -6   8 3.06389 2.39071   1
  -4  -6  -8 0.67407 4.47074   3
   4  -6   8 2.26621 4.94654   4
  -4  -6  -8 9.69352 9.54003   2
  -5  -6  -8 2.98930 4.15966   3
   5  -6   8 -1.2094 4.20898   4
  -5  -6  -8 -3.6773 8.96003   2
  -6  -6  -8 -4.5720 8.73515   2
  -6  -6  -8 4.33999 4.74903   3
   6  -6   8 7.18755 5.07915   4
  -5  -7   8 0.74634 8.67540   2
   5  -7  -8 0.16436 5.68905   3
  -4  -7   8 7.68561 8.44862   2
   4  -7  -8 1.59346 5.43707   3
  -4  -7   8 9.55387 4.26159   4
  -3  -7   8 4.58947 7.63651   2
   3  -7  -8 4.72863 5.27708   3
  -3  -7   8 0.43916 3.83086   4
  -2  -7   8 13.0762 4.18619   4
  -2  -7   8 14.7214 7.81758   2
   2  -7  -8 13.8496 5.62413   3
  -1  -7   8 36.0044 8.41696   2
  -1  -7   8 17.3645 4.38372   4
   1  -7  -8 21.4761 5.53760   3
   0  -7   8 3.57225 4.79029   4
   0  -7   8 10.6812 7.06222   2
   0  -7  -8 6.73760 4.54367   3
 -19   0   9 -6.7748 14.6727   2
 -18   0   9 58.0738 12.8111   2
 -17   0   9 19.7605 12.7820   2
 -16   0   9 29.0219 9.18930   2
 -15   0   9 4.57735 9.16041   2
 -14   0   9 13.6578 9.09893   2
 -13   0   9 -3.1061 7.43984   2
 -12   0   9 16.4599 7.45420   2
 -11   0   9 0.04698 4.24199   2
 -10   0   9 55.2193 4.69604   1
 -10   0   9 58.1296 8.35039   2
  -9   0   9 0.52453 5.03733   2
  -9   0   9 2.32247 3.14165   4
  -9   0   9 1.79812 1.27385   1
   8   0  -9 286.486 21.5129   2
  -8   0   9 335.302 20.9446   1
  -8   0   9 316.838 22.2431   2
  -7   0   9 -0.5776 4.41952   2
   7   0  -9 0.26860 2.11705   3
  -7   0   9 -1.1180 1.02792   1
   7   0  -9 -4.6038 3.15684   2
  -6   0   9 65.3286 7.41662   2
   6   0  -9 73.8577 5.47062   3
   6   0  -9 65.3283 6.36086   2
   5   0  -9 0.28777 2.67399   2
   5   0  -9 0.81936 1.70099   3
  -5   0   9 4.57016 3.94084   2
   4   0  -9 2141.15 131.197   2
  -4   0   9 1929.84 126.852   3
   4   0  -9 1976.53 132.456   3
  -4   0   9 2108.85 142.493   2
  -3   0   9 0.11289 1.58413   3
   3   0  -9 -1.1440 1.66355   3
  -3   0   9 -4.7774 3.43415   2
   3   0  -9 0.55299 1.52058   2
  -2   0   9 1902.92 137.264   4
   2   0  -9 1910.95 118.739   3
  -2   0   9 1887.57 119.381   3
  -2   0   9 2001.28 133.110   2
   2   0  -9 1847.92 124.050   2
  -1   0   9 2.59048 1.60678   4
  -1   0   9 3.79020 1.69576   3
   1   0  -9 -0.2135 1.60262   3
   1   0  -9 1.52373 1.60905   2
   0   0   9 2235.42 144.154   3
   0   0   9 2211.57 140.631   1
   0   0  -9 2094.23 141.579   2
   0   0   9 2277.71 146.469   4
   0   0  -9 2321.74 147.348   3
  -1   0  -9 1.98189 1.24186   2
  -1   0  -9 1.45487 1.61966   4
   1   0   9 -0.3492 0.81083   1
  -1   0  -9 1.32018 1.54440   3
   1   0   9 0.21919 1.68428   3
   1   0   9 1.51768 1.85152   4
   2   0   9 832.712 51.9889   4
  -2   0  -9 761.416 52.5533   2
  -2   0  -9 834.360 49.9479   3
  -2   0  -9 788.216 50.8992   4
   2   0   9 786.224 55.8662   3
   2   0   9 801.449 52.0490   1
  -3   0  -9 0.62183 0.50881   2
   3   0   9 1.66805 2.29640   4
  -3   0  -9 -1.0593 0.83695   1
  -3   0  -9 -1.3391 1.92522   4
   3   0   9 1.23429 2.11173   3
   4   0   9 776.269 54.4791   1
  -4   0  -9 795.395 50.4667   1
   4   0   9 774.287 49.0743   4
  -5   0  -9 -0.6000 1.06421   1
   5   0   9 0.43452 2.83727   4
   5   0   9 -0.5666 1.22270   1
   6   0   9 0.66085 1.38935   1
   6   0   9 -0.2980 3.17623   4
   7   0   9 4.99982 1.69563   1
   7   0   9 2.83045 3.52865   4
   8   0   9 303.484 22.2701   4
   8   0   9 245.315 18.4159   1
   9   0   9 3.79758 2.03456   1
   9   0   9 4.40460 4.69416   4
  10   0   9 60.1024 5.45564   1
  10   0   9 71.8336 8.21767   4
  11   0   9 -0.9555 2.71889   1
  11   0   9 -4.4987 5.92783   4
  12   0   9 83.6916 7.81335   1
  12   0   9 103.350 11.0148   4
  13   0   9 10.4890 8.07713   4
 -19  -1   9 2.40157 14.5792   2
 -19   1   9 -8.6337 15.4098   2
 -18  -1   9 16.4649 13.3475   2
  18  -1  -9 7.87301 2.89224   1
 -18   1   9 19.5834 14.4524   2
 -17  -1   9 69.3737 13.7015   2
  17  -1  -9 38.2404 4.81861   1
 -17   1   9 75.3502 15.8320   2
  16  -1  -9 21.7599 3.23937   1
 -16  -1   9 20.8971 10.4786   2
 -16   1   9 23.5248 12.3574   2
  15  -1  -9 30.7464 3.64208   1
 -15  -1   9 38.1033 8.01598   2
 -15   1   9 39.1845 11.8584   2
 -14  -1   9 -9.4696 7.60168   2
 -14   1   9 -6.1484 9.42707   2
 -13  -1   9 173.511 14.7954   2
 -13   1   9 134.818 15.9911   2
 -12  -1   9 3.09278 5.96096   2
 -12   1   9 0.11256 5.53539   2
 -11   1   9 70.2422 11.1899   2
 -11   1   9 95.0795 7.22225   4
 -11   1   9 79.9776 7.44476   1
 -10  -1   9 122.772 10.5835   2
 -10   1   9 114.206 7.77302   1
 -10   1   9 119.786 12.7350   2
 -10   1   9 102.953 8.48402   4
  -9  -1   9 439.721 29.6971   1
  -9  -1   9 471.325 30.2642   2
  -9   1   9 442.517 31.7232   2
  -9   1   9 452.775 29.2014   4
  -9   1   9 458.749 31.7823   1
   8  -1  -9 22.8179 3.94096   3
  -8  -1   9 24.6255 5.06056   2
  -8  -1   9 29.5094 2.70429   1
   8  -1  -9 33.4522 5.60979   2
  -8   1   9 26.8283 7.04195   2
  -8   1   9 26.4344 2.54474   1
  -8   1   9 35.5620 3.64991   4
  -7  -1   9 520.728 35.1447   2
   7  -1  -9 524.982 35.0367   3
   7  -1  -9 540.250 35.7708   2
  -7   1   9 602.022 37.0459   2
   7   1  -9 522.484 37.5154   2
  -7   1   9 528.199 37.9341   1
   7   1  -9 599.090 34.5822   3
   6  -1  -9 96.5053 8.10692   3
  -6  -1   9 103.614 8.98232   2
   6  -1  -9 101.995 9.21087   2
   6   1  -9 122.108 7.47117   3
  -6   1   9 124.133 11.1108   2
   6   1  -9 111.573 9.11971   2
  -6   1   9 115.931 7.33340   1
   5  -1  -9 772.621 53.2451   2
   5  -1  -9 785.489 48.6907   3
  -5  -1   9 745.476 51.2562   2
  -5   1   9 802.897 54.2151   1
   5   1  -9 808.662 49.0965   3
   5   1  -9 765.362 51.8841   2
   4  -1  -9 437.589 28.8302   2
   4  -1  -9 397.645 27.2300   3
  -4  -1   9 407.813 26.9719   2
   4   1  -9 406.902 26.9235   2
  -4   1   9 455.940 28.7184   3
   4   1  -9 436.051 26.7160   3
   3  -1  -9 1385.26 92.0940   2
  -3  -1   9 1386.73 91.3571   3
   3  -1  -9 1448.82 92.5005   3
  -3  -1   9 1308.20 88.0066   2
  -3   1   9 1529.47 96.0578   4
   3   1  -9 1449.81 89.4708   3
  -3   1   9 1407.96 89.8381   3
   3   1  -9 1375.66 89.0347   2
   2  -1  -9 637.786 44.5614   2
   2  -1  -9 639.518 39.8516   3
  -2  -1   9 617.732 39.0527   3
  -2  -1   9 622.238 40.8553   2
   2   1  -9 649.347 41.2707   3
  -2   1   9 633.636 43.1390   4
  -2   1   9 571.893 40.3861   3
   2   1  -9 645.456 39.1747   2
   1  -1  -9 60.1919 4.64274   3
  -1  -1   9 61.7472 4.79248   2
  -1  -1   9 51.8431 4.12630   3
  -1  -1   9 61.5688 4.70291   4
   1  -1  -9 58.4368 6.14160   2
  -1   1   9 52.9971 4.59813   1
   1   1  -9 60.0820 4.15963   3
   1   1  -9 58.2898 4.44393   2
  -1   1   9 54.5472 4.30194   4
  -1   1   9 52.8888 4.63710   3
   0  -1  -9 341.698 23.9306   4
   0  -1  -9 334.197 22.8649   2
   0  -1   9 347.659 22.1529   1
   0  -1  -9 341.781 22.8056   3
   0  -1   9 351.625 21.9686   2
   0  -1   9 343.446 25.3435   3
   0  -1   9 336.171 23.4828   4
   0   1  -9 343.125 22.5508   2
   0   1   9 339.718 23.2663   3
   0   1   9 358.890 21.9622   4
   0   1   9 352.629 22.4829   1
  -1  -1  -9 37.4011 3.42754   4
   1  -1   9 36.9695 3.37001   2
   1  -1   9 38.1174 3.60988   4
  -1  -1  -9 51.4901 3.98322   3
   1  -1   9 46.6659 3.58162   3
   1  -1   9 34.1384 2.95277   1
   1   1   9 46.3918 3.74993   4
   1   1   9 46.2988 4.14249   3
   1   1   9 42.7604 3.22904   1
   2  -1   9 48.6861 4.44396   4
  -2  -1  -9 43.3162 4.05282   4
  -2  -1  -9 39.6446 4.05849   3
   2  -1   9 45.6829 3.96324   3
  -2  -1  -9 49.7385 3.29660   1
   2  -1   9 40.6270 3.47804   1
   2   1   9 52.7971 3.42018   1
   2   1   9 52.5037 4.34312   4
  -2   1  -9 47.3627 4.30283   4
   3  -1   9 43.7507 4.52156   4
   3  -1   9 47.8692 4.21658   3
  -3  -1  -9 51.6497 4.43633   3
  -3  -1  -9 39.7949 4.07384   4
  -3  -1  -9 49.4812 3.84538   1
   3   1   9 51.1404 3.81824   1
   3   1   9 46.1857 4.49845   4
   4  -1   9 -0.9891 4.00755   3
  -4  -1  -9 -0.7552 0.85082   1
  -4  -1  -9 0.35799 2.07532   2
   4  -1   9 -2.2343 1.14045   1
  -4  -1  -9 0.41041 1.60906   3
   4  -1   9 -1.3854 2.55475   4
   4   1   9 1.08998 2.60770   4
   4   1   9 0.62191 1.05097   1
  -4   1  -9 1.32386 1.15299   1
  -5  -1  -9 1.08227 0.98223   1
   5  -1   9 -0.6560 2.94497   4
  -5  -1  -9 1.51122 1.78378   2
   5   1   9 -0.1997 2.80195   4
   6  -1   9 89.8086 6.85711   1
  -6  -1  -9 78.9795 5.90228   1
   6  -1   9 90.6665 7.36706   4
  -6  -1  -9 90.4625 6.34491   2
   6   1   9 76.7847 7.30140   4
   6   1   9 75.9735 6.13772   1
   7  -1   9 33.7946 4.85753   4
   7  -1   9 29.8885 3.10181   1
  -7  -1  -9 35.0818 3.36789   2
   7   1   9 25.6158 4.11117   4
   7   1   9 27.5339 2.88308   1
   8  -1   9 2.34618 3.03129   4
   8  -1   9 2.95370 1.94772   1
  -8  -1  -9 8.59573 2.46464   2
   8   1   9 3.28468 4.03694   4
   8   1   9 4.22307 1.81051   1
   9  -1   9 -0.7210 4.43954   4
  -9  -1  -9 1.87208 2.55143   2
   9  -1   9 3.49179 2.17384   1
   9   1   9 5.51074 4.73268   4
   9   1   9 -2.4736 1.92660   1
  10  -1   9 30.6594 6.30609   4
  10  -1   9 24.6846 3.64582   1
  10   1   9 45.5727 7.12649   4
  10   1   9 33.6870 3.65154   1
  11  -1   9 15.9051 2.76801   1
  11  -1   9 13.5016 4.87535   4
  11   1   9 20.8345 3.37724   1
  11   1   9 23.3322 6.98556   4
  12  -1   9 7.28308 3.51379   1
  12  -1   9 1.73995 4.54874   4
  12   1   9 6.74418 3.24248   1
  12   1   9 6.84137 7.27874   4
  13  -1   9 -2.3122 7.24400   4
  13   1   9 5.16255 8.33275   4
 -18  -2   9 15.9549 9.03587   2
  17  -2  -9 54.5306 5.55817   1
 -17  -2   9 74.2788 13.0681   2
  16  -2  -9 -0.5608 2.52516   1
 -16  -2   9 -4.9554 8.52024   2
 -15  -2   9 3.08046 8.10037   2
  15  -2  -9 2.45404 2.26960   1
 -14  -2   9 -1.3414 7.15694   2
  14  -2  -9 -0.1225 1.87165   1
 -13  -2   9 89.0953 11.0246   2
  13  -2  -9 97.9976 7.32591   1
 -12  -2   9 0.67351 6.07318   2
  11  -2  -9 82.8839 6.20540   1
 -11   2   9 81.0977 6.63618   1
 -11   2   9 89.7412 7.59709   4
  10  -2  -9 6.46655 4.05166   3
 -10  -2   9 0.45057 3.38945   2
 -10   2   9 4.20568 2.13754   4
 -10   2   9 6.14520 1.66800   1
  -9  -2   9 37.7679 6.06092   2
   9  -2  -9 31.4441 4.95610   3
  -9   2   9 27.0749 3.33307   4
  -9   2   9 32.2193 2.84872   1
  -8  -2   9 605.879 42.5574   2
   8  -2  -9 640.061 40.5584   3
  -8   2   9 646.834 42.8679   4
  -8   2   9 656.480 43.1515   1
  -7  -2   9 70.3937 6.91185   2
   7  -2  -9 62.6966 6.40931   3
   7   2  -9 68.5355 4.76454   3
  -7   2   9 75.0837 4.71297   1
  -7   2   9 66.4383 5.27631   4
   6  -2  -9 839.026 64.3606   2
   6  -2  -9 1000.16 60.1150   3
  -6  -2   9 1004.44 60.1067   2
  -6   2   9 993.456 68.6691   4
   6   2  -9 973.146 61.7308   3
  -6   2   9 950.457 66.6376   1
   6   2  -9 924.173 61.4268   2
   5  -2  -9 113.318 8.93010   3
   5  -2  -9 111.609 10.6288   2
  -5  -2   9 123.808 9.22733   2
   5   2  -9 124.176 9.23229   2
  -5   2   9 123.910 8.97908   1
   4  -2  -9 99.4245 9.92661   2
   4  -2  -9 102.176 7.53872   3
  -4  -2   9 88.5464 7.48222   2
  -4   2   9 105.679 6.84214   4
  -4   2   9 91.8934 7.64068   3
   4   2  -9 83.3532 7.73086   2
  -4   2   9 99.3620 7.46858   1
   3  -2  -9 728.099 48.5705   2
   3  -2  -9 744.922 46.4805   3
  -3  -2   9 698.854 46.9582   3
  -3  -2   9 771.181 50.1506   2
  -3   2   9 743.710 49.9163   1
   3   2  -9 659.802 48.3927   2
  -3   2   9 772.541 54.8612   4
  -3   2   9 732.334 49.3331   3
  -2  -2   9 137.105 9.49252   3
   2  -2  -9 142.140 9.91712   3
  -2  -2   9 143.254 9.82340   2
  -2   2   9 145.311 9.35208   4
   2   2  -9 141.889 10.1294   2
  -2   2   9 137.996 10.2582   3
  -2   2   9 143.964 9.46315   1
  -1  -2   9 69.3379 5.69483   4
   1  -2  -9 77.1763 5.89731   3
  -1  -2   9 74.6672 5.19276   3
  -1  -2   9 61.4015 5.75833   2
   1   2  -9 69.2332 5.81787   2
  -1   2   9 71.7821 5.15827   1
  -1   2   9 83.5753 6.40710   3
  -1   2   9 77.7659 5.16264   4
   0  -2  -9 68.9261 5.14011   3
   0  -2   9 56.0132 4.61633   2
   0  -2   9 68.0754 4.26404   1
   0  -2   9 49.1290 4.78611   4
   0  -2  -9 57.2261 4.27774   4
   0  -2   9 60.6068 4.66352   3
   0   2   9 59.2262 4.67178   1
   0   2   9 51.3346 5.04742   3
   0   2   9 56.6130 4.51306   4
   1  -2   9 60.2894 4.85467   2
   1  -2   9 58.2464 4.12333   1
   1  -2   9 49.4252 4.80548   4
   1  -2   9 54.1272 4.46205   3
  -1  -2  -9 61.8623 4.93700   3
  -1  -2  -9 53.0559 4.53751   4
   1   2   9 57.9380 4.46530   1
   1   2   9 52.7455 4.54311   4
   2  -2   9 51.6226 4.15468   3
   2  -2   9 50.4281 4.24428   2
  -2  -2  -9 45.0507 3.51741   1
  -2  -2  -9 50.1277 4.04466   4
   2  -2   9 52.6897 4.42171   4
   2  -2   9 47.3572 3.79244   1
   2   2   9 52.4462 4.42683   4
   2   2   9 52.0058 4.13761   1
   3  -2   9 319.990 21.3708   1
   3  -2   9 282.183 20.3779   4
   3  -2   9 283.839 19.2586   2
  -3  -2  -9 330.023 19.8820   4
  -3  -2  -9 357.218 21.5284   3
   3  -2   9 304.337 20.4548   2
   3  -2   9 291.039 24.1220   3
  -3  -2  -9 299.561 19.7540   1
   3   2   9 300.653 21.7550   4
   3   2   9 314.934 22.5248   1
  -4  -2  -9 18.3186 4.22348   2
  -4  -2  -9 28.1746 2.21639   1
   4  -2   9 30.2477 3.40054   3
  -4  -2  -9 31.0161 3.73197   3
   4  -2   9 26.8395 3.84963   4
  -4  -2  -9 24.2427 3.24006   4
   4  -2   9 26.8202 2.76007   1
   4   2   9 23.0465 3.64600   4
   4   2   9 35.0349 2.89201   1
  -5  -2  -9 32.8043 4.37796   2
  -5  -2  -9 30.2905 2.49416   1
  -5  -2  -9 27.6139 3.95879   3
   5  -2   9 35.1713 4.37732   4
   5   2   9 31.3500 2.85470   1
   5   2   9 32.3648 4.72314   4
  -6  -2  -9 21.9990 2.04994   1
  -6  -2  -9 12.4325 3.65934   2
   6  -2   9 15.6744 3.96025   4
   6  -2   9 24.4402 2.71923   1
   6   2   9 15.6744 4.08597   4
   6   2   9 19.6664 2.31992   1
  -7  -2  -9 89.0900 7.74171   2
   7  -2   9 83.4132 7.49628   1
   7  -2   9 102.849 8.30628   4
  -7  -2  -9 92.6958 7.47656   1
   7   2   9 98.8447 6.75067   1
   7   2   9 92.3539 8.91000   4
   8  -2   9 59.1381 5.26139   1
  -8  -2  -9 57.4619 5.78764   2
   8  -2   9 54.2648 6.41549   4
   8   2   9 62.0739 6.95731   4
   8   2   9 46.1097 4.68755   1
   9  -2   9 10.4114 2.64910   1
   9  -2   9 1.53409 4.30423   4
  -9  -2  -9 4.63634 2.93271   2
   9   2   9 9.16839 5.11712   4
   9   2   9 8.90828 2.24725   1
  10  -2   9 11.8919 2.87423   1
 -10  -2  -9 3.31540 3.19094   2
  10  -2   9 9.21126 5.30904   4
  10   2   9 9.62214 2.58243   1
  10   2   9 3.49058 5.67154   4
  11  -2   9 68.5714 8.37313   4
  11  -2   9 50.8712 5.41369   1
  11   2   9 55.9268 5.14180   1
  11   2   9 51.3760 8.61848   4
  12  -2   9 32.4279 7.71443   4
  12   2   9 12.4016 7.89255   4
  13  -2   9 8.14562 7.57405   4
  13   2   9 8.02052 8.94136   4
 -17  -3   9 10.1679 11.3623   2
 -16  -3   9 6.35746 9.96040   2
  15  -3  -9 5.14915 2.37541   1
 -15  -3   9 2.92154 5.99614   2
  14  -3  -9 -0.4917 1.95864   1
 -14  -3   9 3.00779 7.82279   2
  13  -3  -9 251.794 18.2314   1
 -13  -3   9 213.917 19.1264   2
  12  -3  -9 19.9690 2.97440   1
  12  -3  -9 17.3379 5.88759   3
 -12  -3   9 13.9095 6.87704   2
 -11  -3   9 359.802 24.6148   2
  11  -3  -9 357.680 23.9469   3
  11  -3  -9 359.470 24.9393   1
 -11   3   9 329.164 27.4140   1
 -11   3   9 344.504 27.1311   4
  11   3  -9 322.992 22.0437   3
 -10  -3   9 -3.7105 3.48937   2
  10  -3  -9 8.25684 3.47561   3
  10  -3  -9 3.06475 1.57768   1
  10   3  -9 1.29042 1.30870   3
 -10   3   9 1.34623 1.98984   4
 -10   3   9 1.56439 1.50063   1
  -9  -3   9 3.77169 4.51873   2
   9  -3  -9 3.49118 3.03463   3
   9   3  -9 3.90536 1.24227   3
  -9   3   9 2.02609 1.30292   1
  -9   3   9 2.67379 1.69302   4
  -8  -3   9 20.5434 5.01929   2
   8  -3  -9 18.2264 4.50353   3
  -8   3   9 9.97276 1.29947   1
  -8   3   9 12.4041 1.66736   4
   8   3  -9 13.3576 1.28516   3
   8   3  -9 12.4421 1.14118   3
  -7  -3   9 107.824 9.24011   2
  -7   3   9 101.248 6.88027   4
  -7   3   9 102.205 7.26180   1
  -6  -3   9 4.87878 3.82400   2
   6  -3  -9 6.31825 2.52127   3
  -6   3   9 7.46444 0.89096   1
   5  -3  -9 18.1070 3.24776   3
  -5  -3   9 30.8371 4.33793   2
  -5   3   9 22.6935 1.64477   1
   4  -3  -9 34.3844 4.41564   3
  -4  -3   9 40.1781 4.71856   2
   4   3  -9 41.3711 5.59720   2
  -3  -3   9 25.5299 3.70831   2
   3  -3  -9 21.0602 3.57423   3
   2  -3  -9 0.43181 1.77619   3
  -2  -3   9 -0.7629 2.76002   2
  -2  -3   9 0.15398 0.41271   3
  -2   3   9 0.00000 0.59251   4
  -1  -3   9 8.90882 2.68832   2
  -1  -3   9 14.9464 2.37282   4
  -1  -3   9 14.0235 1.47478   3
   1  -3  -9 17.8979 2.57369   3
  -1   3   9 14.9144 1.74001   4
   0  -3   9 11.6149 1.59503   3
   0  -3   9 13.5434 2.78303   4
   0  -3   9 17.6152 3.18896   2
   0  -3  -9 12.3574 1.53314   4
   0  -3  -9 10.5874 3.00540   3
   0  -3   9 12.1068 1.80384   1
   0   3   9 10.3161 1.96221   4
  -1  -3  -9 103.447 7.12761   4
  -1  -3  -9 93.1546 7.61358   3
   1  -3   9 94.5705 6.89613   3
   1  -3   9 96.8692 8.58111   2
   1  -3   9 109.669 7.20811   1
   1  -3   9 112.809 7.76565   4
   1   3   9 92.3800 7.13384   4
   2  -3   9 17.1064 3.24003   4
   2  -3   9 16.5797 2.33458   3
   2  -3   9 17.8681 3.20460   2
  -2  -3  -9 26.4607 3.44463   3
   2  -3   9 22.3410 2.50916   1
  -2  -3  -9 18.3904 2.43222   4
   2   3   9 17.2643 1.51846   1
   3  -3   9 15.2090 2.09450   1
  -3  -3  -9 15.1369 2.38961   4
   3  -3   9 15.0695 2.58770   3
  -3  -3  -9 15.5494 1.42301   1
   3  -3   9 18.9939 2.59043   2
  -3  -3  -9 15.9245 3.24536   3
   3  -3   9 10.3576 3.12632   4
   3   3   9 17.8222 1.60507   1
   3   3   9 15.2900 3.42425   4
   4  -3   9 70.5392 7.01496   4
  -4  -3  -9 85.0596 6.64126   4
   4  -3   9 91.7840 6.35585   2
   4  -3   9 87.0252 6.18192   1
  -4  -3  -9 85.0809 6.49939   1
  -4  -3  -9 87.2931 8.86832   2
  -4  -3  -9 91.7420 7.12445   3
   4   3   9 88.2576 7.06799   4
   4   3   9 72.2204 6.42333   1
  -5  -3  -9 6.85148 1.10020   1
  -5  -3  -9 11.4193 4.38111   2
   5  -3   9 10.5563 1.78681   1
   5  -3   9 5.33587 1.77910   2
   5  -3   9 6.14958 2.51668   2
  -5  -3  -9 11.0398 3.36337   3
   5  -3   9 6.42417 3.38581   4
   5   3   9 7.75983 3.44758   4
   5   3   9 10.1948 1.56346   1
   6  -3   9 15.5678 2.68245   2
   6  -3   9 21.5517 3.49520   4
  -6  -3  -9 13.0228 1.90960   1
  -6  -3  -9 20.8813 4.59378   2
   6   3   9 22.6985 4.41330   4
   6   3   9 15.3442 2.10249   1
   7  -3   9 2.89477 2.03029   1
   7  -3   9 5.84150 4.02110   4
  -7  -3  -9 6.91116 1.44263   1
  -7  -3  -9 2.40395 3.79509   2
   7   3   9 4.94563 1.64402   1
   7   3   9 7.84165 4.41265   4
  -8  -3  -9 4.67789 5.02134   2
   8  -3   9 27.6177 4.96554   4
   8   3   9 14.3356 5.19902   4
   8   3   9 16.9569 2.65905   1
  -9  -3  -9 17.7097 5.48469   2
   9  -3   9 24.8844 5.53747   4
   9   3   9 29.0154 3.56494   1
   9   3   9 22.7703 7.10868   4
  10  -3   9 6.21890 2.83666   1
  10  -3   9 -3.5113 5.15151   4
 -10  -3  -9 9.79492 4.51247   2
  10   3   9 6.89585 6.09681   4
  11  -3   9 32.0539 7.52662   4
  11   3   9 40.7626 8.29563   4
  12  -3   9 10.5773 7.46656   4
  12   3   9 12.6906 8.23043   4
  16  -4  -9 5.49264 8.15676   3
 -16  -4   9 10.4167 11.2399   2
  15  -4  -9 8.06724 2.61598   1
 -15  -4   9 8.54420 7.22754   2
  15  -4  -9 5.79987 7.15145   3
 -14  -4   9 62.2289 10.9682   2
  14  -4  -9 60.9820 9.12490   3
  14  -4  -9 62.5906 5.21324   1
  13  -4  -9 26.9030 3.33960   1
 -13  -4   9 48.4822 9.28180   2
  13  -4  -9 29.8685 5.73139   3
 -12  -4   9 40.1015 6.74035   2
  12  -4  -9 35.8132 3.28122   1
  12  -4  -9 21.4841 6.76015   3
 -11  -4   9 71.8313 8.95281   2
  11  -4  -9 58.2353 6.95761   3
  11  -4  -9 51.6264 4.96876   1
  10  -4  -9 5.65018 1.56999   1
 -10  -4   9 12.7560 6.06860   2
  10  -4  -9 13.7383 5.34177   3
   9  -4  -9 2.98051 1.19133   1
   9  -4  -9 7.96242 4.74371   3
  -9  -4   9 1.79444 5.18055   2
  -9   4   9 1.34603 1.13443   1
  -8  -4   9 11.1170 3.86514   2
   8  -4  -9 14.3338 4.57772   3
  -8   4   9 7.16877 1.08496   1
  -7  -4   9 2.78067 3.39858   2
   7  -4  -9 10.4733 4.29764   3
  -7   4   9 8.27735 1.16580   1
   6  -4  -9 0.18329 3.68937   3
  -6  -4   9 -2.3767 4.19885   2
   5  -4  -9 11.1249 3.97354   3
  -5  -4   9 21.7371 4.62225   2
  -4  -4   9 -3.3496 3.70761   2
   4  -4  -9 2.90627 3.37424   3
   3  -4  -9 -4.3674 2.92861   3
  -3  -4   9 -2.7869 3.50416   2
  -2  -4   9 9.62946 3.72172   2
   2  -4  -9 11.1913 3.28672   3
  -1  -4   9 108.735 8.05789   4
  -1  -4   9 104.653 8.83218   2
  -1  -4   9 93.4952 6.74261   3
  -1  -4   9 102.281 6.80863   3
  -1  -4   9 110.226 8.37136   1
   1  -4  -9 99.0792 8.20062   3
   0  -4  -9 23.8202 3.90698   3
   0  -4   9 28.8071 4.72685   2
   0  -4   9 25.0534 2.52571   1
   0  -4   9 20.4048 2.06914   3
   0  -4  -9 19.8415 1.84468   4
   0  -4   9 17.1011 3.48424   4
  -1  -4  -9 330.481 21.1524   3
  -1  -4  -9 289.499 20.4533   4
   1  -4   9 315.058 19.6848   1
   1  -4   9 285.435 20.9387   2
   1  -4   9 294.510 20.4443   3
   1  -4   9 319.570 20.1795   4
  -2  -4  -9 60.1426 4.58586   4
   2  -4   9 63.6408 6.12009   2
  -2  -4  -9 62.7549 5.82904   3
   2  -4   9 65.7141 5.83176   4
   2  -4   9 50.3273 4.62837   1
   3  -4   9 96.9772 7.91515   2
   3  -4   9 88.6023 6.73036   1
   3  -4   9 97.5338 7.51499   4
  -3  -4  -9 88.6276 7.26459   4
  -3  -4  -9 69.7363 7.20772   3
   4  -4   9 63.8263 6.59055   4
  -4  -4  -9 77.1497 6.79305   3
   4  -4   9 78.8820 6.91103   2
   4  -4   9 67.9921 5.46944   1
  -5  -4  -9 15.9280 5.99875   2
   5  -4   9 9.99745 3.82199   4
   5  -4   9 9.86651 2.28227   1
   5  -4   9 13.7086 3.17372   2
  -5  -4  -9 13.0561 3.75759   3
   5   4   9 18.0044 4.31479   4
  -6  -4  -9 7.39198 5.25881   2
   6  -4   9 12.6529 4.14993   4
   6  -4   9 8.01068 2.46761   1
  -6  -4  -9 18.8784 4.21060   3
   6   4   9 13.4446 5.40135   4
  -7  -4  -9 5.24799 5.30400   2
   7  -4   9 5.46028 2.30770   1
   7  -4   9 5.52724 4.44755   4
  -7  -4  -9 -3.8822 3.91781   3
   7   4   9 0.05368 5.60614   4
  -8  -4  -9 42.0636 8.53069   2
   8  -4   9 63.4865 5.46919   1
   8  -4   9 76.6058 7.73024   4
   8   4   9 47.7516 7.63689   4
  -9  -4  -9 39.9135 8.06853   2
   9  -4   9 18.6073 2.92930   1
   9   4   9 26.3790 7.21309   4
  10  -4   9 3.07046 5.87048   4
 -10  -4  -9 6.90620 7.06923   2
  10   4   9 0.49576 5.32609   4
  14  -5  -9 6.90285 7.64138   3
 -14  -5   9 -1.5674 9.80199   2
  13  -5  -9 -3.4754 6.91705   3
 -13  -5   9 -4.7709 5.89016   2
 -12  -5   9 8.42736 8.23862   2
  12  -5  -9 14.6246 6.77149   3
  11  -5  -9 8.43896 5.86313   3
 -11  -5   9 5.63699 7.29156   2
  10  -5  -9 -2.3186 3.57361   3
 -10  -5   9 8.18832 6.96260   2
  -9  -5   9 0.79098 4.04896   2
   9  -5  -9 -2.1488 4.97517   3
   8  -5  -9 60.1077 7.56162   3
  -8  -5   9 62.5831 8.88685   2
   7  -5  -9 35.5599 5.06613   3
  -7  -5   9 27.7625 6.54349   2
  -6  -5   9 3.64467 5.20390   2
   6  -5  -9 4.40221 4.27687   3
   5  -5  -9 11.8086 4.43171   3
  -5  -5   9 8.11945 5.46824   2
  -4  -5   9 26.2923 5.99721   2
   4  -5  -9 22.9177 4.71533   3
  -3  -5   9 46.7565 6.95993   2
   3  -5  -9 60.3956 5.70305   3
  -2  -5   9 11.7649 2.16523   1
   2  -5  -9 21.7684 4.38917   3
  -2  -5   9 11.3849 5.04209   2
  -2  -5   9 19.6993 3.77380   4
  -1  -5   9 102.482 7.94948   1
   1  -5  -9 101.471 9.09156   3
  -1  -5   9 127.632 10.2372   2
  -1  -5   9 131.690 9.88148   4
   0  -5   9 23.3451 4.12382   4
   0  -5   9 26.2289 2.98769   1
   0  -5   9 32.4261 6.28338   2
   0  -5  -9 27.4672 4.53576   3
   1  -5   9 1.47225 1.22518   1
  -1  -5  -9 -3.0906 3.12838   3
   1  -5   9 -2.0019 3.94115   2
   1  -5   9 3.05434 3.13070   4
   2  -5   9 9.49295 2.58615   3
   2  -5   9 -2.3457 3.82079   2
   2  -5   9 2.99502 3.22945   4
  -2  -5  -9 8.04895 3.54105   3
   3  -5   9 9.43786 2.26830   1
   3  -5   9 1.21045 3.70236   2
  -3  -5  -9 4.22643 3.55731   3
   3  -5   9 5.01001 3.52800   4
   4  -5   9 63.2727 5.63321   1
  -4  -5  -9 72.4690 7.16921   3
  -4  -5  -9 52.3971 11.0422   2
   4  -5   9 83.0156 7.32806   4
   4  -5   9 66.3492 7.38661   2
   5  -5   9 44.4215 4.57084   1
   5  -5   9 48.1185 6.01980   4
  -5  -5  -9 40.0552 5.65230   3
  -5  -5  -9 35.0004 8.82424   2
  -6  -5  -9 35.7447 5.58212   3
  -6  -5  -9 39.1617 8.39859   2
   6  -5   9 30.2377 3.94529   1
  -7  -5  -9 11.6842 4.95802   3
   7  -5   9 2.76947 5.10563   4
  -7  -5  -9 11.1968 8.49123   2
   8  -5   9 13.9141 5.79552   4
  -8  -5  -9 9.60116 8.13617   2
 -11  -6   9 25.2536 10.1849   2
  11  -6  -9 39.9936 8.72129   3
 -10  -6   9 3.73099 8.19806   2
  10  -6  -9 18.9145 7.21862   3
  -9  -6   9 4.43071 8.37742   2
   9  -6  -9 1.74475 6.11693   3
   8  -6  -9 18.6752 6.22891   3
  -8  -6   9 15.6950 8.06388   2
   7  -6  -9 -0.2958 5.01959   3
  -7  -6   9 0.16848 7.06528   2
   6  -6  -9 46.9598 6.86483   3
  -6  -6   9 35.8883 8.49342   2
  -5  -6   9 6.40594 6.44450   2
   5  -6  -9 2.39451 3.48073   3
   4  -6  -9 5.29161 4.53085   3
  -4  -6   9 11.3387 6.53333   2
  -3  -6   9 -0.5904 3.38267   4
  -3  -6   9 5.22919 1.98761   1
  -3  -6   9 2.87009 5.77073   2
   3  -6  -9 4.98928 4.29710   3
  -2  -6   9 -0.4513 3.42620   4
  -2  -6   9 0.96231 5.37332   2
   2  -6  -9 1.95751 4.24766   3
  -2  -6   9 1.34318 1.81289   1
  -1  -6   9 0.54476 1.84133   1
  -1  -6   9 -1.6409 5.12505   2
  -1  -6   9 5.22937 3.55178   4
   1  -6  -9 2.20407 4.06865   3
   0  -6   9 15.7547 4.07100   4
   0  -6   9 4.79262 6.66717   2
   0  -6  -9 13.2357 4.48421   3
   0  -6   9 14.5146 2.90818   1
   1  -6   9 8.47346 4.64136   4
   1  -6   9 -5.5970 6.06968   2
   1  -6   9 -2.2727 2.04607   1
  -1  -6  -9 0.92483 4.03852   3
  -2  -6  -9 16.0362 4.67405   3
   2  -6   9 27.3750 4.95494   4
   2  -6   9 18.2826 2.95190   1
   2  -6   9 12.9467 6.54578   2
   3  -6   9 22.5197 3.22605   1
  -3  -6  -9 14.1038 4.98744   3
  -3  -6  -9 21.6046 10.0738   2
  -4  -6  -9 3.51234 9.52253   2
   4  -6   9 -5.3103 4.48718   4
  -4  -6  -9 0.20861 3.02246   3
  -5  -6  -9 5.98286 9.51440   2
   5  -6   9 12.4184 5.14814   4
  -5  -6  -9 20.4671 5.12125   3
   4  -7  -9 -1.1771 5.54860   3
  -4  -7   9 -0.5192 8.29175   2
   3  -7  -9 1.25262 5.41544   3
  -3  -7   9 -4.9327 4.02396   4
  -3  -7   9 10.0695 7.93694   2
   2  -7  -9 15.3497 5.73020   3
  -2  -7   9 15.3450 7.61704   2
 -19   0  10 2.63047 15.6914   2
 -18   0  10 1.60203 14.3381   2
 -17   0  10 -13.836 12.3727   2
 -16   0  10 5.55494 11.1928   2
 -15   0  10 -3.8446 9.56070   2
 -14   0  10 271.648 22.9838   2
 -13   0  10 1.24600 7.89988   2
 -12   0  10 191.655 17.1375   2
 -11   0  10 -1.8086 6.59176   2
 -10   0  10 11.0838 1.96997   1
 -10   0  10 10.7601 4.65206   2
  -9   0  10 -0.7554 1.25220   1
  -9   0  10 7.16350 4.23619   2
   9   0 -10 -0.3930 2.56943   3
  -8   0  10 502.310 33.9938   1
  -8   0  10 531.372 35.2642   2
   8   0 -10 506.290 34.9184   2
   8   0 -10 568.829 33.9120   3
   7   0 -10 -2.6864 2.01111   3
  -7   0  10 3.93652 4.78051   2
  -7   0  10 -0.0994 0.77781   1
   7   0 -10 -1.3231 3.34007   2
  -6   0  10 44.3853 5.95879   2
   6   0 -10 45.9301 4.42520   3
   6   0 -10 62.2834 5.72427   2
   5   0 -10 -1.2515 1.64687   3
  -5   0  10 -2.2397 4.14005   2
   5   0 -10 1.56757 1.95483   2
  -4   0  10 2743.86 177.442   2
   4   0 -10 2485.38 162.382   2
   4   0 -10 2577.11 166.423   3
  -4   0  10 2590.99 163.547   3
   3   0 -10 1.93769 1.66412   2
   3   0 -10 -1.2321 1.43468   3
  -3   0  10 1.64169 1.75719   3
  -3   0  10 -1.7771 2.44715   2
   2   0 -10 1179.45 78.0114   3
   2   0 -10 1179.67 78.9103   2
  -2   0  10 1256.41 83.1795   4
  -2   0  10 1344.80 90.5923   2
  -2   0  10 1261.95 81.6260   3
  -1   0  10 -0.2638 0.82833   1
   1   0 -10 0.78145 2.03016   2
  -1   0  10 3.93840 1.76809   4
  -1   0  10 0.37232 1.71620   3
   1   0 -10 0.21219 1.41162   3
   0   0  10 25.1782 2.83737   4
   0   0  10 21.4633 2.84390   1
   0   0  10 18.3693 2.72811   3
   0   0 -10 19.7253 2.58717   2
   0   0 -10 25.5090 2.77241   3
  -1   0 -10 0.41243 1.72769   4
   1   0  10 0.81093 1.91280   3
   1   0  10 -0.3177 0.83610   1
   1   0  10 -0.5547 1.90187   4
  -1   0 -10 1.55593 1.63071   3
  -1   0 -10 0.03622 1.20497   2
  -2   0 -10 256.350 17.8012   4
   2   0  10 264.812 18.1534   1
   2   0  10 263.813 17.4369   3
  -2   0 -10 269.118 17.1461   3
  -2   0 -10 261.084 16.9412   2
   2   0  10 262.292 19.6124   4
   3   0  10 1.86979 2.52944   4
  -3   0 -10 0.75534 0.98515   1
   3   0  10 0.59534 1.23162   1
   4   0  10 138.362 9.07538   1
  -4   0 -10 119.874 8.49286   1
   4   0  10 121.818 9.57320   4
   5   0  10 1.56889 3.10151   4
   5   0  10 3.43845 1.49117   1
   6   0  10 22.0564 3.11610   1
   6   0  10 21.7838 4.41916   4
   7   0  10 1.10563 1.76183   1
   7   0  10 1.12374 3.74190   4
   8   0  10 66.8643 5.08434   1
   8   0  10 50.0298 7.06606   4
   9   0  10 2.76764 5.04675   4
  10   0  10 26.0217 6.81823   4
  10   0  10 17.3622 3.32607   1
  11   0  10 -3.2831 6.56844   4
  11   0  10 4.08695 2.96063   1
  12   0  10 256.684 21.2744   4
  12   0  10 298.389 22.8835   1
  13   0  10 -0.6190 8.77592   4
 -19  -1  10 5.86256 15.3520   2
 -19   1  10 -3.9398 16.5687   2
 -18  -1  10 5.51136 13.2228   2
 -18   1  10 -4.4236 14.2485   2
 -17  -1  10 -0.0955 7.94692   2
 -17   1  10 5.55291 14.0093   2
 -16  -1  10 -7.5147 9.92687   2
 -16   1  10 -8.5563 12.0563   2
 -15  -1  10 29.1973 10.0714   2
 -15   1  10 18.9963 11.7206   2
 -14  -1  10 6.14903 8.31668   2
 -14   1  10 15.2254 7.70572   2
 -13  -1  10 15.7649 5.97054   2
 -13   1  10 3.21660 9.08780   2
 -12  -1  10 259.350 20.1494   2
 -12   1  10 257.404 21.8916   2
 -11  -1  10 55.0857 8.07865   2
 -11   1  10 47.2763 8.65199   2
 -11   1  10 58.6480 7.11124   4
 -11   1  10 60.2354 4.50631   1
 -10  -1  10 5.45767 4.95703   2
 -10   1  10 5.82569 1.61817   1
 -10   1  10 20.9323 7.84056   2
 -10   1  10 10.9722 3.45446   4
  -9  -1  10 29.9717 2.95483   1
   9  -1 -10 26.1959 3.67432   3
  -9  -1  10 26.2442 5.53980   2
  -9   1  10 33.6492 3.69534   4
  -9   1  10 30.0432 2.80959   1
  -9   1  10 30.7602 8.00557   2
  -8  -1  10 745.589 47.7703   2
   8  -1 -10 746.358 47.8105   3
   8   1 -10 732.807 47.4495   3
  -8   1  10 705.968 47.8622   1
  -8   1  10 744.241 49.4958   4
  -8   1  10 845.177 50.5532   2
  -7  -1  10 773.634 48.7710   2
   7  -1 -10 733.053 53.1551   2
   7  -1 -10 677.016 46.2491   3
  -7   1  10 799.060 50.0399   1
  -7   1  10 707.814 48.6385   2
   7   1 -10 706.425 49.5338   2
   7   1 -10 802.337 48.3516   3
  -6  -1  10 19.2528 4.06352   2
   6  -1 -10 20.1121 4.08818   2
   6  -1 -10 14.8031 2.96724   3
  -6   1  10 17.4080 1.81813   1
  -6   1  10 26.5933 6.59944   2
   6   1 -10 15.0288 3.46387   2
   6   1 -10 17.8793 2.04264   3
   5  -1 -10 145.796 10.3792   3
   5  -1 -10 132.837 11.8441   2
  -5  -1  10 147.415 11.1517   2
   5   1 -10 145.472 10.6511   2
   5   1 -10 152.543 9.79547   3
  -5   1  10 173.268 10.7509   3
   4  -1 -10 132.557 9.36561   3
   4  -1 -10 126.240 10.9565   2
  -4  -1  10 156.678 10.3961   2
  -4  -1  10 127.833 9.04020   3
   4   1 -10 145.815 9.72990   2
  -4   1  10 135.049 9.61672   3
   4   1 -10 134.942 8.93642   3
   3  -1 -10 307.207 18.9655   3
   3  -1 -10 300.929 20.3985   2
  -3  -1  10 277.946 19.4097   2
  -3  -1  10 297.331 18.8314   3
   3   1 -10 288.531 20.1682   2
  -3   1  10 295.855 19.5316   4
   3   1 -10 289.481 18.6425   3
  -3   1  10 309.978 20.0783   3
  -2  -1  10 73.0415 5.06282   3
   2  -1 -10 72.6719 5.52246   3
   2  -1 -10 65.9516 7.06786   2
  -2  -1  10 61.4972 5.38911   4
  -2  -1  10 72.2075 5.99157   2
   2   1 -10 74.2189 5.46543   2
  -2   1  10 71.4332 4.93141   1
  -2   1  10 70.9776 5.61133   3
  -2   1  10 69.4368 5.10143   4
  -1  -1  10 238.576 16.2342   2
  -1  -1  10 224.574 14.2469   3
  -1  -1  10 189.219 15.4007   1
   1  -1 -10 219.787 14.4147   3
  -1  -1  10 211.989 16.0009   4
   1  -1 -10 233.753 15.8440   2
  -1   1  10 218.126 15.0012   3
   1   1 -10 230.551 14.1239   3
  -1   1  10 224.697 16.1643   1
  -1   1  10 221.183 14.7795   4
   1   1 -10 219.008 14.6754   2
   0  -1  10 29.3885 3.32647   2
   0  -1  10 32.5187 2.53492   1
   0  -1 -10 25.1301 4.41396   2
   0  -1 -10 29.8166 2.84041   4
   0  -1  10 24.8501 2.75456   3
   0  -1 -10 30.1519 3.16988   3
   0  -1  10 27.7233 3.24641   4
   0   1 -10 28.5523 2.68855   2
   0   1  10 29.2329 2.27056   1
   0   1  10 29.0293 2.97411   4
   0   1  10 29.3614 3.64638   3
  -1  -1 -10 11.1126 2.31261   3
  -1  -1 -10 8.07392 1.90312   4
   1  -1  10 10.0442 2.23834   3
   1  -1  10 10.3623 2.47271   4
   1   1  10 8.71883 1.15900   1
   1   1  10 11.2086 2.71186   3
   1   1  10 9.35669 2.22420   4
   2  -1  10 25.8986 3.18847   3
   2  -1  10 30.7753 2.70466   1
  -2  -1 -10 28.0974 3.17589   4
  -2  -1 -10 31.7246 3.38669   3
   2  -1  10 32.5526 3.76281   4
   2   1  10 32.0674 2.72959   1
   2   1  10 33.3514 3.59588   4
   3  -1  10 84.2719 6.81591   3
  -3  -1 -10 85.1453 6.97207   3
  -3  -1 -10 90.4624 6.84751   4
   3  -1  10 97.4081 7.05365   1
  -3  -1 -10 94.2765 6.36948   1
   3  -1  10 84.2932 7.12041   4
   3   1  10 83.9290 6.66838   1
   3   1  10 109.263 7.33757   4
   4  -1  10 56.0471 4.14716   1
  -4  -1 -10 49.8134 5.12150   3
   4  -1  10 57.8353 5.08099   4
  -4  -1 -10 52.4202 4.12174   1
  -4  -1 -10 55.5018 4.46985   2
   4   1  10 54.6576 5.36708   4
   4   1  10 51.1456 4.04043   1
  -5  -1 -10 39.9210 3.59356   1
   5  -1  10 38.5638 3.38735   1
  -5  -1 -10 44.8287 3.60435   2
   5  -1  10 40.3376 4.98914   4
   5   1  10 38.7454 4.83919   4
   5   1  10 30.7424 3.13078   1
   6  -1  10 120.817 9.08189   1
  -6  -1 -10 121.292 9.20579   2
   6  -1  10 137.987 9.83246   4
   6   1  10 128.726 10.0873   4
   6   1  10 126.955 9.96372   1
   7  -1  10 0.43781 2.68506   4
  -7  -1 -10 1.04100 1.64615   2
   7   1  10 0.00000 4.01013   4
   7   1  10 -0.3942 1.55347   1
   8  -1  10 165.071 10.8051   1
  -8  -1 -10 144.682 10.5072   2
   8  -1  10 174.783 12.5069   4
   8   1  10 131.066 11.9976   4
   8   1  10 153.329 12.0979   1
   9  -1  10 13.0838 2.67695   1
   9  -1  10 9.54206 5.33493   4
   9   1  10 9.69718 5.37692   4
  10  -1  10 17.4485 6.18528   4
  10  -1  10 16.4492 3.22104   1
  10   1  10 15.5686 6.41573   4
  10   1  10 16.6621 3.02366   1
  11  -1  10 45.2576 5.23404   1
  11  -1  10 40.3775 7.85884   4
  11   1  10 40.9829 4.48771   1
  11   1  10 25.9703 6.13719   4
  12  -1  10 -0.7820 7.35553   4
  12   1  10 -1.8531 7.63701   4
  13   1  10 7.19736 8.95282   4
 -18  -2  10 11.4407 13.2695   2
 -17  -2  10 12.7141 11.3216   2
  17  -2 -10 24.2013 3.37196   1
  16  -2 -10 0.36794 2.58234   1
 -16  -2  10 4.96804 9.02287   2
  15  -2 -10 0.77159 2.40731   1
 -15  -2  10 -4.5477 8.15668   2
 -14  -2  10 104.092 12.8902   2
  14  -2 -10 129.045 10.0259   1
 -12  -2  10 -6.8349 5.96519   2
 -12   2  10 2.09885 2.67502   4
  11  -2 -10 291.728 20.2902   3
 -11  -2  10 288.827 21.4621   2
 -11   2  10 292.025 23.7395   4
 -11   2  10 293.004 22.0927   1
 -10  -2  10 424.497 29.6000   2
  10  -2 -10 444.431 28.8737   3
 -10   2  10 433.207 28.4690   4
 -10   2  10 456.377 29.2153   1
   9  -2 -10 68.4861 6.53247   3
  -9  -2  10 65.1936 7.94555   2
  -9   2  10 74.1305 5.55992   4
  -9   2  10 71.6828 5.01029   1
   8  -2 -10 75.5572 6.90037   3
  -8   2  10 81.2613 5.46160   1
  -8   2  10 80.0745 5.96381   4
   8   2 -10 82.1075 5.60708   3
  -7  -2  10 104.148 9.66471   2
   7  -2 -10 121.175 9.16984   3
  -7   2  10 113.663 7.97004   4
   7   2 -10 119.492 7.43978   3
  -7   2  10 117.223 8.10506   1
  -6  -2  10 6.05982 3.58984   2
   6  -2 -10 0.29736 2.07844   3
   6   2 -10 -2.3126 2.93436   2
  -6   2  10 -0.1332 0.63033   1
  -6   2  10 0.84161 1.54992   4
   6   2 -10 0.77396 0.60975   3
   5  -2 -10 0.94572 2.67688   3
   5  -2 -10 4.59577 5.65026   2
  -5  -2  10 2.15573 2.95113   2
  -5   2  10 2.04526 1.10144   4
   5   2 -10 0.45082 2.72907   2
   5   2 -10 1.30852 0.44381   3
  -5   2  10 1.30100 0.78187   1
   4  -2 -10 0.83214 2.56250   3
  -4  -2  10 -3.3314 1.77190   2
   4  -2 -10 8.65915 5.42632   2
   4   2 -10 -1.3660 2.67919   2
  -4   2  10 0.09203 0.53963   1
  -4   2  10 0.68862 0.89322   4
   3  -2 -10 10.9171 2.95375   3
   3  -2 -10 16.4957 4.37626   2
  -3  -2  10 18.0233 2.98952   2
  -3   2  10 11.7208 1.08582   1
  -3   2  10 14.0980 1.55266   4
  -3   2  10 14.0085 1.14407   1
   3   2 -10 12.8030 3.49023   2
   2  -2 -10 103.030 7.86089   3
  -2  -2  10 100.964 7.32218   3
  -2  -2  10 110.497 7.82322   2
  -2   2  10 102.763 7.99364   1
   2   2 -10 114.384 8.02687   2
  -2   2  10 102.847 7.70257   4
  -1  -2  10 160.040 11.0381   4
  -1  -2  10 143.084 11.1204   2
   1  -2 -10 182.698 11.1235   3
  -1  -2  10 166.073 11.1066   1
  -1  -2  10 156.802 10.2281   3
   1   2 -10 141.519 10.8574   2
  -1   2  10 153.718 10.7702   4
  -1   2  10 154.123 10.4316   1
   0  -2  10 1.65005 1.21040   1
   0  -2  10 0.60214 2.15011   4
   0  -2  10 2.67996 1.94143   2
   0  -2 -10 0.67996 2.14854   3
   0  -2  10 0.16100 1.45692   3
   0  -2 -10 0.00000 1.25302   4
   0   2  10 -0.4939 0.54973   1
   0   2  10 0.96813 1.46719   4
  -1  -2 -10 313.248 19.4206   3
   1  -2  10 314.021 19.8755   1
   1  -2  10 315.327 19.4690   4
   1  -2  10 294.758 20.6911   3
   1  -2  10 305.360 20.0277   2
  -1  -2 -10 277.863 19.7165   4
   1   2  10 287.423 19.1322   4
   1   2  10 288.480 19.4373   1
   2  -2  10 1.06401 1.09159   2
   2  -2  10 -0.6764 1.23336   1
  -2  -2 -10 2.05362 2.08135   4
   2  -2  10 -0.9391 1.73708   4
  -2  -2 -10 1.21362 2.35809   3
   2  -2  10 1.00851 1.70384   3
   2   2  10 0.70489 0.90200   1
   2   2  10 -1.6072 2.07078   4
   3  -2  10 4.39421 2.81791   4
  -3  -2 -10 2.36513 0.96082   1
   3  -2  10 3.50248 1.48149   1
   3  -2  10 3.81615 2.14792   3
  -3  -2 -10 3.03000 2.02117   4
  -3  -2 -10 1.12514 2.50339   3
   3   2  10 0.65349 3.05921   4
   3   2  10 2.11962 1.10327   1
   4  -2  10 8.08053 3.18661   4
  -4  -2 -10 11.8064 3.11348   3
  -4  -2 -10 9.12345 1.23591   1
  -4  -2 -10 12.2412 3.84823   2
   4  -2  10 12.0264 1.94417   1
   4   2  10 2.56216 2.91150   4
   4   2  10 8.85142 1.42795   1
   5  -2  10 26.9177 4.31856   4
  -5  -2 -10 30.2310 2.55143   1
   5  -2  10 33.0249 3.12744   1
  -5  -2 -10 22.7874 4.26700   2
   5   2  10 30.6369 4.47044   4
   5   2  10 34.2620 2.77148   1
  -6  -2 -10 59.5615 5.70198   2
  -6  -2 -10 51.7171 4.15244   1
   6  -2  10 60.9990 5.30276   1
   6  -2  10 54.0018 6.15189   4
   6   2  10 54.7469 6.66388   4
   6   2  10 55.5549 4.26983   1
   7  -2  10 4.23202 2.19665   1
  -7  -2 -10 7.37756 3.38927   2
   7  -2  10 10.4011 4.04046   4
   7   2  10 12.1678 4.50915   4
   7   2  10 1.31663 1.63991   1
   8  -2  10 2.05680 2.17262   1
  -8  -2 -10 1.01572 3.39866   2
   8  -2  10 4.31235 4.17747   4
   8   2  10 -2.5878 4.71299   4
   9  -2  10 2.63868 4.52315   4
  -9  -2 -10 2.10771 2.70019   2
   9  -2  10 1.93769 2.45897   1
   9   2  10 7.30633 2.24877   1
   9   2  10 4.55506 5.40526   4
  10  -2  10 85.7104 6.93957   1
  10  -2  10 92.7696 9.09888   4
  10   2  10 67.6424 9.18072   4
  10   2  10 66.2285 6.35489   1
  11  -2  10 14.5207 2.99335   1
  11  -2  10 10.5702 6.88564   4
  11   2  10 19.0045 7.50711   4
  12  -2  10 0.63029 7.21696   4
  12   2  10 3.05070 8.14917   4
 -17  -3  10 -7.2981 11.1284   2
  16  -3 -10 40.8373 5.01745   1
 -16  -3  10 38.9199 11.6532   2
 -15  -3  10 -0.2132 6.18354   2
  15  -3 -10 0.52908 2.19713   1
  14  -3 -10 231.374 19.1920   1
 -14  -3  10 223.743 18.8932   2
  14  -3 -10 245.615 18.2996   3
  13  -3 -10 29.0947 3.43058   1
 -13  -3  10 41.8535 7.16678   2
  13  -3 -10 34.8970 7.07615   3
  12  -3 -10 4.65707 2.11104   1
 -12  -3  10 -1.7421 4.63622   2
  12  -3 -10 4.98887 5.32938   3
  11  -3 -10 67.2251 5.33210   1
 -11  -3  10 76.4016 8.51067   2
  11  -3 -10 85.2775 8.60151   3
  11   3 -10 77.9546 5.74505   3
 -11   3  10 79.1429 6.08971   4
 -11   3  10 71.7068 5.67291   1
  10  -3 -10 1.56044 4.62131   3
 -10  -3  10 6.48962 3.86441   2
  10   3 -10 2.28671 1.32996   3
 -10   3  10 0.41356 1.09060   1
 -10   3  10 0.40423 1.76312   4
   9  -3 -10 13.0775 4.77884   3
  -9  -3  10 20.6235 4.41918   2
   9   3 -10 13.2503 1.38174   3
  -9   3  10 16.8458 2.06424   4
   9   3 -10 16.3870 1.64913   3
  -9   3  10 13.1564 1.71447   1
   8  -3 -10 60.3499 6.36187   3
  -8  -3  10 47.0539 6.51575   2
  -8   3  10 50.5108 3.79428   4
  -8   3  10 52.1763 4.40086   1
  -7  -3  10 17.9468 4.83502   2
  -7   3  10 27.8903 2.14726   1
  -7   3  10 30.3363 2.03669   4
  -6  -3  10 3.22510 3.91265   2
   6  -3 -10 9.43706 3.65324   3
  -6   3  10 4.45370 0.75056   1
   5  -3 -10 143.542 11.2531   3
  -5  -3  10 163.397 11.6719   2
  -5   3  10 151.193 9.87868   1
  -4  -3  10 0.92798 2.93608   2
   4  -3 -10 -0.8744 2.78199   3
   4   3 -10 -0.8643 3.72810   2
  -3  -3  10 141.978 10.8617   2
   3  -3 -10 157.837 10.9614   3
  -2  -3  10 4.28370 0.82277   3
  -2  -3  10 5.85522 2.64913   2
   2  -3 -10 2.93074 2.73228   3
  -2   3  10 3.54715 1.22819   4
  -1  -3  10 27.3026 3.82693   4
   1  -3 -10 37.3002 4.16129   3
  -1  -3  10 35.6846 2.84936   1
  -1  -3  10 30.6933 4.09998   2
  -1  -3  10 30.4327 2.66253   3
  -1   3  10 25.7900 2.75292   4
   0  -3  10 28.7352 2.81115   1
   0  -3  10 26.3099 3.37305   4
   0  -3 -10 29.9189 2.75622   4
   0  -3  10 36.2185 2.80845   3
   0  -3  10 27.9796 3.60910   2
   0   3  10 31.6101 3.10371   4
   1  -3  10 43.8114 4.18640   2
  -1  -3 -10 35.8499 4.36435   3
   1  -3  10 42.9321 3.47504   3
   1  -3  10 28.0213 4.22408   4
   1  -3  10 41.4421 3.45290   1
  -1  -3 -10 40.8766 3.40182   4
   1   3  10 39.6586 2.70969   1
   1   3  10 31.6027 3.80309   4
   2  -3  10 351.205 24.5800   4
   2  -3  10 385.570 27.4384   2
   2  -3  10 419.233 25.2893   1
   2  -3  10 364.192 29.2687   3
  -2  -3 -10 387.867 25.0896   3
  -2  -3 -10 385.922 25.7538   4
   2   3  10 392.498 24.3814   1
   2   3  10 379.990 24.8277   4
   3  -3  10 35.2950 3.73646   1
   3  -3  10 43.5519 4.31687   3
  -3  -3 -10 46.0250 3.11781   1
  -3  -3 -10 40.9021 3.93578   4
   3  -3  10 40.5429 4.91576   4
  -3  -3 -10 49.4552 4.95403   3
   3  -3  10 43.9925 4.28902   2
   3   3  10 44.1781 3.16188   1
   3   3  10 44.8838 4.94446   4
  -4  -3 -10 67.1773 8.30655   2
   4  -3  10 69.5890 6.06745   2
  -4  -3 -10 87.9475 6.79817   3
   4  -3  10 75.0777 5.58408   2
   4  -3  10 79.0720 6.12986   1
  -4  -3 -10 79.4305 5.35565   1
   4   3  10 83.7280 5.84288   1
   4   3  10 62.0889 6.48296   4
  -5  -3 -10 22.9277 2.33990   1
  -5  -3 -10 34.3818 4.51336   3
   5  -3  10 20.8237 4.41703   4
  -5  -3 -10 26.2103 5.22786   2
   5  -3  10 33.5183 3.18486   1
   5   3  10 30.1023 4.62189   4
   5   3  10 28.7754 2.56504   1
   6  -3  10 0.84632 1.95429   1
  -6  -3 -10 7.09773 3.55917   3
   6  -3  10 1.90445 3.66461   4
  -6  -3 -10 8.71338 5.04746   2
   6   3  10 5.20232 1.71241   1
   6   3  10 0.09867 3.86189   4
   7  -3  10 41.1797 6.17014   4
  -7  -3 -10 44.6839 5.99728   2
   7  -3  10 53.0150 4.50872   1
   7   3  10 52.6849 5.08613   1
   7   3  10 37.3850 6.84831   4
  -8  -3 -10 1.16650 4.66564   2
   8  -3  10 1.92406 2.31524   1
   8  -3  10 3.26302 4.36673   4
   8   3  10 0.30534 4.99659   4
   8   3  10 4.15960 2.27612   1
   9  -3  10 4.17743 2.65935   1
   9  -3  10 -0.2899 3.44548   4
  -9  -3 -10 -0.4682 4.68119   2
   9   3  10 -1.5078 6.79740   4
   9   3  10 -5.4232 2.41664   1
  10  -3  10 -1.9422 5.76359   4
  10   3  10 1.98969 2.87682   1
  10   3  10 6.85855 6.68307   4
  11  -3  10 5.59018 5.11123   4
  11   3  10 -2.6149 8.94644   4
 -16  -4  10 -0.1037 11.1814   2
  16  -4 -10 13.9902 8.40497   3
 -15  -4  10 22.9878 10.8551   2
  15  -4 -10 26.6317 8.27047   3
  15  -4 -10 33.7793 4.04382   1
  14  -4 -10 68.1910 6.10232   1
  14  -4 -10 55.8763 7.97613   3
 -14  -4  10 66.0287 9.80822   2
  13  -4 -10 7.79783 6.15939   3
 -13  -4  10 -1.9468 7.30768   2
  13  -4 -10 0.60646 2.03750   1
 -12  -4  10 35.9963 8.05717   2
  12  -4 -10 29.2798 6.80639   3
  12  -4 -10 28.4045 2.98799   1
 -11  -4  10 50.8190 8.61322   2
  11  -4 -10 55.7185 4.33088   1
  11  -4 -10 56.8695 7.86976   3
 -10  -4  10 42.6530 7.70814   2
  10  -4 -10 31.2148 6.24148   3
  -9  -4  10 4.00458 5.48805   2
   9  -4 -10 -6.0442 4.35277   3
  -8  -4  10 23.4374 5.75818   2
   8  -4 -10 15.7540 4.78635   3
  -8   4  10 10.4044 1.23655   1
   7  -4 -10 78.8061 7.62850   3
  -7  -4  10 67.4728 7.98456   2
  -7   4  10 70.3583 5.05939   1
   6  -4 -10 2.71946 3.77749   3
  -6  -4  10 -0.8247 4.10619   2
   5  -4 -10 -1.2889 3.69570   3
  -5  -4  10 2.10321 4.12952   2
   4  -4 -10 20.8556 3.56347   3
  -3  -4  10 35.6018 5.14488   2
   3  -4 -10 40.0399 4.92704   3
  -2  -4  10 14.5307 3.25043   4
  -2  -4  10 8.76942 4.52890   2
   2  -4 -10 3.15752 3.25346   3
   1  -4 -10 38.7925 4.84933   3
  -1  -4  10 36.7088 3.80624   1
  -1  -4  10 37.8770 2.78731   3
  -1  -4  10 34.1276 4.51585   4
  -1  -4  10 37.7398 2.92701   3
  -1  -4  10 38.7934 5.03865   2
   0  -4 -10 12.9619 3.72756   3
   0  -4  10 20.3710 3.87596   2
   0  -4  10 16.9708 3.63025   4
   0  -4  10 17.2726 1.88458   3
   0  -4  10 16.5386 2.54148   1
  -1  -4 -10 104.034 7.93329   4
   1  -4  10 118.656 7.64214   1
   1  -4  10 104.766 9.13527   2
   1  -4  10 101.151 7.33655   3
   1  -4  10 106.368 8.50388   4
  -1  -4 -10 110.865 8.65096   3
  -2  -4 -10 44.1512 4.83239   3
   2  -4  10 44.2042 4.93346   4
   2  -4  10 28.6900 3.26742   1
   2  -4  10 33.4520 3.32169   3
   3  -4  10 10.2813 3.60076   4
   3  -4  10 16.0728 3.39029   2
  -3  -4 -10 13.4868 3.08205   3
   3  -4  10 16.6722 2.54775   1
   3   4  10 6.92769 3.71680   4
   4  -4  10 83.9223 8.11928   4
   4  -4  10 109.584 7.63194   1
  -4  -4 -10 89.2645 8.11888   3
  -4  -4 -10 101.171 10.4537   2
   4  -4  10 86.8138 7.58561   2
   4   4  10 95.7162 8.23305   4
   5  -4  10 119.945 7.71552   1
  -5  -4 -10 101.921 8.26305   3
  -5  -4 -10 99.1836 10.4007   2
   5  -4  10 97.8313 8.94953   4
   5   4  10 91.5286 8.61350   4
   6  -4  10 44.3629 5.74793   4
   6  -4  10 32.0166 3.78973   1
   6   4  10 39.4163 6.50507   4
  -7  -4 -10 6.53296 5.47222   2
   7  -4  10 -0.0187 2.46121   1
  -7  -4 -10 -2.6374 4.47985   3
   7  -4  10 10.9966 5.04267   4
   7   4  10 -1.7654 4.82914   4
  -8  -4 -10 53.0774 7.41689   2
   8  -4  10 38.7320 4.58120   1
   8  -4  10 33.6246 6.58187   4
   8   4  10 43.4655 8.16012   4
  -9  -4 -10 2.21449 5.59805   2
   9  -4  10 14.5498 6.19018   4
   9   4  10 5.13547 6.56865   4
  10  -4  10 5.36927 6.37889   4
  10   4  10 -1.6124 7.41487   4
  14  -5 -10 7.47900 8.01478   3
 -14  -5  10 4.05084 10.0289   2
  13  -5 -10 13.2855 7.45837   3
 -13  -5  10 27.4573 9.61867   2
  12  -5 -10 -0.0831 4.28103   3
 -12  -5  10 -0.1168 7.57365   2
 -11  -5  10 2.92662 5.10907   2
  11  -5 -10 3.99901 5.89687   3
 -10  -5  10 11.1902 5.24903   2
  10  -5 -10 14.0816 6.28453   3
  -9  -5  10 -0.2041 4.29357   2
   9  -5 -10 0.40131 5.31116   3
  -8  -5  10 2.70539 4.08370   2
   8  -5 -10 0.65290 4.84644   3
   7  -5 -10 98.1133 8.99284   3
  -7  -5  10 70.7524 9.45076   2
  -6  -5  10 1.33209 5.26999   2
   6  -5 -10 3.45709 4.60343   3
  -5  -5  10 45.7157 6.93061   2
   5  -5 -10 32.6032 4.89715   3
  -4  -5  10 1.31165 4.87228   2
   4  -5 -10 0.82088 2.71853   3
  -3  -5  10 8.93875 4.88455   2
   3  -5 -10 -2.0254 3.45846   3
   2  -5 -10 16.7316 4.25607   3
  -2  -5  10 16.4811 4.92064   2
  -2  -5  10 15.8287 3.81779   4
   1  -5 -10 33.9249 4.61961   3
  -1  -5  10 35.8138 5.83824   2
  -1  -5  10 36.4996 4.84645   4
  -1  -5  10 42.9422 3.68774   1
   0  -5  10 5.76018 3.44012   4
   0  -5  10 7.11753 1.98232   1
   0  -5 -10 7.56290 3.68345   3
   0  -5  10 2.59683 4.93605   2
   1  -5  10 150.063 9.99264   1
   1  -5  10 129.657 10.5100   4
  -1  -5 -10 133.403 10.3725   3
   1  -5  10 139.285 11.4569   2
   2  -5  10 6.59723 3.60259   4
  -2  -5 -10 5.19962 3.64111   3
   2  -5  10 6.99804 2.24937   1
   2  -5  10 -1.4249 3.51654   2
   3  -5  10 72.7974 5.78554   1
   3  -5  10 69.7496 7.20018   4
  -3  -5 -10 68.8503 7.22281   3
   3  -5  10 79.3894 7.52965   2
   4  -5  10 17.2017 4.78174   4
  -4  -5 -10 16.6984 4.75564   3
  -4  -5 -10 17.3610 7.99995   2
   4  -5  10 23.4859 3.20574   1
   5  -5  10 9.73481 2.70499   1
  -5  -5 -10 4.31817 4.18822   3
  -5  -5 -10 8.90530 7.38771   2
   5  -5  10 10.2567 4.74798   4
   6  -5  10 -1.7506 4.76660   4
   6  -5  10 -2.2992 2.42577   1
  -6  -5 -10 0.17141 4.29456   3
  -6  -5 -10 3.24727 8.36137   2
  -7  -5 -10 35.3787 6.56299   3
  -7  -5 -10 34.3480 8.53095   2
   7  -5  10 53.3569 7.48955   4
  -8  -5 -10 12.3249 9.82047   2
   8  -5  10 17.8759 6.43368   4
  11  -6 -10 1.88838 7.80065   3
  10  -6 -10 -1.8003 4.98719   3
 -10  -6  10 -5.6551 8.64593   2
   9  -6 -10 6.15650 6.58717   3
  -9  -6  10 5.18283 7.97947   2
   8  -6 -10 50.7828 8.05699   3
  -8  -6  10 47.7679 10.0337   2
   7  -6 -10 12.6100 5.74855   3
  -7  -6  10 1.48675 7.52438   2
  -6  -6  10 21.5448 7.62968   2
   6  -6 -10 27.0529 6.19763   3
   5  -6 -10 14.2198 5.20558   3
  -5  -6  10 -0.2892 6.39396   2
  -4  -6  10 4.48932 6.28390   2
   4  -6 -10 4.12217 4.41030   3
  -4  -6  10 5.33154 2.04965   1
   3  -6 -10 27.0042 5.68139   3
  -3  -6  10 43.9486 3.98336   1
  -3  -6  10 34.5643 5.29064   4
   2  -6 -10 7.96090 4.49076   3
  -2  -6  10 11.4430 5.81958   2
  -2  -6  10 4.54281 2.09504   1
  -2  -6  10 5.63850 3.71287   4
  -1  -6  10 -0.6203 5.25791   2
  -1  -6  10 -4.1352 3.48385   4
  -1  -6  10 -0.8665 2.01139   1
   1  -6 -10 -4.3205 4.06014   3
   0  -6 -10 -3.4476 4.13088   3
   0  -6  10 -5.5619 4.89970   2
   0  -6  10 -0.4067 1.99250   1
   0  -6  10 -0.4032 3.69122   4
  -1  -6 -10 25.6832 5.32433   3
   1  -6  10 29.6767 5.19994   4
   1  -6  10 21.6281 5.79196   2
   2  -6  10 6.54871 4.37282   4
   2  -6  10 4.77096 2.51958   1
  -2  -6 -10 8.20833 4.58864   3
  -3  -6 -10 4.78955 4.65533   3
  -3  -6 -10 1.32972 11.6485   2
   3  -6  10 1.83492 4.54748   4
  -4  -6 -10 23.8731 5.70112   3
  -4  -6 -10 34.4933 11.1035   2
   4  -6  10 31.1448 5.89014   4
 -19   0  11 -5.3736 11.1791   2
 -18   0  11 27.7327 16.2286   2
 -17   0  11 -5.9974 12.7006   2
 -16   0  11 90.1200 13.1488   2
 -15   0  11 4.55936 7.35113   2
 -14   0  11 6.17355 6.77841   2
 -13   0  11 -0.5052 8.20539   2
 -12   0  11 166.210 15.1022   2
 -11   0  11 13.1412 7.39319   2
  10   0 -11 119.653 8.97080   3
 -10   0  11 105.877 11.9943   2
 -10   0  11 118.130 8.06971   1
   9   0 -11 -2.5885 2.58497   3
  -9   0  11 0.54575 1.33674   1
  -9   0  11 -3.2929 4.02975   2
   8   0 -11 179.559 11.5802   3
  -8   0  11 161.370 14.0805   2
  -8   0  11 156.445 10.9504   1
  -7   0  11 -2.8779 4.87896   2
   7   0 -11 -0.8337 3.55371   2
   7   0 -11 -1.1827 1.98170   3
   6   0 -11 14.4926 2.37652   3
   6   0 -11 12.1487 3.65692   2
  -6   0  11 5.38714 5.01027   2
   5   0 -11 -1.7197 2.72311   2
   5   0 -11 1.49012 1.64170   3
  -5   0  11 -0.5697 1.89480   3
  -5   0  11 -5.4351 4.34925   2
   4   0 -11 28.4592 4.01568   2
   4   0 -11 35.6008 3.26307   3
  -4   0  11 35.0905 5.48022   2
  -4   0  11 23.9981 3.28963   3
  -3   0  11 1.90250 1.72859   4
  -3   0  11 -0.4418 1.88176   3
   3   0 -11 -1.4814 1.50370   3
   3   0 -11 -1.6820 2.16188   2
  -3   0  11 2.86442 3.76786   2
   2   0 -11 16.8448 2.79101   2
  -2   0  11 20.7882 2.57263   4
   2   0 -11 18.7235 2.54666   3
  -2   0  11 13.7970 2.62914   3
   1   0 -11 2.70994 1.69899   3
  -1   0  11 0.96869 0.84404   1
  -1   0  11 -1.5525 1.75936   4
   1   0 -11 -0.7760 1.59833   2
  -1   0  11 0.91805 1.96076   3
   0   0 -11 233.630 15.2214   2
   0   0  11 236.529 15.1234   4
   0   0  11 234.645 15.0627   3
   0   0 -11 219.395 15.2434   3
   0   0  11 223.024 14.8303   1
   1   0  11 0.98385 1.07865   1
  -1   0 -11 3.94539 1.93875   3
   1   0  11 1.09748 2.08562   4
  -1   0 -11 0.71268 1.22987   2
   1   0  11 2.20419 2.19957   3
  -2   0 -11 145.992 8.70082   2
   2   0  11 130.320 8.84274   1
   2   0  11 117.325 9.47139   4
  -2   0 -11 137.761 9.42123   3
   3   0  11 -3.9403 2.68847   4
   3   0  11 1.76232 1.58582   1
   4   0  11 64.7219 6.20783   4
   4   0  11 59.5291 4.67104   1
  -4   0 -11 68.5136 4.75518   1
   5   0  11 -0.5558 1.45789   1
   5   0  11 6.72337 3.45604   4
   6   0  11 210.792 15.8357   4
   6   0  11 222.721 14.2709   1
   7   0  11 -5.4199 4.06263   4
   8   0  11 435.690 29.5731   1
   8   0  11 460.096 31.6325   4
   9   0  11 6.78021 4.38493   4
   9   0  11 1.37036 2.48178   1
  10   0  11 39.9653 4.72914   1
  10   0  11 37.1961 6.37019   4
  11   0  11 5.28329 7.16857   4
  11   0  11 -5.6015 3.14273   1
  12   0  11 294.522 23.7358   4
 -19  -1  11 -2.4804 11.1950   2
 -19   1  11 -10.386 17.0998   2
 -18  -1  11 10.9609 13.9631   2
 -18   1  11 9.92647 15.4187   2
 -17  -1  11 64.6723 14.6195   2
 -17   1  11 91.4798 17.7690   2
 -16  -1  11 -4.3442 10.1752   2
 -16   1  11 28.2706 13.3331   2
 -15  -1  11 64.8310 12.3572   2
 -15   1  11 81.0077 12.4839   2
 -14  -1  11 53.7362 10.6882   2
 -14   1  11 54.2417 12.6265   2
 -13  -1  11 0.97766 5.05744   2
 -13   1  11 -6.6766 9.26870   2
 -12  -1  11 156.308 14.2936   2
 -12   1  11 180.476 17.5270   2
  11  -1 -11 21.7733 4.76982   3
 -11  -1  11 27.6981 5.85070   2
 -11   1  11 34.5595 3.20707   1
 -11   1  11 45.6294 8.26148   2
 -10  -1  11 16.4060 6.20191   2
  10  -1 -11 17.5565 4.08410   3
 -10   1  11 17.9673 3.79636   4
 -10   1  11 11.5838 2.21536   1
  10   1 -11 20.9294 3.10313   3
 -10   1  11 33.7696 8.69667   2
  -9  -1  11 3.40409 4.85836   2
   9  -1 -11 4.41278 2.48281   3
  -9  -1  11 3.54908 1.57691   1
  -9   1  11 1.59168 2.93809   4
  -9   1  11 12.2238 7.33498   2
   9   1 -11 5.12651 2.24098   3
   8  -1 -11 93.7491 7.25482   3
  -8  -1  11 103.781 8.99431   2
  -8   1  11 75.3215 9.26271   2
   8   1 -11 71.0337 6.08021   3
  -8   1  11 84.4204 6.07780   1
   7  -1 -11 3.43453 2.70105   3
  -7  -1  11 -3.1260 3.92000   2
   7   1 -11 2.34947 3.05134   2
  -7   1  11 8.97944 4.83945   2
  -7   1  11 5.15476 1.19034   1
   7   1 -11 4.47013 1.85735   3
   6  -1 -11 62.9192 5.53526   3
  -6  -1  11 63.9358 6.23022   2
   6  -1 -11 64.1377 6.69472   2
  -6   1  11 62.0032 4.60116   1
   6   1 -11 63.1334 4.67474   3
   6   1 -11 59.6499 5.91326   2
  -5  -1  11 68.4650 6.56665   2
   5  -1 -11 56.9080 6.39221   2
   5  -1 -11 62.0482 5.39027   3
   5   1 -11 58.0602 5.35196   2
  -5   1  11 56.6052 5.60283   3
   5   1 -11 70.2695 4.57438   3
   4  -1 -11 -1.7378 2.80016   2
  -4  -1  11 2.10841 3.14593   2
  -4  -1  11 1.79456 1.77486   3
   4  -1 -11 4.07580 2.17604   3
   4   1 -11 4.93937 1.31998   3
  -4   1  11 4.78651 2.67484   3
  -4   1  11 2.89632 1.65912   4
   4   1 -11 3.37792 2.26249   2
   3  -1 -11 325.799 23.4003   2
  -3  -1  11 344.231 22.8713   3
   3  -1 -11 362.914 22.3021   3
  -3  -1  11 345.852 23.2612   2
  -3   1  11 374.979 22.6836   3
   3   1 -11 309.774 22.6600   2
   3   1 -11 392.714 22.4507   3
  -3   1  11 341.984 23.7880   4
  -2  -1  11 275.153 17.4557   4
  -2  -1  11 270.702 17.6973   3
   2  -1 -11 228.305 18.6303   2
  -2  -1  11 273.637 19.2506   2
   2  -1 -11 281.027 17.5923   3
   2   1 -11 285.162 17.4521   2
  -2   1  11 251.875 17.6511   1
   2   1 -11 272.986 17.8204   3
  -2   1  11 290.587 17.8640   3
  -2   1  11 263.630 17.6046   4
   1  -1 -11 265.429 17.9129   2
  -1  -1  11 264.944 18.5393   2
  -1  -1  11 241.665 17.6774   1
  -1  -1  11 225.019 16.3628   4
  -1  -1  11 253.351 17.6165   3
   1  -1 -11 264.310 16.6054   3
  -1   1  11 234.986 16.9399   3
  -1   1  11 265.037 16.4729   4
   1   1 -11 273.722 16.2943   3
   1   1 -11 248.057 17.4097   2
  -1   1  11 261.552 17.6948   1
   0  -1  11 0.16987 2.20111   2
   0  -1  11 0.94970 1.67998   3
   0  -1 -11 -1.0634 1.35134   3
   0  -1  11 2.23963 1.10473   1
   0  -1  11 -1.6894 2.06827   4
   0  -1 -11 -1.9972 3.26265   2
   0   1  11 -2.0563 1.74893   4
   0   1  11 -0.3956 0.69038   1
   0   1 -11 -0.5418 1.42215   2
   1  -1  11 112.418 8.47133   4
   1  -1  11 109.238 8.37686   3
  -1  -1 -11 113.068 9.27430   2
  -1  -1 -11 113.719 8.08331   3
   1  -1  11 105.508 7.89062   1
  -1  -1 -11 104.360 8.15644   4
   1   1  11 131.111 9.28015   4
   1   1  11 128.472 8.73613   1
  -2  -1 -11 86.6784 7.49039   2
  -2  -1 -11 78.9971 6.13628   4
   2  -1  11 80.2091 6.64713   4
   2  -1  11 83.6589 5.87841   1
  -2  -1 -11 68.2542 6.16688   3
   2  -1  11 83.0937 6.19954   3
   2   1  11 84.8564 6.48749   4
   2   1  11 74.1792 5.37934   1
   3  -1  11 13.3329 1.65481   1
  -3  -1 -11 10.9412 2.89218   3
   3  -1  11 14.9393 3.33203   4
  -3  -1 -11 13.3353 3.32735   2
   3   1  11 13.7263 3.21751   4
   3   1  11 9.91456 1.70372   1
  -4  -1 -11 233.291 14.5106   2
   4  -1  11 236.848 14.3501   1
  -4  -1 -11 227.193 15.1866   1
  -4  -1 -11 189.435 14.8466   3
   4  -1  11 213.183 15.1745   4
   4   1  11 228.958 15.4295   4
   4   1  11 211.269 15.3232   1
   5  -1  11 188.317 13.2009   4
  -5  -1 -11 184.714 13.9069   2
  -5  -1 -11 165.205 12.0926   1
   5  -1  11 170.337 11.6471   1
   5   1  11 200.147 11.7728   1
   5   1  11 167.506 13.0569   4
   6  -1  11 19.6928 2.68542   1
  -6  -1 -11 21.9033 2.58316   2
   6   1  11 23.8130 4.90875   4
   7  -1  11 28.2631 5.60921   4
   7  -1  11 41.7473 3.99030   1
  -7  -1 -11 38.0940 3.43999   2
   7   1  11 34.7130 3.71242   1
   8  -1  11 35.3851 3.68382   1
   8  -1  11 24.8495 5.96459   4
   8   1  11 37.3838 6.38365   4
   9  -1  11 35.9531 4.24573   1
   9  -1  11 25.1640 5.33749   4
   9   1  11 41.7692 7.11128   4
   9   1  11 43.9740 4.06196   1
  10  -1  11 38.3410 7.93528   4
  10   1  11 34.3184 7.79035   4
  10   1  11 40.2807 4.72499   1
  11  -1  11 77.0072 10.5310   4
  11  -1  11 101.485 8.00517   1
  11   1  11 90.4170 7.31096   1
  11   1  11 72.9532 10.6901   4
  12  -1  11 8.32019 8.26915   4
  12   1  11 1.26090 5.89288   4
 -18  -2  11 5.13941 13.3270   2
 -17  -2  11 13.9525 11.9985   2
 -16  -2  11 22.5093 10.0824   2
 -15  -2  11 54.2639 10.8517   2
 -14  -2  11 46.0775 8.08818   2
 -13  -2  11 177.578 15.9136   2
  13  -2 -11 172.707 14.0583   3
 -12  -2  11 31.6612 6.37216   2
  12  -2 -11 56.9516 6.79578   3
 -12   2  11 44.0568 4.71124   4
 -11  -2  11 201.921 15.5907   2
  11  -2 -11 182.265 14.0464   3
 -11   2  11 164.779 14.1602   1
 -11   2  11 192.103 14.4922   4
  10  -2 -11 79.7929 8.08653   3
 -10  -2  11 86.1564 8.58600   2
 -10   2  11 74.5416 6.45937   4
  10   2 -11 89.8911 6.45388   3
 -10   2  11 93.4958 6.91847   1
  -9  -2  11 45.8811 6.76416   2
   9  -2 -11 43.1093 5.71762   3
   9   2 -11 41.1388 3.60596   3
  -9   2  11 38.0080 4.05488   4
  -9   2  11 42.9431 3.43952   1
  -8  -2  11 73.0393 8.30567   2
   8  -2 -11 80.4399 7.47589   3
   8   2 -11 88.1697 5.71537   3
  -8   2  11 83.4851 6.21392   4
  -8   2  11 83.4016 6.58640   1
  -7  -2  11 5.23536 4.01606   2
   7  -2 -11 5.28880 2.48330   3
  -7   2  11 1.66625 1.71564   4
  -7   2  11 4.51088 0.94914   1
   7   2 -11 2.88065 0.98834   3
  -6  -2  11 13.3277 3.36112   2
   6  -2 -11 18.3308 3.66537   3
  -6   2  11 19.5139 2.02879   1
   6   2 -11 21.6950 1.56242   3
   6   2 -11 19.6244 3.99268   2
  -5  -2  11 126.061 10.1990   2
   5  -2 -11 146.302 9.80751   3
  -5   2  11 139.360 9.44162   4
   5   2 -11 126.577 8.21759   3
   5   2 -11 109.770 9.69421   2
  -5   2  11 133.150 9.72142   1
  -4  -2  11 3.65770 2.99474   2
   4  -2 -11 -1.3844 5.52564   2
   4  -2 -11 -0.3100 2.63416   3
  -4   2  11 5.39092 1.27817   4
   4   2 -11 4.98394 2.91708   2
  -4   2  11 5.85296 0.91511   1
   3  -2 -11 327.186 23.9057   2
   3  -2 -11 307.311 21.4756   3
  -3  -2  11 346.318 22.2354   3
  -3  -2  11 311.613 21.7655   2
  -3   2  11 336.656 22.4379   1
  -3   2  11 339.967 25.3578   4
   3   2 -11 329.506 22.1813   2
  -2  -2  11 26.7164 3.51434   2
  -2  -2  11 25.6696 3.04538   4
   2  -2 -11 24.7896 3.54214   3
  -2  -2  11 29.9952 2.52266   3
  -2   2  11 22.5215 2.62023   4
  -2   2  11 28.9071 2.12846   1
   2   2 -11 28.6382 3.89284   2
   1  -2 -11 36.2331 4.16396   3
  -1  -2  11 43.0634 3.84911   4
  -1  -2  11 38.3969 3.33814   3
  -1  -2  11 35.6026 3.84430   2
  -1  -2  11 39.1404 3.38438   1
  -1   2  11 40.1433 2.84835   1
   1   2 -11 44.3920 4.38977   2
  -1   2  11 42.1068 3.68122   4
   0  -2  11 21.2499 2.54281   2
   0  -2 -11 21.8814 3.23752   3
   0  -2 -11 15.5097 2.21753   4
   0  -2  11 24.0440 2.58910   3
   0  -2  11 18.3506 2.10650   1
   0  -2  11 20.9634 2.82803   4
   0   2  11 16.5355 2.72740   4
   0   2  11 15.8155 1.52066   1
  -1  -2 -11 556.674 37.9423   4
   1  -2  11 652.571 39.9866   2
  -1  -2 -11 592.180 38.4047   3
   1  -2  11 581.732 42.3559   3
   1  -2  11 577.184 37.5284   1
   1  -2  11 587.111 39.8930   4
   1   2  11 585.773 39.4671   1
   1   2  11 614.083 46.0322   4
  -2  -2 -11 9.41553 3.01314   3
   2  -2  11 7.30353 1.38225   2
  -2  -2 -11 8.24802 2.21561   4
   2  -2  11 12.1598 1.85676   1
   2  -2  11 8.46526 2.71960   3
   2  -2  11 5.22192 2.96303   4
   2   2  11 7.77218 2.68108   4
   2   2  11 10.8407 1.41466   1
  -3  -2 -11 131.976 9.21318   3
   3  -2  11 128.401 8.85080   1
   3  -2  11 105.237 9.16909   4
   3   2  11 109.260 9.26065   4
   3   2  11 133.185 9.19602   1
  -4  -2 -11 78.2201 7.26411   2
  -4  -2 -11 75.6464 5.83396   1
   4  -2  11 83.7625 7.12996   4
   4  -2  11 67.6953 6.05537   1
  -4  -2 -11 97.0872 7.11751   3
   4   2  11 72.7735 5.60810   1
   4   2  11 85.3287 7.24224   4
  -5  -2 -11 4.46160 3.24168   3
  -5  -2 -11 -0.7370 1.11188   1
   5  -2  11 2.03562 3.41458   4
  -5  -2 -11 2.67200 3.14542   2
   5   2  11 1.54597 1.27039   1
   5   2  11 0.11685 3.40486   4
  -6  -2 -11 166.555 17.7275   1
   6  -2  11 159.295 12.4926   4
  -6  -2 -11 151.656 12.0245   2
   6  -2  11 170.201 12.3585   1
   6   2  11 185.823 13.0254   4
   6   2  11 186.243 11.5800   1
  -7  -2 -11 9.29613 3.37619   2
   7  -2  11 7.65173 3.25258   4
   7   2  11 6.53872 1.87574   1
   7   2  11 2.66986 4.43966   4
  -8  -2 -11 -3.3756 5.68401   2
   8  -2  11 -1.6386 4.15088   4
   8  -2  11 -0.5349 2.42428   1
   8   2  11 9.50284 5.27078   4
   8   2  11 0.31814 1.84731   1
   9  -2  11 68.6318 8.59997   4
   9  -2  11 79.2998 6.76709   1
   9   2  11 84.8329 7.75948   1
   9   2  11 75.2196 9.84937   4
  10  -2  11 2.39873 5.82452   4
  10  -2  11 4.30559 3.02126   1
  10   2  11 2.60338 2.52879   1
  10   2  11 -2.6850 6.44214   4
  11  -2  11 52.6348 8.95384   4
  11   2  11 40.4054 9.08806   4
 -17  -3  11 6.07307 11.9102   2
  17  -3 -11 12.5262 8.26518   3
  16  -3 -11 -1.5976 7.32964   3
 -16  -3  11 2.06128 10.3065   2
 -15  -3  11 72.6591 11.9656   2
  15  -3 -11 46.4688 8.96530   3
 -14  -3  11 56.3202 10.5681   2
  14  -3 -11 65.0101 8.81739   3
 -13  -3  11 33.4000 8.46705   2
  13  -3 -11 46.6365 7.48167   3
 -12  -3  11 -0.3116 6.61924   2
  12  -3 -11 -5.0395 5.29641   3
  11  -3 -11 -1.6567 3.53301   3
 -11  -3  11 7.63431 6.43112   2
 -11   3  11 7.88494 1.56588   1
 -10  -3  11 -0.7869 3.84589   2
  10  -3 -11 -3.2411 4.58041   3
 -10   3  11 -0.0101 1.32134   1
  10   3 -11 0.00000 1.36369   3
 -10   3  11 2.66730 1.94410   4
  10   3 -11 0.53969 1.02808   3
  -9  -3  11 13.6786 5.29363   2
   9  -3 -11 13.3117 3.69043   3
  -9   3  11 14.1379 1.90998   1
  -9   3  11 18.4462 2.07593   4
  -8  -3  11 2.30711 4.53415   2
   8  -3 -11 9.35626 4.19994   3
  -8   3  11 8.16305 1.33387   1
  -8   3  11 6.37805 1.23742   4
   7  -3 -11 64.0935 6.51860   3
  -7  -3  11 46.8919 6.64249   2
  -7   3  11 53.6032 3.71382   4
  -7   3  11 62.9163 4.12393   1
  -7   3  11 54.9613 3.89283   4
   6  -3 -11 3.06222 3.55152   3
  -6  -3  11 1.87553 2.59494   2
   5  -3 -11 66.6068 6.06818   3
  -5  -3  11 60.7609 6.66689   2
  -5   3  11 69.9226 4.51396   1
  -4  -3  11 7.76589 3.60055   2
   4  -3 -11 14.9401 2.94147   3
   4   3 -11 4.43477 4.08523   2
  -3  -3  11 71.4534 6.68700   2
   3  -3 -11 74.2144 6.64236   3
  -3   3  11 78.4632 5.08328   4
  -2  -3  11 70.2444 6.48481   4
  -2  -3  11 81.6705 6.82274   2
  -2  -3  11 75.4809 5.17602   3
  -2   3  11 85.0255 5.38256   4
   1  -3 -11 509.077 32.1499   3
  -1  -3  11 516.475 32.7059   4
  -1  -3  11 518.624 34.0941   2
  -1  -3  11 500.878 33.4223   3
  -1  -3  11 481.269 32.0531   1
  -1   3  11 479.554 32.0244   4
   0  -3 -11 30.6443 3.58287   3
   0  -3  11 27.5206 2.76597   3
   0  -3  11 27.1644 3.54860   2
   0  -3 -11 30.2136 2.81428   4
   0  -3  11 29.3498 3.29216   1
   0   3  11 26.7959 3.25257   4
   1  -3  11 671.072 48.3419   3
  -1  -3 -11 722.447 44.7253   3
   1  -3  11 730.172 54.8154   2
   1  -3  11 643.722 45.1450   4
   1  -3  11 671.810 46.4630   1
  -1  -3 -11 706.066 47.3790   4
   1   3  11 745.326 45.6068   1
   1   3  11 732.221 45.4703   4
   2  -3  11 108.346 8.65541   1
   2  -3  11 142.190 9.48290   2
   2  -3  11 128.884 9.72425   4
  -2  -3 -11 139.830 8.99030   4
  -2  -3 -11 129.236 9.73512   3
   2  -3  11 119.974 8.89243   3
   2   3  11 137.703 8.80013   1
   2   3  11 123.926 9.37604   4
  -3  -3 -11 14.5815 2.99968   4
   3  -3  11 13.3192 2.24493   1
   3  -3  11 15.3907 2.26332   2
   3  -3  11 18.5712 3.86258   4
  -3  -3 -11 11.0127 2.84215   3
   3  -3  11 9.83958 3.08449   3
   3   3  11 10.9876 3.78256   4
   3   3  11 15.2038 1.60579   1
  -4  -3 -11 32.9813 4.46665   3
   4  -3  11 33.9420 4.86792   4
   4  -3  11 28.2474 3.19026   1
   4   3  11 29.9936 3.00789   1
   4   3  11 30.4682 4.48684   4
  -5  -3 -11 114.611 9.35236   3
   5  -3  11 122.823 9.40253   1
   5  -3  11 135.057 10.2060   4
  -5  -3 -11 135.147 11.0320   2
   5   3  11 103.467 10.4779   4
   5   3  11 132.449 9.20790   1
   6  -3  11 0.54545 1.99244   1
  -6  -3 -11 6.09904 3.91470   3
   6  -3  11 -5.4165 3.94272   4
  -6  -3 -11 -1.9330 4.65972   2
   6   3  11 1.25957 4.17439   4
   6   3  11 2.66886 1.42752   1
  -7  -3 -11 5.53026 3.96163   2
   7  -3  11 4.26598 2.38260   1
   7   3  11 2.41674 5.67898   4
   7   3  11 5.74844 1.81969   1
   8  -3  11 3.97143 2.73288   1
   8  -3  11 11.0679 4.84409   4
  -8  -3 -11 0.71738 4.88975   2
   8   3  11 6.65794 5.34909   4
   9  -3  11 7.13718 3.13705   1
   9  -3  11 6.72583 4.22358   4
   9   3  11 12.6244 2.98834   1
   9   3  11 14.1124 7.74373   4
  10  -3  11 12.6498 6.66952   4
  10   3  11 11.8869 7.48709   4
  16  -4 -11 7.26108 6.17795   3
 -16  -4  11 -2.1615 11.6876   2
  15  -4 -11 1.76958 7.48273   3
 -15  -4  11 -7.1301 9.43255   2
 -14  -4  11 -1.3364 8.60892   2
  14  -4 -11 9.47836 7.15230   3
  14  -4 -11 -0.2297 1.49211   1
 -13  -4  11 11.9194 7.98868   2
  13  -4 -11 -5.1546 6.21231   3
  12  -4 -11 5.65058 5.86347   3
 -12  -4  11 14.7935 7.41246   2
 -11  -4  11 3.44345 6.47646   2
  11  -4 -11 9.60896 5.51774   3
  10  -4 -11 39.0521 6.54965   3
  -9  -4  11 -5.1889 5.43302   2
   9  -4 -11 3.85762 4.62842   3
  -8  -4  11 2.77015 3.76894   2
   8  -4 -11 2.65209 4.41804   3
   7  -4 -11 9.75857 4.60963   3
  -7  -4  11 12.6646 5.46410   2
  -7   4  11 16.1458 1.30253   1
  -6  -4  11 13.9635 5.08602   2
   6  -4 -11 17.0306 3.63738   3
  -5  -4  11 6.76804 3.16336   2
   5  -4 -11 10.6101 4.14738   3
   4  -4 -11 6.69139 3.66303   3
  -4  -4  11 8.34046 4.13419   2
   3  -4 -11 -6.7766 3.15080   3
  -3  -4  11 -0.4643 3.53402   2
  -2  -4  11 43.4397 5.11249   4
  -2  -4  11 49.4422 4.11059   1
  -2  -4  11 37.7567 5.47935   2
   2  -4 -11 54.3606 5.54645   3
   1  -4 -11 49.3821 5.36784   3
  -1  -4  11 39.8744 4.81750   4
  -1  -4  11 50.9327 5.41633   1
  -1  -4  11 38.7190 3.19760   3
  -1  -4  11 51.0244 5.41557   2
  -1  -4  11 40.8700 3.26474   3
   0  -4  11 238.777 15.3156   4
   0  -4  11 215.366 16.0776   2
   0  -4  11 212.361 14.5460   1
   0  -4 -11 214.682 15.3666   3
   1  -4  11 324.505 24.0231   2
   1  -4  11 266.094 20.1263   1
  -1  -4 -11 332.160 20.3756   3
   1  -4  11 292.442 21.5054   4
   2  -4  11 16.9407 3.92132   4
   2  -4  11 10.9019 3.29078   2
  -2  -4 -11 9.62883 3.72390   3
   2  -4  11 9.30725 2.43854   1
   2   4  11 14.2396 3.31348   4
  -3  -4 -11 91.2545 7.78910   3
   3  -4  11 80.3856 7.21628   2
   3  -4  11 88.1937 7.01602   1
   3  -4  11 75.5740 7.91957   4
   3   4  11 98.7938 7.63260   4
   4  -4  11 147.840 11.3657   4
  -4  -4 -11 141.534 13.5324   2
  -4  -4 -11 147.846 11.2662   3
   4   4  11 139.158 11.0910   4
   5  -4  11 54.5749 4.89798   1
   5  -4  11 51.8555 6.77736   4
  -5  -4 -11 54.7459 8.04382   2
  -5  -4 -11 63.4949 6.62315   3
   6  -4  11 24.3939 3.62164   1
  -6  -4 -11 23.4213 4.28995   3
   6  -4  11 27.9091 5.56281   4
  -6  -4 -11 32.1867 6.52942   2
   6   4  11 23.5316 5.48320   4
   7  -4  11 46.9691 6.93113   4
  -7  -4 -11 36.4849 6.24309   3
  -7  -4 -11 28.2745 7.80802   2
   7  -4  11 32.5605 4.08317   1
   7   4  11 32.2900 7.46463   4
  -8  -4 -11 45.6653 7.44205   2
   8  -4  11 55.2944 7.65782   4
   8   4  11 40.5806 7.58591   4
   9  -4  11 45.7106 7.96040   4
   9   4  11 47.7880 8.46032   4
  14  -5 -11 12.3970 8.55167   3
 -14  -5  11 8.50993 10.1362   2
 -13  -5  11 5.84652 9.46054   2
  13  -5 -11 8.42170 6.91487   3
 -12  -5  11 -3.1206 8.02240   2
  12  -5 -11 7.63483 6.49753   3
  11  -5 -11 14.7840 6.67762   3
 -11  -5  11 15.6348 7.91045   2
  10  -5 -11 12.0520 4.71470   3
 -10  -5  11 5.91388 5.24362   2
  -9  -5  11 39.7226 6.74417   2
   9  -5 -11 31.5380 6.91140   3
   8  -5 -11 0.90817 5.06074   3
  -8  -5  11 -7.6762 6.15856   2
  -7  -5  11 59.3131 8.49389   2
   7  -5 -11 63.2744 7.60002   3
  -6  -5  11 3.97831 5.40008   2
   6  -5 -11 6.27443 4.64986   3
  -5  -5  11 5.29816 5.21984   2
   5  -5 -11 2.55445 4.18390   3
  -4  -5  11 33.1556 6.00481   2
   4  -5 -11 35.9468 5.42742   3
  -3  -5  11 0.42497 1.67290   1
  -3  -5  11 5.36184 3.49331   4
   3  -5 -11 0.50568 3.77513   3
  -3  -5  11 -2.2762 4.45476   2
   2  -5 -11 11.5064 4.14830   3
  -2  -5  11 9.92833 2.16861   1
  -2  -5  11 8.34653 4.62506   2
  -2  -5  11 14.7543 3.84770   4
  -1  -5  11 18.0341 3.90290   4
  -1  -5  11 10.4806 2.20111   1
  -1  -5  11 13.1228 4.73245   2
   1  -5 -11 13.1464 4.25180   3
   0  -5  11 10.9090 2.47505   1
   0  -5  11 11.8407 4.47511   2
   0  -5 -11 5.85748 3.88233   3
   0  -5  11 10.8832 3.84134   4
   1  -5  11 12.0352 4.93513   2
  -1  -5 -11 16.4412 4.31111   3
   1  -5  11 10.3793 4.11772   4
   2  -5  11 2.47799 3.91200   4
   2  -5  11 5.81455 2.27096   1
   2  -5  11 8.99287 4.47631   2
  -2  -5 -11 4.57101 4.05609   3
  -3  -5 -11 26.9447 4.28510   3
   3  -5  11 23.7608 3.29596   1
   3  -5  11 31.5562 5.20070   4
   4  -5  11 128.705 10.6048   4
  -4  -5 -11 132.893 13.5202   2
  -4  -5 -11 122.731 10.3451   3
   4  -5  11 112.877 8.78933   1
   5  -5  11 58.1457 7.28476   4
  -5  -5 -11 65.7864 11.1914   2
  -5  -5 -11 60.1627 7.03369   3
   5  -5  11 56.2151 5.51631   1
  -6  -5 -11 8.65249 5.12772   3
  -6  -5 -11 0.42619 6.90652   2
   6  -5  11 10.4498 5.44960   4
  -7  -5 -11 96.9057 12.6535   2
  -7  -5 -11 102.053 9.92147   3
   7  -5  11 85.8967 10.0703   4
  10  -6 -11 -3.1471 7.30689   3
 -10  -6  11 -1.5316 6.12351   2
  -9  -6  11 16.8880 8.89242   2
   9  -6 -11 12.1718 7.19872   3
   8  -6 -11 29.2258 7.28305   3
  -8  -6  11 18.3259 8.21699   2
   7  -6 -11 50.2739 7.98379   3
  -7  -6  11 50.7142 9.45025   2
   6  -6 -11 -5.0736 5.33705   3
  -6  -6  11 15.2971 7.57026   2
   5  -6 -11 -0.6450 4.95755   3
  -5  -6  11 0.95686 6.21597   2
  -4  -6  11 4.31173 2.19377   1
  -4  -6  11 0.00000 4.04320   4
  -4  -6  11 3.56327 6.06022   2
   4  -6 -11 -0.4412 4.83961   3
  -3  -6  11 20.9259 6.51097   2
  -3  -6  11 19.5033 2.92482   1
  -3  -6  11 12.6320 4.65241   4
  -2  -6  11 14.7006 7.04781   2
  -2  -6  11 19.4007 2.93191   1
  -2  -6  11 20.3041 4.73661   4
   2  -6 -11 21.1195 5.40541   3
  -1  -6  11 3.59030 6.43100   2
   1  -6 -11 4.86555 4.61498   3
  -1  -6  11 6.96623 2.41287   1
  -1  -6  11 -0.0691 4.00898   4
   0  -6  11 2.16231 2.21837   1
   0  -6  11 -5.9418 3.93209   4
   0  -6  11 -0.7812 5.08355   2
   0  -6 -11 2.93585 3.22305   3
   1  -6  11 3.17850 4.36374   4
  -1  -6 -11 14.9566 3.91198   3
   2  -6  11 5.11607 4.52751   4
  -2  -6 -11 11.6316 5.15594   3
   3  -6  11 30.1021 5.88604   4
  -3  -6 -11 30.4989 6.08739   3
  -3  -6 -11 17.8156 10.7974   2
 -19   0  12 -17.090 17.7585   2
 -18   0  12 3.73986 11.3209   2
 -17   0  12 5.47028 13.2713   2
 -16   0  12 50.8773 14.0189   2
 -15   0  12 2.16156 7.87776   2
 -14   0  12 197.326 18.3072   2
 -13   0  12 -5.9900 8.50167   2
 -12   0  12 7.62675 6.21860   2
 -11   0  12 -3.3962 4.79433   2
  11   0 -12 0.21209 3.07407   3
  10   0 -12 12.6282 3.46607   3
  -9   0  12 -0.2036 5.79827   2
   9   0 -12 4.35189 2.76819   3
  -9   0  12 0.13750 1.43433   1
  -8   0  12 0.67585 1.35984   1
  -8   0  12 13.4695 6.13754   2
   8   0 -12 2.41425 2.92183   3
   7   0 -12 -0.6731 2.07204   3
   7   0 -12 5.40834 5.10069   2
  -7   0  12 0.48122 3.59267   2
   6   0 -12 24.8079 4.40225   2
   6   0 -12 25.9369 3.03700   3
  -6   0  12 19.0992 6.02448   2
  -5   0  12 8.44786 4.79854   2
   5   0 -12 1.75585 1.73743   3
  -5   0  12 0.32027 2.10531   3
   5   0 -12 2.79728 2.90663   2
  -4   0  12 458.208 29.0123   3
   4   0 -12 465.625 28.9855   3
  -4   0  12 419.221 37.8322   2
   4   0 -12 468.686 29.4284   2
  -3   0  12 -0.5912 3.69288   2
  -3   0  12 -0.5034 2.12656   3
   3   0 -12 0.49776 2.37625   2
   3   0 -12 -0.8857 1.58550   3
  -3   0  12 0.12703 1.83056   4
   2   0 -12 1186.31 77.7159   2
  -2   0  12 1233.38 75.2388   4
  -2   0  12 1199.48 81.1022   1
  -2   0  12 1123.98 84.0245   3
   2   0 -12 1225.45 77.9083   3
   1   0 -12 -2.0970 1.68590   3
  -1   0  12 0.14945 1.52663   3
   1   0 -12 0.10653 2.09865   2
  -1   0  12 2.99169 2.07697   4
   0   0 -12 197.174 12.4803   3
   0   0  12 152.871 13.0738   3
   0   0  12 196.721 13.5447   4
   0   0 -12 190.891 13.2198   2
   0   0  12 191.185 14.3129   1
  -1   0 -12 0.80052 1.67485   2
   1   0  12 1.34325 2.41550   4
  -1   0 -12 2.29699 2.11892   3
   2   0  12 4.51701 2.76704   4
   2   0  12 1.69414 1.24835   1
  -2   0 -12 2.76685 1.05668   2
  -2   0 -12 -1.1132 2.44638   3
   3   0  12 3.50426 1.35114   1
   3   0  12 0.72478 3.06372   4
   4   0  12 451.615 28.1301   1
   4   0  12 405.784 28.4351   4
   5   0  12 2.68780 3.72943   4
   5   0  12 0.21700 1.55366   1
   6   0  12 46.4264 6.12952   4
   6   0  12 45.9093 4.26799   1
   7   0  12 1.62002 2.10240   1
   7   0  12 -7.1490 4.59944   4
   8   0  12 826.728 65.7151   4
   8   0  12 822.949 59.4445   1
   9   0  12 1.57331 2.75626   1
   9   0  12 -8.0528 6.03054   4
  10   0  12 224.513 18.8528   4
  10   0  12 264.217 17.8427   1
  11   0  12 2.82992 7.60635   4
 -19  -1  12 49.0195 17.9443   2
 -19   1  12 8.50386 18.1792   2
 -18  -1  12 7.12841 10.2841   2
 -18   1  12 12.6511 16.3352   2
 -17  -1  12 22.9514 13.0749   2
 -17   1  12 11.2655 10.7448   2
 -16  -1  12 8.76470 7.81110   2
 -16   1  12 2.74334 12.5832   2
 -15  -1  12 19.0733 10.4317   2
 -15   1  12 17.0727 12.3652   2
 -14  -1  12 11.7769 9.15474   2
 -14   1  12 19.7843 11.7642   2
  13  -1 -12 7.56549 4.43264   3
 -13  -1  12 12.2423 8.07951   2
 -13   1  12 11.4695 10.5438   2
  12  -1 -12 82.8271 7.42158   3
 -12  -1  12 77.5070 10.5903   2
 -12   1  12 65.7958 12.4599   2
 -11  -1  12 84.9663 9.38533   2
  11  -1 -12 89.2637 7.51867   3
  11   1 -12 81.4108 6.98150   3
 -11   1  12 85.4006 10.9690   2
 -10  -1  12 441.518 29.4646   2
  10  -1 -12 413.919 27.4113   3
 -10   1  12 417.999 28.3758   4
  10   1 -12 429.633 27.2535   3
 -10   1  12 401.210 30.9885   2
 -10   1  12 410.645 28.6959   1
  -9  -1  12 93.2049 9.44796   2
   9  -1 -12 98.4648 7.97061   3
  -9   1  12 97.0499 8.88967   1
  -9   1  12 125.194 12.6865   2
  -8  -1  12 75.7740 7.76621   2
   8  -1 -12 80.6356 6.78253   3
  -8   1  12 88.6816 10.7153   2
   8   1 -12 80.1085 5.78984   3
  -8   1  12 64.0092 5.99476   1
  -7  -1  12 129.954 11.0709   2
   7  -1 -12 126.852 9.53266   3
  -7   1  12 124.645 12.8267   2
   7   1 -12 128.860 8.71549   3
  -7   1  12 130.328 8.51425   1
   6  -1 -12 38.0356 4.10958   3
   6  -1 -12 28.6930 4.78453   2
   6   1 -12 38.3098 4.59882   2
   6   1 -12 31.5728 2.89967   3
   5  -1 -12 16.6506 3.07221   3
  -5  -1  12 26.8101 4.76560   2
   5  -1 -12 14.5748 4.75177   2
   5   1 -12 19.8987 3.55519   2
  -5   1  12 22.0075 3.65681   3
   5   1 -12 25.3048 2.37304   3
  -4  -1  12 37.9058 5.39118   2
   4  -1 -12 42.4911 4.17100   3
  -4  -1  12 41.5160 3.64256   3
   4   1 -12 40.2281 4.31630   2
  -4   1  12 39.4816 3.64900   4
   4   1 -12 38.8092 3.31708   3
  -4   1  12 47.3564 4.85673   3
   3  -1 -12 2.22846 3.88473   2
   3  -1 -12 3.37440 2.21483   3
  -3  -1  12 1.70775 1.63242   3
  -3  -1  12 4.11764 2.26197   4
  -3  -1  12 4.99715 3.21060   2
  -3   1  12 2.39694 2.72763   3
   3   1 -12 -0.6451 1.42069   3
  -3   1  12 0.31243 1.50696   4
   3   1 -12 -1.3585 2.03833   2
   2  -1 -12 1.84312 2.13095   3
   2  -1 -12 -1.4731 3.65319   2
  -2  -1  12 2.43214 1.71138   4
  -2  -1  12 1.66266 2.74759   2
  -2  -1  12 1.62082 1.65601   3
   2   1 -12 3.73086 2.17886   2
  -2   1  12 1.89579 4.59729   3
  -2   1  12 1.00091 1.67039   4
  -2   1  12 2.59610 0.93142   1
   2   1 -12 2.84209 1.33631   3
   1  -1 -12 -0.6137 3.58937   2
  -1  -1  12 0.74880 2.17277   3
  -1  -1  12 3.37094 3.06743   2
   1  -1 -12 1.97530 1.57523   3
  -1  -1  12 1.71928 2.24724   4
  -1  -1  12 2.66352 1.12674   1
  -1   1  12 -1.2010 0.70465   1
   1   1 -12 -1.1654 1.93661   2
  -1   1  12 0.03887 1.72769   4
   1   1 -12 0.75542 1.45216   3
   0  -1  12 507.177 36.2600   3
   0  -1  12 512.499 33.1812   1
   0  -1 -12 494.055 32.5201   3
   0  -1  12 516.204 35.6712   4
   0  -1 -12 525.197 33.3058   2
   0   1 -12 491.930 34.3515   2
   0   1  12 543.829 38.9661   1
   0   1  12 524.147 34.7099   4
   1  -1  12 88.8146 7.27103   4
  -1  -1 -12 96.6806 6.94705   4
  -1  -1 -12 80.8556 7.97301   2
   1  -1  12 81.6797 6.81801   3
   1  -1  12 96.5983 6.83990   1
  -1  -1 -12 99.1840 7.18708   3
   1   1  12 95.8910 7.11592   4
   1   1  12 89.8928 6.74789   1
  -2  -1 -12 10.5613 2.87292   3
   2  -1  12 11.8963 3.29925   4
  -2  -1 -12 22.2986 4.32111   2
   2   1  12 11.5001 1.60756   1
   2   1  12 19.5282 3.33413   4
  -3  -1 -12 22.5612 4.12048   2
  -3  -1 -12 17.1431 3.47465   3
   3  -1  12 20.7412 3.95560   4
   3  -1  12 22.9700 2.43750   1
   3   1  12 26.7630 3.97713   4
   3   1  12 17.1561 2.08077   1
  -4  -1 -12 538.550 32.4566   3
   4  -1  12 457.677 34.2057   4
  -4  -1 -12 504.735 35.5712   2
   4  -1  12 550.063 40.5053   1
  -4  -1 -12 469.749 33.1650   2
   4   1  12 489.616 33.0127   4
   4   1  12 524.198 35.8876   1
   5  -1  12 548.677 35.4320   1
  -5  -1 -12 557.677 35.3997   2
   5  -1  12 532.073 35.6203   4
  -5  -1 -12 574.348 41.7289   2
   5   1  12 574.161 42.8488   1
   5   1  12 557.910 39.2016   4
   6  -1  12 21.1983 4.88126   4
   6  -1  12 12.8169 2.76466   1
  -6  -1 -12 23.4813 2.45308   2
   6   1  12 18.1100 2.48472   1
   6   1  12 17.6934 3.94212   4
   7  -1  12 396.913 25.8977   4
   7  -1  12 403.911 31.1986   1
   7   1  12 367.017 26.0247   4
   7   1  12 387.359 26.3127   1
   8  -1  12 47.0788 5.17488   1
   8  -1  12 55.3990 7.46690   4
   8   1  12 55.7355 7.64273   4
   8   1  12 66.4848 5.15008   1
   9  -1  12 130.755 10.9122   4
   9  -1  12 113.984 9.81263   1
   9   1  12 115.566 10.0935   1
   9   1  12 119.958 11.5722   4
  10  -1  12 91.4013 8.62559   1
  10  -1  12 78.9193 10.6839   4
  10   1  12 92.4750 7.78329   1
  10   1  12 111.884 11.1385   4
  11  -1  12 257.157 20.5409   4
  11   1  12 260.299 21.7844   4
 -18  -2  12 17.0607 10.2980   2
 -17  -2  12 77.9216 15.3473   2
 -16  -2  12 -0.2030 10.0863   2
  15  -2 -12 62.3250 8.83913   3
 -15  -2  12 87.0143 10.7450   2
  14  -2 -12 -1.3708 5.38213   3
 -14  -2  12 -4.4261 7.47805   2
 -13  -2  12 74.9140 9.65963   2
  13  -2 -12 96.5575 9.28545   3
  12  -2 -12 -0.5721 4.66623   3
 -12  -2  12 0.85219 6.27720   2
 -12   2  12 0.38675 3.34418   4
  11  -2 -12 14.5334 4.90397   3
 -11  -2  12 11.8502 6.23648   2
 -11   2  12 9.89573 3.00732   4
  11   2 -12 18.1664 2.90347   3
 -11   2  12 14.1210 2.05379   1
 -10  -2  12 269.212 21.1998   2
  10  -2 -12 315.966 20.5626   3
 -10   2  12 302.213 19.6284   4
 -10   2  12 292.749 22.4854   1
  10   2 -12 289.750 20.1491   3
  -9  -2  12 166.760 13.6326   2
   9  -2 -12 161.256 12.4634   3
  -9   2  12 167.700 12.4408   4
  -9   2  12 173.022 11.5745   1
   9   2 -12 160.151 10.8316   3
   8  -2 -12 165.206 11.2616   3
  -8  -2  12 131.752 11.9133   2
  -8   2  12 146.983 10.6224   4
   8   2 -12 134.829 9.63971   3
  -8   2  12 145.733 9.80035   1
  -7  -2  12 68.0962 7.87096   2
   7  -2 -12 82.4645 6.87566   3
   7   2 -12 87.6994 5.45055   3
  -7   2  12 77.6712 6.10078   1
  -6  -2  12 231.280 16.8334   2
   6  -2 -12 236.877 16.1486   3
   6   2 -12 240.207 15.3075   3
  -6   2  12 227.113 18.2794   4
  -6   2  12 246.088 18.5026   1
   5  -2 -12 74.8875 6.67827   3
  -5  -2  12 68.8054 7.14474   2
  -5   2  12 70.2673 5.25193   4
   5   2 -12 75.4888 6.90673   2
   5   2 -12 81.8141 5.08676   3
  -5   2  12 79.2765 5.67672   1
  -4  -2  12 3.06854 1.30995   3
   4  -2 -12 2.59945 2.87185   3
  -4  -2  12 0.52768 3.11778   2
  -4   2  12 2.57153 1.39080   4
  -4   2  12 1.45122 0.72080   1
   4   2 -12 5.17762 2.94274   2
   3  -2 -12 71.7395 8.76298   2
  -3  -2  12 76.4795 6.22712   3
  -3  -2  12 101.521 7.66684   2
   3  -2 -12 91.5035 7.23396   3
  -3   2  12 103.523 7.11812   4
  -3   2  12 90.1107 6.25586   1
   3   2 -12 86.3195 7.28102   2
  -2  -2  12 -0.8071 2.27400   2
  -2  -2  12 0.81923 1.24122   3
   2  -2 -12 6.27686 2.89860   3
   2  -2 -12 -4.1552 5.41094   2
  -2  -2  12 4.27853 2.68030   4
  -2   2  12 -0.7504 1.79110   4
   2   2 -12 -0.7082 2.97725   2
  -2   2  12 1.73565 0.62090   1
  -1  -2  12 291.624 19.6812   3
  -1  -2  12 284.427 18.8284   2
   1  -2 -12 311.469 19.5733   3
  -1  -2  12 297.026 19.1521   4
   1  -2 -12 265.512 20.9805   2
  -1   2  12 284.969 22.0087   1
  -1   2  12 292.764 18.8015   4
   1   2 -12 277.196 19.3983   2
   0  -2  12 86.7948 6.89118   1
   0  -2  12 85.1667 6.71423   2
   0  -2 -12 91.9782 7.25724   3
   0  -2  12 99.8091 6.69746   3
   0  -2  12 81.9272 7.20941   4
   0   2  12 88.4811 6.68063   4
   0   2  12 88.5364 6.06034   1
   1  -2  12 728.073 46.1681   4
  -1  -2 -12 730.769 44.8225   4
  -1  -2 -12 674.810 45.3357   3
   1  -2  12 744.731 47.4322   2
   1  -2  12 723.260 45.8900   1
   1  -2  12 662.862 50.5260   3
   1   2  12 713.890 56.2493   1
   1   2  12 713.776 55.7218   4
  -2  -2 -12 318.458 29.8381   4
   2  -2  12 368.289 23.2484   1
   2  -2  12 325.286 22.3656   3
  -2  -2 -12 316.747 21.6606   3
   2  -2  12 323.473 21.7973   4
   2   2  12 347.359 23.7590   1
   2   2  12 331.307 23.0629   4
   3  -2  12 5.88502 1.81190   1
   3  -2  12 9.34126 3.57957   4
  -3  -2 -12 2.23592 2.99802   3
   3   2  12 4.52824 1.44110   1
   3   2  12 8.57946 3.23237   4
  -4  -2 -12 293.479 21.6415   2
   4  -2  12 284.884 19.9008   4
   4  -2  12 265.057 19.1866   1
  -4  -2 -12 272.332 18.6999   3
   4   2  12 277.233 19.0965   4
   4   2  12 288.518 18.3420   1
  -5  -2 -12 83.3587 7.80261   2
  -5  -2 -12 82.8603 8.12487   3
   5  -2  12 110.196 7.54315   1
  -5  -2 -12 102.773 6.87061   1
   5   2  12 96.7318 6.79309   1
   5   2  12 90.2592 8.43938   4
   6  -2  12 36.7304 3.55973   1
  -6  -2 -12 23.5802 4.08872   2
   6  -2  12 34.8141 5.60004   4
   6   2  12 31.8362 3.05958   1
   6   2  12 24.6434 5.31519   4
   7  -2  12 14.4843 4.75613   4
  -7  -2 -12 7.54966 5.50127   2
   7  -2  12 9.99095 2.68116   1
   7   2  12 7.15531 4.83903   4
   7   2  12 9.03740 2.47698   1
   8  -2  12 6.65265 2.74930   1
   8  -2  12 8.45330 4.98378   4
   8   2  12 12.3945 2.43520   1
   8   2  12 8.24030 5.72944   4
   9  -2  12 -1.1149 2.75272   1
   9  -2  12 -3.1779 5.35389   4
   9   2  12 -1.8297 6.02885   4
   9   2  12 -3.3564 2.86666   1
  10  -2  12 26.5185 7.37282   4
  10   2  12 4.17540 7.14492   4
  11   2  12 -2.3302 8.32410   4
  17  -3 -12 0.21118 8.53086   3
 -17  -3  12 10.8903 12.3851   2
  16  -3 -12 4.29462 7.41003   3
 -16  -3  12 -4.2529 10.7621   2
 -15  -3  12 18.0076 9.42749   2
 -14  -3  12 -5.5161 7.81061   2
  14  -3 -12 1.72781 6.23421   3
 -13  -3  12 91.1099 10.2804   2
  13  -3 -12 86.6350 9.96096   3
  12  -3 -12 26.6102 6.49453   3
  12   3 -12 26.5993 3.14918   3
 -11  -3  12 138.359 12.8189   2
  11  -3 -12 128.017 11.3032   3
 -11   3  12 126.312 9.59144   1
  11   3 -12 121.253 8.70713   3
  10  -3 -12 99.2786 8.99654   3
 -10  -3  12 89.1744 10.1785   2
 -10   3  12 88.0062 7.89116   4
  10   3 -12 90.9762 5.66359   3
 -10   3  12 82.1908 6.38234   1
   9  -3 -12 -2.0144 4.24583   3
  -9  -3  12 -1.9182 3.69261   2
  -9   3  12 2.27984 1.11592   1
  -9   3  12 0.02358 1.40692   4
  -8  -3  12 29.2794 6.01868   2
   8  -3 -12 31.4728 5.30735   3
  -8   3  12 22.8130 2.14101   4
  -8   3  12 22.1684 1.96380   1
  -7  -3  12 142.540 11.9186   2
   7  -3 -12 136.648 11.2212   3
  -7   3  12 148.903 10.5961   1
  -7   3  12 150.940 9.44091   4
  -7   3  12 139.779 9.53217   4
   6  -3 -12 404.008 24.9421   3
  -6  -3  12 442.809 25.5881   2
  -6   3  12 319.167 23.9016   4
  -6   3  12 322.523 23.4233   4
  -6   3  12 403.801 25.1605   1
  -5  -3  12 85.3434 8.30615   2
   5  -3 -12 103.354 8.20837   3
  -5   3  12 97.2511 6.35079   1
  -5   3  12 88.2350 5.98035   4
  -5   3  12 89.4806 5.97054   1
  -5   3  12 87.4343 5.73551   4
   4  -3 -12 108.606 8.63479   3
  -4  -3  12 113.953 9.20985   2
  -4   3  12 108.953 7.20323   4
   3  -3 -12 54.1015 5.81392   3
  -3  -3  12 70.7787 6.55205   2
  -3   3  12 73.2991 4.69747   4
   2  -3 -12 847.276 55.1503   3
  -2  -3  12 842.629 56.4225   3
  -2  -3  12 924.334 54.6407   2
  -2  -3  12 866.196 54.4717   4
  -2  -3  12 794.158 56.8125   1
  -2   3  12 880.032 57.7460   4
  -1  -3  12 231.521 15.2725   4
  -1  -3  12 218.518 14.6628   1
  -1  -3  12 237.580 15.6869   3
   1  -3 -12 209.285 15.2136   3
  -1  -3  12 214.897 15.1883   2
  -1   3  12 224.378 14.3245   4
   0  -3 -12 245.315 17.1049   3
   0  -3  12 268.825 16.4449   1
   0  -3  12 234.805 17.0574   4
   0  -3  12 259.496 17.3348   3
   0  -3  12 242.552 17.4769   2
   0   3  12 264.622 16.7062   1
   0   3  12 262.166 16.7239   4
  -1  -3 -12 2.06450 2.06713   4
   1  -3  12 4.03747 3.17640   4
   1  -3  12 1.46137 2.39739   2
   1  -3  12 -0.9940 1.65470   1
   1  -3  12 0.96473 1.71227   3
  -1  -3 -12 1.28944 2.08658   3
   1   3  12 0.28853 2.63887   4
   2  -3  12 6.76105 2.23684   2
  -2  -3 -12 5.07943 2.43369   4
   2  -3  12 5.62095 2.26570   3
   2  -3  12 10.2903 2.09318   1
   2  -3  12 7.98357 3.48205   4
  -2  -3 -12 7.08458 3.29230   3
   2   3  12 3.69458 2.77960   4
   2   3  12 5.42583 1.07818   1
   3  -3  12 23.2078 3.00246   1
  -3  -3 -12 18.7031 3.89020   3
   3  -3  12 22.9355 3.70197   4
   3   3  12 25.1215 3.87268   4
   3   3  12 15.8967 1.77574   1
   4  -3  12 43.2643 3.84248   1
  -4  -3 -12 32.9791 4.81227   3
   4  -3  12 32.0408 5.16310   4
   4   3  12 37.9628 5.49829   4
   4   3  12 35.5735 3.75293   1
   5  -3  12 13.0491 4.45827   4
   5  -3  12 15.3030 2.71069   1
  -5  -3 -12 12.3181 4.03838   3
  -5  -3 -12 11.2409 5.40557   2
   5   3  12 23.2936 4.68521   4
   5   3  12 15.5310 2.03725   1
   6  -3  12 3.53037 4.38445   4
   6  -3  12 4.53394 1.74103   1
  -6  -3 -12 7.82529 4.92726   2
  -6  -3 -12 3.05849 2.98755   3
   6   3  12 7.01294 4.73723   4
   6   3  12 2.97796 1.84395   1
  -7  -3 -12 5.05581 3.83716   2
   7  -3  12 7.12063 2.68904   1
   7  -3  12 8.80686 5.04972   4
   7   3  12 10.9230 6.35568   4
   7   3  12 5.59151 1.95278   1
   8  -3  12 0.86603 5.24152   4
   8  -3  12 1.34842 2.87717   1
   8   3  12 1.35009 5.60443   4
   9  -3  12 85.8302 9.62764   4
   9   3  12 67.5200 9.77187   4
  10  -3  12 1.37123 7.05120   4
  10   3  12 6.33418 9.59680   4
 -16  -4  12 21.5528 12.4736   2
  15  -4 -12 9.86848 7.98599   3
 -15  -4  12 15.5569 10.4945   2
  14  -4 -12 0.84203 7.40221   3
 -14  -4  12 15.2503 9.28151   2
  13  -4 -12 22.6788 5.69105   3
 -12  -4  12 -3.4572 5.37035   2
  12  -4 -12 5.14891 6.10385   3
 -11  -4  12 76.2015 10.1982   2
  11  -4 -12 81.9907 9.25406   3
 -10  -4  12 0.52106 5.98281   2
  10  -4 -12 -6.5672 4.90096   3
  -9  -4  12 4.05908 4.20233   2
   9  -4 -12 -2.3143 4.75433   3
   8  -4 -12 8.63316 4.73658   3
  -8  -4  12 1.58372 5.22890   2
   7  -4 -12 55.5592 6.26378   3
  -7  -4  12 61.5043 7.06650   2
   6  -4 -12 2.57840 2.95865   3
  -6  -4  12 3.40862 4.84201   2
   5  -4 -12 21.7822 3.85783   3
  -5  -4  12 13.6220 4.83440   2
  -4  -4  12 108.671 9.30742   2
   4  -4 -12 98.2829 8.74565   3
  -3  -4  12 144.932 11.5826   4
  -3  -4  12 137.485 11.1951   2
   2  -4 -12 61.6932 6.30986   3
  -2  -4  12 66.4808 6.20788   4
  -2  -4  12 57.0177 4.77115   1
  -2  -4  12 63.1645 6.42352   2
  -1  -4  12 153.984 11.3934   2
  -1  -4  12 123.561 9.43142   1
  -1  -4  12 143.888 10.2890   4
   1  -4 -12 140.750 10.8148   3
   0  -4 -12 317.678 20.9820   3
   0  -4  12 278.287 22.0835   4
   0  -4  12 351.125 22.5780   1
   0  -4  12 308.035 25.4709   2
   1  -4  12 77.4338 6.43820   2
   1  -4  12 57.1512 5.39992   1
   1  -4  12 66.3958 6.56985   4
  -1  -4 -12 54.0035 6.36127   3
   1   4  12 72.7000 5.75206   4
   2  -4  12 25.7707 3.80254   2
   2  -4  12 23.1137 4.58392   4
   2  -4  12 25.2760 3.55063   1
   2   4  12 24.4657 3.97544   4
  -3  -4 -12 65.3499 6.72491   3
   3  -4  12 60.1188 5.07001   1
   3   4  12 50.6515 5.95093   4
   4  -4  12 77.6972 6.04918   1
  -4  -4 -12 86.0588 9.49205   2
  -4  -4 -12 78.3275 7.41588   3
   4  -4  12 56.4764 7.39253   4
   4   4  12 72.7094 7.33938   4
  -5  -4 -12 72.1015 7.30301   3
   5  -4  12 57.4030 5.88843   1
   5  -4  12 64.6167 7.43677   4
  -5  -4 -12 65.2380 9.42827   2
   5   4  12 65.4698 7.46258   4
   6  -4  12 -1.4539 2.45177   1
  -6  -4 -12 2.21557 4.62159   3
   6  -4  12 8.60184 5.07780   4
  -6  -4 -12 5.72652 5.62572   2
   6   4  12 -1.8987 5.49039   4
  -7  -4 -12 0.26790 3.62850   3
   7  -4  12 -4.3098 5.71037   4
  -7  -4 -12 -2.4795 6.39435   2
   7   4  12 2.57748 5.31775   4
   8  -4  12 -1.2001 5.74528   4
   8   4  12 0.26450 6.23857   4
 -13  -5  12 2.09940 9.11904   2
  13  -5 -12 4.74011 5.28294   3
  12  -5 -12 1.22326 6.77165   3
 -12  -5  12 5.44023 8.59813   2
  11  -5 -12 7.28838 4.91051   3
 -11  -5  12 12.9064 7.92996   2
 -10  -5  12 42.4046 7.37757   2
  10  -5 -12 49.4135 8.06334   3
  -9  -5  12 20.4177 7.58319   2
   9  -5 -12 18.0773 6.21102   3
  -8  -5  12 86.2544 10.0388   2
   8  -5 -12 74.1804 8.86815   3
  -7  -5  12 1.59511 5.85669   2
   7  -5 -12 25.9947 5.87917   3
   6  -5 -12 1.08696 3.16478   3
  -6  -5  12 -2.7727 5.33103   2
  -5  -5  12 11.3149 5.37484   2
   5  -5 -12 5.48492 4.38212   3
[truncated: 129,644 more chars]
