# Supplementary material for: Crystal structure of 2-oxo-2-phenyl­ethyl diiso­propyl­carbamate
Source: Acta Crystallogr E Crystallogr Commun. 2021 Jul 13;77(Pt 8):785–7. doi: 10.1107/S2056989021006927 (PMC8340964; doi:10.1107/S2056989021006927)
Supplement: Supplementary file 2 [file e-77-00785-Isup2.hkl]

data_I                                                                          
_shelx_title ' p21c_a.res in P2(1)/c'                                           
_shelx_refln_list_code          4                                               
_shelx_F_calc_maximum      126.74                                               
_exptl_crystal_F_000       568.00                                               
_reflns_d_resolution_high  0.7701                                               
                                                                                
loop_                                                                           
 _space_group_symop_operation_xyz                                               
 'x, y, z'                                                                      
 '-x, y+1/2, -z+1/2'                                                            
 '-x, -y, -z'                                                                   
 'x, -y-1/2, z-1/2'                                                             
                                                                                
_cell_length_a    18.4574                                                       
_cell_length_b     5.7020                                                       
_cell_length_c    14.8058                                                       
_cell_angle_alpha  90.000                                                       
_cell_angle_beta  113.468                                                       
_cell_angle_gamma  90.000                                                       
                                                                                
_shelx_F_squared_multiplier     1.000                                           
                                                                                
loop_                                                                           
 _refln_index_h                                                                 
 _refln_index_k                                                                 
 _refln_index_l                                                                 
 _refln_F_squared_calc                                                          
 _refln_F_squared_meas                                                          
 _refln_F_squared_sigma                                                         
 _refln_observed_status                                                         
   3   0   0       3988.83       3840.88       100.79 o                         
   4   0   0       4958.02       4735.01       127.52 o                         
   5   0   0        686.57        641.37        17.15 o                         
   6   0   0         70.35         53.62         1.97 o                         
   7   0   0       2050.53       2057.34        59.48 o                         
   8   0   0       2054.10       2188.85        65.71 o                         
   9   0   0       3263.15       3449.19        99.65 o                         
  10   0   0         23.36         34.04         2.05 o                         
  11   0   0        300.85        350.68        10.31 o                         
  12   0   0        315.71        285.84         9.40 o                         
  13   0   0         68.15         79.98         4.27 o                         
  14   0   0         76.39         91.13         5.68 o                         
  15   0   0        259.74        266.07         9.53 o                         
  16   0   0         91.08         96.09         4.78 o                         
  17   0   0        516.01        519.46        21.26 o                         
  18   0   0        248.11        261.04        11.64 o                         
  19   0   0         87.56        104.98         5.93 o                         
  20   0   0          4.36         10.76         3.13 o                         
  21   0   0         14.67         15.14         3.44 o                         
   1   1   0       7386.65       7562.92       340.86 o                         
   2   1   0       6156.82       5964.52       190.01 o                         
   3   1   0        757.57        647.23        15.95 o                         
   4   1   0       1692.25       1662.89        36.00 o                         
   5   1   0        493.06        490.31        10.85 o                         
   6   1   0       1386.26       1330.60        28.22 o                         
   7   1   0        569.07        515.39        10.82 o                         
   8   1   0        747.08        801.95        16.44 o                         
   9   1   0        483.84        527.49        10.57 o                         
  10   1   0         49.67         44.40         1.35 o                         
  11   1   0          0.07         -0.41         0.67 o                         
  12   1   0        772.56        785.84        18.77 o                         
  13   1   0       1635.93       1675.44        39.18 o                         
  14   1   0          7.17          7.03         1.43 o                         
  15   1   0         80.77         91.19         3.00 o                         
  16   1   0        397.44        378.65        11.04 o                         
  17   1   0         10.34          9.93         2.64 o                         
  18   1   0         33.89         39.77         2.55 o                         
  19   1   0        170.53        177.28         6.64 o                         
  20   1   0          2.14         -0.07         1.77 o                         
  21   1   0         34.56         39.67         4.85 o                         
   0   2   0          7.03          2.72         1.34 o                         
   1   2   0        293.19        251.69         9.37 o                         
   2   2   0       1699.84       1592.15        50.87 o                         
   3   2   0          1.28          2.97         1.27 o                         
   4   2   0       1065.48       1056.05        30.34 o                         
   5   2   0       1837.32       1912.35        49.54 o                         
   6   2   0         36.62         43.56         1.52 o                         
   7   2   0         30.23         26.77         1.07 o                         
   8   2   0         38.42         44.47         1.45 o                         
   9   2   0         98.59         90.55         2.76 o                         
  10   2   0          2.65          0.78         0.61 o                         
  11   2   0         30.39         28.75         1.58 o                         
  12   2   0        145.11        136.35         3.90 o                         
  13   2   0        331.70        311.06         7.92 o                         
  14   2   0        632.97        616.81        15.18 o                         
  15   2   0          3.50          4.96         1.40 o                         
  16   2   0        290.73        288.84         9.53 o                         
  17   2   0          4.33          2.83         1.51 o                         
  18   2   0        132.07        128.91         4.95 o                         
  19   2   0         49.87         50.34         3.95 o                         
  20   2   0         20.14         13.56         2.88 o                         
  21   2   0         18.27         26.19         4.68 o                         
   1   3   0         59.36         54.50         2.89 o                         
   2   3   0         63.77         36.26         2.40 o                         
   3   3   0         22.24         69.56         3.20 o                         
   4   3   0       1175.14       1240.58        28.31 o                         
   5   3   0       2043.13       2115.57        55.07 o                         
   6   3   0          9.80         24.02         1.87 o                         
   7   3   0        111.27        114.69         4.88 o                         
   8   3   0        425.75        392.95        10.08 o                         
   9   3   0         20.74         18.80         1.16 o                         
  10   3   0         41.74         47.00         1.89 o                         
  11   3   0         45.31         43.77         1.97 o                         
  12   3   0        402.63        389.22         9.79 o                         
  13   3   0        477.04        496.60        12.61 o                         
  14   3   0         54.63         55.86         2.79 o                         
  15   3   0         52.90         54.34         4.94 o                         
  16   3   0         26.10         34.68         4.01 o                         
  17   3   0         43.86         45.64         3.21 o                         
  18   3   0          0.15          6.37         3.13 o                         
  19   3   0          0.18          0.57         2.62 o                         
  20   3   0         29.38         31.80        12.85 o                         
   0   4   0        609.27        618.29        30.09 o                         
   1   4   0          4.52          2.90         1.56 o                         
   2   4   0          5.14          7.28         0.78 o                         
   3   4   0        153.03        164.15         4.81 o                         
   4   4   0        145.92        164.34         4.12 o                         
   5   4   0          9.16          7.58         1.50 o                         
   6   4   0         70.77         81.96         3.50 o                         
   7   4   0        255.37        239.63         6.77 o                         
   8   4   0         30.70         32.85         2.73 o                         
   9   4   0         22.40         33.28         2.31 o                         
  10   4   0         25.68         26.06         1.89 o                         
  11   4   0        339.71        337.01        11.68 o                         
  12   4   0        480.62        482.69        18.18 o                         
  13   4   0         51.66         47.69         3.05 o                         
  14   4   0         10.73         11.74         2.19 o                         
  15   4   0          5.70          6.31         3.47 o                         
  16   4   0          9.52         14.37         4.41 o                         
  17   4   0        240.81        275.63        12.19 o                         
  18   4   0         25.82         30.15         7.31 o                         
   1   5   0        518.27        506.63        14.96 o                         
   2   5   0          7.96         14.19         1.27 o                         
   3   5   0         26.08         28.48         1.72 o                         
   4   5   0         18.27         23.19         1.89 o                         
   5   5   0          1.51          2.24         1.31 o                         
   6   5   0         38.89         28.27         3.27 o                         
   7   5   0          2.29          1.23         2.02 o                         
   8   5   0         73.93         78.82         3.43 o                         
   9   5   0         46.40         40.67         3.08 o                         
  10   5   0         17.43          9.53         2.26 o                         
  11   5   0          8.32         15.38         2.59 o                         
  12   5   0          0.01         -2.46         2.46 o                         
  13   5   0         18.05         13.73         2.83 o                         
  14   5   0         13.04         17.08         4.20 o                         
  15   5   0          1.86          8.58         5.19 o                         
  16   5   0          6.65          3.59         5.64 o                         
   0   6   0         90.81         87.97         4.39 o                         
   1   6   0        229.09        206.33         6.17 o                         
   2   6   0          2.28          2.40         1.65 o                         
   3   6   0          2.50          3.24         1.45 o                         
   4   6   0         37.86         41.39         2.93 o                         
   5   6   0          0.68         -2.04         2.04 o                         
   6   6   0          0.69          1.03         1.86 o                         
   7   6   0         95.67         84.20         4.49 o                         
   8   6   0         69.46         72.45         5.54 o                         
   9   6   0         14.91         20.51         3.05 o                         
  10   6   0          0.71         -2.34         2.34 o                         
  11   6   0          0.04          0.28         2.60 o                         
  12   6   0          0.01          1.56         4.85 o                         
   1   7   0          6.11         -0.69         8.75 o                         
   2   7   0          8.69          6.43         5.92 o                         
   3   7   0         78.31         76.17         6.97 o                         
   4   7   0         15.74         19.25         6.16 o                         
   5   7   0         49.10         49.19         9.56 o                         
   6   7   0          9.68         15.87         6.26 o                         
   7   7   0         20.16         15.05         5.37 o                         
 -22   1   1          1.34          3.69         4.54 o                         
 -21   1   1          4.81          8.38         2.56 o                         
 -20   1   1         42.85         49.32         3.19 o                         
 -19   1   1         20.77         19.73         2.07 o                         
 -18   1   1         68.29         72.37         4.52 o                         
 -17   1   1         46.36         33.73         2.18 o                         
 -16   1   1         18.59         23.93         1.98 o                         
 -15   1   1         80.32         72.56         3.17 o                         
 -14   1   1         39.59         39.28         1.63 o                         
 -13   1   1        224.03        207.73         4.72 o                         
 -12   1   1          1.86          0.95         0.69 o                         
 -11   1   1        387.84        389.69         7.92 o                         
 -10   1   1        320.16        338.60         6.96 o                         
  -9   1   1         65.83         87.43         2.21 o                         
  -8   1   1        370.93        362.71         7.52 o                         
  -7   1   1        422.12        437.10         9.52 o                         
  -6   1   1          0.63          3.11         0.46 o                         
  -5   1   1       7482.70       7486.21       201.52 o                         
  -4   1   1       2669.98       2548.59        69.41 o                         
  -3   1   1       2159.05       2040.28        54.37 o                         
  -2   1   1        569.36        523.01        13.89 o                         
  -1   1   1       7151.52       7136.07       226.73 o                         
   0   1   1       4481.77       4255.86       112.65 o                         
   1   1   1        371.50        374.98         8.14 o                         
   2   1   1         86.12         93.22         1.98 o                         
   3   1   1       1448.84       1452.48        31.68 o                         
   4   1   1          0.73          1.61         0.37 o                         
   5   1   1        391.67        327.40         6.72 o                         
   6   1   1        373.77        370.19         7.26 o                         
   7   1   1        219.83        197.70         4.28 o                         
   8   1   1        140.09        181.70         4.39 o                         
   9   1   1         64.88         64.28         2.69 o                         
  10   1   1         11.78         14.49         1.10 o                         
  11   1   1        170.63        175.12         4.58 o                         
  12   1   1        159.73        140.22         3.82 o                         
  13   1   1        108.64        115.07         5.56 o                         
  14   1   1        507.74        507.85        15.94 o                         
  15   1   1         23.02         20.22         2.97 o                         
  16   1   1        641.32        667.31        20.24 o                         
  17   1   1          8.16          8.64         1.67 o                         
  18   1   1         28.57         30.71         2.32 o                         
  19   1   1         15.97          8.79         1.94 o                         
  20   1   1          3.50          4.97         2.01 o                         
  21   1   1        122.76        123.74         8.02 o                         
 -21   2   1          5.60          6.33         4.65 o                         
 -20   2   1         10.26          4.56         2.68 o                         
 -19   2   1         14.27         18.79         4.68 o                         
 -18   2   1         22.10         23.89         2.46 o                         
 -17   2   1          1.14          2.02         1.34 o                         
 -16   2   1          4.83          3.41         1.24 o                         
 -15   2   1         91.71         85.66         3.15 o                         
 -14   2   1         12.16         14.02         1.98 o                         
 -13   2   1       1084.05       1067.27        25.18 o                         
 -12   2   1        471.42        441.76        10.65 o                         
 -11   2   1         65.08         60.99         1.94 o                         
 -10   2   1        280.25        241.27         5.84 o                         
  -9   2   1        112.82        112.14         3.02 o                         
  -8   2   1         15.68         13.63         0.84 o                         
  -7   2   1         12.77          8.50         0.55 o                         
  -6   2   1       1080.79       1052.36        28.03 o                         
  -5   2   1        639.17        632.32        18.54 o                         
  -4   2   1         13.35         10.60         1.63 o                         
  -3   2   1        107.60        101.90         2.90 o                         
  -2   2   1       1016.61        989.92        28.50 o                         
  -1   2   1        335.71        291.12         9.45 o                         
   0   2   1        876.62        877.86        25.22 o                         
   1   2   1       3449.62       3482.28       112.28 o                         
   2   2   1        608.80        577.60        15.10 o                         
   3   2   1       3611.80       3746.83        98.60 o                         
   4   2   1       2173.85       2166.16        53.14 o                         
   5   2   1        110.51        103.90         2.47 o                         
   6   2   1        177.82        221.12         4.97 o                         
   7   2   1         63.73         67.68         1.68 o                         
   8   2   1         43.29         44.16         1.48 o                         
   9   2   1         96.00         85.75         2.47 o                         
  10   2   1        473.73        458.58        10.65 o                         
  11   2   1        869.98        907.62        21.62 o                         
  12   2   1       1108.95       1091.54        26.24 o                         
  13   2   1          5.69          7.92         1.19 o                         
  14   2   1          7.53          8.31         1.28 o                         
  15   2   1        486.18        446.38        12.94 o                         
  16   2   1         53.42         55.99         3.12 o                         
  17   2   1         55.98         54.88         2.84 o                         
  18   2   1         31.46         26.97         3.00 o                         
  19   2   1         35.18         33.63         3.48 o                         
  20   2   1         12.30          8.91         4.19 o                         
 -20   3   1         45.48         55.91         8.89 o                         
 -19   3   1         41.07         37.68         5.77 o                         
 -18   3   1         62.27         74.64         5.06 o                         
 -17   3   1          4.02          7.21         2.40 o                         
 -16   3   1          4.27          4.81         2.55 o                         
 -15   3   1         25.07         26.93         2.23 o                         
 -14   3   1        196.26        180.86         5.47 o                         
 -13   3   1         94.30         88.36         3.46 o                         
 -12   3   1        341.02        340.38         9.37 o                         
 -11   3   1        790.58        766.05        20.42 o                         
 -10   3   1         54.13         47.85         2.44 o                         
  -9   3   1         20.51         22.33         1.55 o                         
  -8   3   1         44.54         32.48         3.30 o                         
  -7   3   1        214.96        210.67        10.94 o                         
  -6   3   1         15.87         22.12         1.17 o                         
  -5   3   1        146.34        146.99         4.98 o                         
  -4   3   1        284.88        302.18         8.12 o                         
  -3   3   1         17.70         15.35         1.30 o                         
  -2   3   1        185.71        190.63         6.55 o                         
  -1   3   1        225.25        213.64         8.40 o                         
   0   3   1        249.23        221.53         6.74 o                         
   1   3   1        226.10        207.87         6.26 o                         
   2   3   1        666.97        671.19        17.93 o                         
   3   3   1        623.50        616.01        16.09 o                         
   4   3   1        428.86        478.92        12.92 o                         
   5   3   1         28.25         35.81         1.73 o                         
   6   3   1        576.52        540.25        13.54 o                         
   7   3   1        868.39        838.26        22.82 o                         
   8   3   1          9.54         11.20         1.12 o                         
   9   3   1        154.51        154.01         4.44 o                         
  10   3   1         54.03         59.84         2.51 o                         
  11   3   1       1081.24       1077.21        25.42 o                         
  12   3   1          3.81          1.67         1.21 o                         
  13   3   1         13.44         21.94         1.90 o                         
  14   3   1         30.21         30.92         1.91 o                         
  15   3   1         48.83         59.81         4.05 o                         
  16   3   1        119.59        131.99         5.87 o                         
  17   3   1         36.02         52.93         4.78 o                         
  18   3   1         18.79         26.16         4.41 o                         
  19   3   1          2.28          0.91         6.53 o                         
 -18   4   1         55.85         72.36         7.74 o                         
 -17   4   1          7.93          1.38         3.00 o                         
 -16   4   1         33.05         34.22         3.44 o                         
 -15   4   1         17.27         24.25         2.72 o                         
 -14   4   1         21.48         21.48         2.58 o                         
 -13   4   1         34.00         28.28         2.71 o                         
 -12   4   1        215.72        213.66         7.94 o                         
 -11   4   1         82.92         66.54         3.63 o                         
 -10   4   1         59.05         57.15         2.29 o                         
  -9   4   1        153.96        156.64         4.80 o                         
  -8   4   1        262.18        262.33         8.14 o                         
  -7   4   1        270.32        248.50         7.77 o                         
  -6   4   1         17.98         25.59         3.45 o                         
  -5   4   1         54.66         52.97         3.90 o                         
  -4   4   1          6.38          7.11         1.07 o                         
  -3   4   1         73.48         72.67         2.50 o                         
  -2   4   1         52.28         50.47         2.20 o                         
  -1   4   1        194.69        197.99         6.71 o                         
   0   4   1         30.62         39.04         2.26 o                         
   1   4   1         13.82         11.74         1.31 o                         
   2   4   1        287.93        289.60         8.09 o                         
   3   4   1        271.88        280.79         7.14 o                         
   4   4   1        167.63        154.07         4.40 o                         
   5   4   1        165.22        160.33         3.98 o                         
   6   4   1        593.48        591.81        15.91 o                         
   7   4   1          6.79          6.89         1.57 o                         
   8   4   1        489.54        473.10        14.46 o                         
   9   4   1        491.34        468.53        12.76 o                         
  10   4   1        159.16        164.82         5.07 o                         
  11   4   1        465.74        465.35        21.63 o                         
  12   4   1        114.31        101.28         5.95 o                         
  13   4   1          7.54          5.59         2.07 o                         
  14   4   1          1.34         -0.05         2.95 o                         
  15   4   1          2.30         -1.77         2.71 o                         
  16   4   1          4.22          2.23         3.05 o                         
  17   4   1        115.91        118.94        14.52 o                         
 -16   5   1         10.01         22.39         9.01 o                         
 -15   5   1          5.71         10.43         4.56 o                         
 -14   5   1          4.18         -1.37         2.53 o                         
 -13   5   1          3.92          2.22         3.09 o                         
 -12   5   1          0.55          1.26         1.69 o                         
 -11   5   1         19.76         20.06         2.50 o                         
 -10   5   1         59.01         58.91         3.48 o                         
  -9   5   1        186.35        175.78        12.20 o                         
  -8   5   1        156.22        148.44         5.28 o                         
  -7   5   1        175.38        181.31         8.57 o                         
  -6   5   1        123.46        104.69         4.35 o                         
  -5   5   1          0.00          1.17         0.93 o                         
  -4   5   1         52.70         50.96         2.89 o                         
  -3   5   1         12.79         12.13         1.47 o                         
  -2   5   1        546.19        550.59        15.08 o                         
  -1   5   1        661.71        672.25        18.20 o                         
   0   5   1        169.00        171.21         5.59 o                         
   1   5   1          8.47          5.77         1.23 o                         
   2   5   1         39.46         42.15         1.87 o                         
   3   5   1         27.52         30.22         1.98 o                         
   4   5   1          6.54          8.84         0.98 o                         
   5   5   1          4.32          1.90         0.55 o                         
   6   5   1         16.82         14.43         2.20 o                         
   7   5   1        732.71        707.13        22.33 o                         
   8   5   1         23.94         36.47         3.34 o                         
   9   5   1          0.69          0.61         2.12 o                         
  10   5   1        251.26        211.86         8.05 o                         
  11   5   1         23.93         20.21         3.89 o                         
  12   5   1          6.55          2.35         2.20 o                         
  13   5   1          4.15          3.54         4.46 o                         
  14   5   1         25.39         25.32         3.40 o                         
  15   5   1         50.05         58.06         7.03 o                         
 -13   6   1          0.19          3.31         5.24 o                         
 -12   6   1         46.82         34.86         4.80 o                         
 -11   6   1          4.17          6.60         2.76 o                         
 -10   6   1          0.00         -2.34         2.34 o                         
  -9   6   1          0.04          2.40         2.22 o                         
  -8   6   1        153.72        155.71        11.71 o                         
  -7   6   1          0.12         -0.22         1.93 o                         
  -6   6   1        110.69        139.97         7.70 o                         
  -5   6   1          0.35          3.11         3.01 o                         
  -4   6   1         39.26         27.13         2.32 o                         
  -3   6   1        131.99        133.07         5.11 o                         
  -2   6   1        157.89        154.54         5.35 o                         
  -1   6   1          0.72          2.08         1.73 o                         
   0   6   1         14.99         20.80         1.63 o                         
   1   6   1         90.94         82.53         3.56 o                         
   2   6   1          0.03          1.11         2.03 o                         
   3   6   1          0.25          3.15         2.11 o                         
   4   6   1         47.77         57.18         3.03 o                         
   5   6   1         33.77         42.23         3.05 o                         
   6   6   1        205.62        214.05         8.23 o                         
   7   6   1         32.41         31.55         2.89 o                         
   8   6   1         15.12         24.21         3.43 o                         
   9   6   1          1.45          0.03         3.80 o                         
  10   6   1         32.80         40.20         4.78 o                         
  11   6   1         12.25         15.40         8.98 o                         
  12   6   1          8.25         12.75         5.32 o                         
  -7   7   1         16.52         18.38         4.40 o                         
  -6   7   1         13.89          4.59         3.76 o                         
  -5   7   1         30.23         39.52         6.95 o                         
  -4   7   1          2.36          4.39         5.36 o                         
  -3   7   1          0.55          4.57         6.01 o                         
  -2   7   1          5.99          5.89         5.83 o                         
  -1   7   1          1.25         -5.11         5.11 o                         
   0   7   1          0.63         -4.04         8.94 o                         
   1   7   1         16.60          3.05         9.15 o                         
   2   7   1          0.23          7.03         4.95 o                         
   3   7   1          0.02         -3.26         4.46 o                         
   4   7   1         12.61         23.13         5.27 o                         
   5   7   1          8.48          7.43         6.98 o                         
   6   7   1          0.02          7.79         5.50 o                         
 -22   0   2         39.91         50.58         6.27 o                         
 -21   0   2        131.29        149.25         7.10 o                         
 -20   0   2         84.20         93.28         7.18 o                         
 -19   0   2         53.43         43.11         3.25 o                         
 -18   0   2          1.08          6.95         2.16 o                         
 -17   0   2         63.88         58.18         3.12 o                         
 -16   0   2        157.72        155.52         6.04 o                         
 -15   0   2          0.52          5.05         1.45 o                         
 -14   0   2          3.15          3.94         1.29 o                         
 -13   0   2         79.15         83.22         3.15 o                         
 -12   0   2       1866.67       1838.99        54.28 o                         
 -11   0   2         34.51         27.46         2.01 o                         
 -10   0   2       1853.72       1908.74        56.48 o                         
  -9   0   2       2870.68       2952.19        87.06 o                         
  -8   0   2       4374.44       4417.48       129.51 o                         
  -7   0   2         34.52         46.53         2.31 o                         
  -6   0   2          7.45          9.03         2.01 o                         
  -5   0   2       2942.84       2847.01        98.69 o                         
  -4   0   2          5.22          1.45         0.99 o                         
  -3   0   2       4315.66       4142.38       154.44 o                         
  -2   0   2       3397.14       3377.15       125.40 o                         
  -1   0   2       2363.13       2237.42        59.52 o                         
   0   0   2       7342.88       6928.60       186.32 o                         
   1   0   2        203.17        192.13         5.20 o                         
   2   0   2       3692.07       3572.02        91.39 o                         
   3   0   2         94.00         94.96         2.67 o                         
   4   0   2        735.01        720.82        19.82 o                         
   5   0   2        441.88        438.41        10.77 o                         
   6   0   2        487.98        500.88        12.45 o                         
   7   0   2        106.54        102.84         2.80 o                         
   8   0   2        300.36        307.78         7.75 o                         
   9   0   2       1234.67       1230.06        32.62 o                         
  10   0   2        422.04        401.85        11.09 o                         
  11   0   2        223.04        204.80         7.96 o                         
  12   0   2          0.98          3.12         1.48 o                         
  13   0   2        117.89         97.23         4.57 o                         
  14   0   2         18.23         17.12         1.58 o                         
  15   0   2        592.85        565.23        26.57 o                         
  16   0   2         82.19         87.19         8.66 o                         
  17   0   2        464.97        470.62        24.54 o                         
  18   0   2         82.27         88.64         6.88 o                         
  19   0   2         98.99         90.46         8.72 o                         
  20   0   2          0.43         -7.65         8.60 o                         
 -22   1   2         25.21         36.63         6.09 o                         
 -21   1   2          0.18         -1.37         1.76 o                         
 -20   1   2         23.63         19.34         1.94 o                         
 -19   1   2        106.69        115.28         5.10 o                         
 -18   1   2          7.78          1.98         1.20 o                         
 -17   1   2        117.54        102.27         5.09 o                         
 -16   1   2        141.17        126.69         3.67 o                         
 -15   1   2          6.39          9.59         1.07 o                         
 -14   1   2        460.96        464.22         9.90 o                         
 -13   1   2          0.01          1.06         0.96 o                         
 -12   1   2          2.27          3.14         0.82 o                         
 -11   1   2        449.34        413.66         8.64 o                         
 -10   1   2        110.87        107.67         2.79 o                         
  -9   1   2        973.02        961.83        22.17 o                         
  -8   1   2          3.28          2.36         0.74 o                         
  -7   1   2        300.67        287.12         6.74 o                         
  -6   1   2       1294.89       1271.33        29.27 o                         
  -5   1   2       1453.29       1403.41        36.71 o                         
  -4   1   2        282.01        287.54         8.54 o                         
  -3   1   2       1260.21       1198.76        29.60 o                         
  -2   1   2         59.67         45.97         1.21 o                         
  -1   1   2       6665.31       6661.40       152.22 o                         
   0   1   2       1450.54       1423.10        31.49 o                         
   1   1   2         17.22         10.02         0.47 o                         
   2   1   2        167.52        161.35         3.36 o                         
   3   1   2        289.19        274.97         5.76 o                         
   4   1   2       4823.59       4833.13       100.00 o                         
   5   1   2       1819.17       1740.55        32.92 o                         
   6   1   2        486.04        482.66         8.96 o                         
   7   1   2          0.61          4.37         0.59 o                         
   8   1   2        145.49        156.30         3.50 o                         
   9   1   2         52.34         72.06         2.07 o                         
  10   1   2         50.65         46.89         1.82 o                         
  11   1   2        133.87        121.90         3.36 o                         
  12   1   2         23.63         21.64         3.36 o                         
  13   1   2        488.91        495.30        13.68 o                         
  14   1   2         43.36         40.05         2.15 o                         
  15   1   2        236.33        230.94         7.70 o                         
  16   1   2         77.38         90.65         5.64 o                         
  17   1   2        309.26        311.58        10.37 o                         
  18   1   2         60.07         59.39         3.32 o                         
  19   1   2          0.45          0.48         2.07 o                         
  20   1   2          0.50          2.80         5.85 o                         
 -22   2   2         75.78         76.58        15.36 o                         
 -21   2   2          4.27          8.65         2.93 o                         
 -20   2   2          9.56         11.41         3.66 o                         
 -19   2   2          0.05         -0.10         2.35 o                         
 -18   2   2          0.03          1.08         1.79 o                         
 -17   2   2         71.88         59.76         2.91 o                         
 -16   2   2          6.17          5.52         1.17 o                         
 -15   2   2         35.49         37.14         2.30 o                         
 -14   2   2         21.89         17.40         1.24 o                         
 -13   2   2          0.60          0.50         1.37 o                         
 -12   2   2          0.33          1.78         1.46 o                         
 -11   2   2         41.45         41.59         1.65 o                         
 -10   2   2        168.13        161.49         4.85 o                         
  -9   2   2        211.92        216.48         5.63 o                         
  -8   2   2          5.37          5.19         0.82 o                         
  -7   2   2         12.66         14.35         0.57 o                         
  -6   2   2       1570.38       1707.41        49.93 o                         
  -5   2   2       1541.46       1576.70        51.02 o                         
  -4   2   2        946.09        963.40        25.03 o                         
  -3   2   2        772.49        819.96        19.73 o                         
  -2   2   2         49.41         49.71         1.64 o                         
  -1   2   2         84.93        104.63         2.82 o                         
   0   2   2        374.59        355.20         9.46 o                         
   1   2   2        704.42        686.30        17.16 o                         
   2   2   2         35.66         34.35         1.45 o                         
   3   2   2        234.10        229.81         5.79 o                         
   4   2   2        113.96        105.60         2.64 o                         
   5   2   2       1406.49       1391.85        30.85 o                         
   6   2   2         12.79         10.52         0.63 o                         
   7   2   2         14.87         24.41         1.35 o                         
   8   2   2        375.38        381.44         8.62 o                         
   9   2   2         63.12         76.26         2.19 o                         
  10   2   2          0.08          0.56         0.76 o                         
  11   2   2         10.45         14.38         1.07 o                         
  12   2   2        536.44        510.24        13.47 o                         
  13   2   2        194.54        186.15         6.27 o                         
  14   2   2        119.18        111.28         4.73 o                         
  15   2   2         18.66         21.04         3.21 o                         
  16   2   2          1.58         -1.55         1.55 o                         
  17   2   2         10.33         19.76         2.84 o                         
  18   2   2          1.95         -1.00         2.48 o                         
  19   2   2         30.70         19.05         4.56 o                         
  20   2   2          9.93          9.85         5.27 o                         
 -20   3   2         96.74         95.94        16.48 o                         
 -19   3   2          0.09         -2.55         3.06 o                         
 -18   3   2         46.09         50.24         4.36 o                         
 -17   3   2         15.18         10.55         2.27 o                         
 -16   3   2          9.32         11.35         2.07 o                         
 -15   3   2          4.61          5.64         1.26 o                         
 -14   3   2         66.97         70.60         2.32 o                         
 -13   3   2        564.86        567.10        15.29 o                         
 -12   3   2       1335.51       1319.44        34.91 o                         
 -11   3   2        126.68        120.19         4.62 o                         
 -10   3   2          4.79          6.33         0.98 o                         
  -9   3   2          0.76          0.10         0.50 o                         
  -8   3   2         13.36          9.18         2.62 o                         
  -7   3   2        125.51        118.87         5.92 o                         
  -6   3   2         36.82         44.98         3.75 o                         
  -5   3   2       1142.48       1195.50        38.08 o                         
  -4   3   2         63.85         60.40         2.61 o                         
  -3   3   2        118.27        116.94         3.76 o                         
  -2   3   2        128.61        143.10         4.11 o                         
  -1   3   2        886.81        896.24        25.36 o                         
   0   3   2        149.55        159.57         4.88 o                         
   1   3   2        349.87        360.65         9.65 o                         
   2   3   2        251.58        258.69         7.05 o                         
   3   3   2        986.66        994.55        26.20 o                         
   4   3   2         46.66         35.85         1.89 o                         
   5   3   2         67.56         57.38         2.28 o                         
   6   3   2        368.72        358.74         8.89 o                         
   7   3   2        171.63        172.79         4.59 o                         
   8   3   2        485.88        484.48        12.47 o                         
   9   3   2         29.74         29.07         1.67 o                         
  10   3   2        622.88        587.83        13.88 o                         
  11   3   2        225.24        197.47         4.95 o                         
  12   3   2          4.08          9.93         1.09 o                         
  13   3   2         16.93         16.86         1.53 o                         
  14   3   2        104.49        110.12         5.92 o                         
  15   3   2          0.06         -0.53         2.32 o                         
  16   3   2         24.48         26.02         4.02 o                         
  17   3   2          0.44         -1.36         2.16 o                         
  18   3   2          0.16          3.27         4.02 o                         
 -19   4   2         65.65         83.12        12.29 o                         
 -18   4   2          0.09         -3.05         5.47 o                         
 -17   4   2         32.17         25.65         3.62 o                         
 -16   4   2          8.09         10.00         2.59 o                         
 -15   4   2          5.53          5.74         1.98 o                         
 -14   4   2          4.16         14.67         2.92 o                         
 -13   4   2          0.24         -0.28         2.02 o                         
 -12   4   2         95.16         93.88         4.42 o                         
 -11   4   2         68.72         72.23         4.98 o                         
 -10   4   2         16.53         14.79         4.42 o                         
  -9   4   2          7.62         16.03         3.76 o                         
  -8   4   2        125.33         98.58         6.73 o                         
  -7   4   2          9.08         12.45         1.70 o                         
  -6   4   2         20.79         19.25         3.43 o                         
  -5   4   2         48.48         40.16         3.20 o                         
  -4   4   2         40.84         40.29         1.42 o                         
  -3   4   2        140.30        137.54         4.56 o                         
  -2   4   2         38.06         35.18         1.90 o                         
  -1   4   2        111.86         99.25         3.26 o                         
   0   4   2        413.71        413.54        12.76 o                         
   1   4   2          8.09          9.11         1.37 o                         
   2   4   2          0.25          1.44         0.95 o                         
   3   4   2        147.06        153.25         4.20 o                         
   4   4   2         75.80         68.32         3.78 o                         
   5   4   2        375.92        363.07        10.78 o                         
   6   4   2         87.22         77.71         2.63 o                         
   7   4   2        375.41        367.78        11.17 o                         
   8   4   2         66.45         63.77         2.84 o                         
   9   4   2         95.49         91.55         3.60 o                         
  10   4   2         57.99         55.40         5.77 o                         
  11   4   2         13.17         18.60         2.18 o                         
  12   4   2         44.32         37.91         3.00 o                         
  13   4   2        147.63        134.46         5.74 o                         
  14   4   2         33.51         27.39         3.48 o                         
  15   4   2         73.62         81.55         5.73 o                         
  16   4   2          0.46         -1.91         5.25 o                         
  17   4   2         17.06         20.22         6.60 o                         
 -17   5   2         10.37         16.36         6.00 o                         
 -16   5   2          2.71          8.28         5.62 o                         
 -15   5   2          1.48         -0.71         3.90 o                         
 -14   5   2         23.83         28.24         3.85 o                         
 -13   5   2         70.95         75.95         4.31 o                         
 -12   5   2          4.46          4.86         2.27 o                         
 -11   5   2         10.61         16.82         2.46 o                         
 -10   5   2         18.76         24.87         3.75 o                         
  -9   5   2         25.68         23.94         4.03 o                         
  -8   5   2        159.94        163.40         7.25 o                         
  -7   5   2        138.38        117.36         4.72 o                         
  -6   5   2         54.57         53.21         3.44 o                         
  -5   5   2         39.92         36.60         4.09 o                         
  -4   5   2         43.29         40.09         1.66 o                         
  -3   5   2        123.87        125.29         5.43 o                         
  -2   5   2        229.92        227.15         7.39 o                         
  -1   5   2         85.70         88.44         3.50 o                         
   0   5   2        279.17        289.32         8.34 o                         
   1   5   2         62.33         82.80         4.75 o                         
   2   5   2          8.70         10.80         1.19 o                         
   3   5   2         15.05         18.30         1.53 o                         
   4   5   2         32.21         34.82         2.01 o                         
   5   5   2          2.44          1.24         1.60 o                         
   6   5   2         13.24         24.29         3.20 o                         
   7   5   2         38.24         47.86         3.57 o                         
   8   5   2          0.17         -1.77         1.77 o                         
   9   5   2          6.24          8.14         3.72 o                         
  10   5   2          4.99          7.15         2.39 o                         
  11   5   2         11.56          8.28         2.51 o                         
  12   5   2          1.16          0.32         2.06 o                         
  13   5   2          1.87         -2.66         2.92 o                         
  14   5   2          0.03          4.34         5.16 o                         
  15   5   2          9.59         14.68         6.02 o                         
 -13   6   2          4.06          5.29         4.41 o                         
 -12   6   2          6.65          3.89         2.75 o                         
 -11   6   2         27.86         29.62         3.29 o                         
 -10   6   2          5.57          9.93         2.48 o                         
  -9   6   2          1.14          1.51         2.20 o                         
  -8   6   2          0.85          5.33         2.24 o                         
  -7   6   2         80.56         76.72         4.85 o                         
  -6   6   2          1.52          3.05         1.89 o                         
  -5   6   2          0.60         -0.11         2.04 o                         
  -4   6   2        151.10        150.39        10.51 o                         
  -3   6   2        116.04        140.94         9.73 o                         
  -2   6   2          0.30          4.71         3.31 o                         
  -1   6   2          1.65          3.49         1.94 o                         
   0   6   2          0.45          1.91         1.21 o                         
   1   6   2         18.87         23.30         1.56 o                         
   2   6   2         32.33         30.06         2.43 o                         
   3   6   2          1.72          3.48         2.41 o                         
   4   6   2          2.65          4.05         1.58 o                         
   5   6   2          0.79          0.89         1.81 o                         
   6   6   2         32.04         32.91         2.88 o                         
   7   6   2          5.14         10.30         2.46 o                         
   8   6   2         24.29         25.91         2.98 o                         
   9   6   2         26.76         29.98         4.28 o                         
  10   6   2         13.25          9.37         3.01 o                         
  11   6   2         13.35         12.45         5.19 o                         
  -7   7   2         18.27         15.60         4.68 o                         
  -6   7   2         40.09         35.84         5.02 o                         
  -5   7   2        100.27        122.96        10.50 o                         
  -4   7   2          9.84         14.42         5.97 o                         
  -3   7   2         31.21         40.47        16.93 o                         
  -2   7   2         41.14         48.06         6.80 o                         
  -1   7   2          7.62          9.19         6.10 o                         
   0   7   2          0.48          9.77        12.88 o                         
   1   7   2          4.70         -0.11         9.26 o                         
   2   7   2          5.21          8.39         5.28 o                         
   3   7   2          2.00          6.45         4.57 o                         
   4   7   2          2.22          2.49         5.01 o                         
   5   7   2         16.87         31.23         5.57 o                         
 -23   1   3          2.40          2.88         4.46 o                         
 -22   1   3         76.91         86.30         4.84 o                         
 -21   1   3          5.48          7.08         2.25 o                         
 -20   1   3         39.53         39.87         2.33 o                         
 -19   1   3          0.95         -1.02         1.82 o                         
 -18   1   3         62.18         59.72         3.91 o                         
 -17   1   3         37.61         30.58         1.74 o                         
 -16   1   3        290.04        246.44         5.71 o                         
 -15   1   3         10.81         13.58         1.25 o                         
 -14   1   3        162.49        166.39         4.41 o                         
 -13   1   3        307.15        299.42         6.95 o                         
 -12   1   3          0.04          2.30         1.02 o                         
 -11   1   3        525.23        538.12        12.38 o                         
 -10   1   3        443.24        452.58        10.52 o                         
  -9   1   3       2131.03       2174.41        49.53 o                         
  -8   1   3         28.10         29.11         1.67 o                         
  -7   1   3         36.06         28.06         1.26 o                         
  -6   1   3          2.38          1.88         0.52 o                         
  -5   1   3         77.86         85.00         2.50 o                         
  -4   1   3        292.21        282.78         7.15 o                         
  -3   1   3        515.23        463.90        11.43 o                         
  -2   1   3       1218.23       1190.18        28.01 o                         
  -1   1   3       5277.88       5190.43       106.68 o                         
   0   1   3      13714.28      14213.25       266.36 o                         
   1   1   3        428.00        384.98         7.02 o                         
   2   1   3         13.78         11.30         0.66 o                         
   3   1   3       2110.72       2157.66        40.77 o                         
   4   1   3       2385.65       2404.87        45.47 o                         
   5   1   3       2554.17       2607.30        46.61 o                         
   6   1   3       1181.96       1224.91        23.80 o                         
   7   1   3        134.91        136.35         2.92 o                         
   8   1   3         26.15         31.75         1.37 o                         
   9   1   3         78.10         72.62         2.41 o                         
  10   1   3        140.95        139.80         4.04 o                         
  11   1   3         19.25         18.97         1.45 o                         
  12   1   3         37.62         31.86         1.96 o                         
  13   1   3        184.53        192.09         5.43 o                         
  14   1   3        349.92        371.54        10.46 o                         
  15   1   3         10.71          6.18         2.24 o                         
  16   1   3        499.35        527.49        16.68 o                         
  17   1   3          0.01          3.32         1.97 o                         
  18   1   3        100.79         97.46         4.85 o                         
  19   1   3          0.39         -1.91         2.18 o                         
  20   1   3          8.89         11.31         7.02 o                         
 -22   2   3         40.90         52.89         7.10 o                         
 -21   2   3         32.37         31.08         3.32 o                         
 -20   2   3          1.22          0.86         1.94 o                         
 -19   2   3          1.14          0.37         1.74 o                         
 -18   2   3         20.52         23.01         2.00 o                         
 -17   2   3         12.70         11.72         2.42 o                         
 -16   2   3         25.35         25.20         1.62 o                         
 -15   2   3          7.39          4.00         1.39 o                         
 -14   2   3        817.50        809.53        20.43 o                         
 -13   2   3       1931.41       1955.21        49.64 o                         
 -12   2   3        147.07        137.44         5.52 o                         
 -11   2   3        513.66        501.56        13.09 o                         
 -10   2   3         19.51         20.55         1.22 o                         
  -9   2   3       1117.34       1120.61        26.64 o                         
  -8   2   3         42.16         34.00         1.52 o                         
  -7   2   3        378.47        426.17        11.55 o                         
  -6   2   3        116.19        147.35         4.84 o                         
  -5   2   3       1681.89       1778.11        50.55 o                         
  -4   2   3        255.48        283.89         7.71 o                         
  -3   2   3        774.39        788.49        16.90 o                         
  -2   2   3        230.40        244.85         5.67 o                         
  -1   2   3        834.06        812.75        19.89 o                         
   0   2   3          0.11          2.24         0.59 o                         
   1   2   3         73.84         70.65         1.80 o                         
   2   2   3       2084.18       2108.34        42.75 o                         
   3   2   3       3791.75       3917.38        79.48 o                         
   4   2   3       1325.88       1408.04        28.36 o                         
   5   2   3       1451.10       1459.60        30.11 o                         
   6   2   3        233.80        268.66         5.80 o                         
   7   2   3          2.75          3.74         0.71 o                         
   8   2   3          9.98         13.83         0.97 o                         
   9   2   3        491.26        472.93        10.13 o                         
  10   2   3          4.45          4.01         0.85 o                         
  11   2   3        192.16        187.55         8.58 o                         
  12   2   3          6.03          8.70         1.73 o                         
  13   2   3         28.91         25.87         2.20 o                         
  14   2   3         39.14         38.02         2.69 o                         
  15   2   3         42.50         50.46         3.07 o                         
  16   2   3         34.94         36.80         2.61 o                         
  17   2   3         13.56         16.29         3.04 o                         
  18   2   3         36.44         38.77         3.93 o                         
  19   2   3         92.76         86.75         7.19 o                         
 -21   3   3         54.83         90.74        10.73 o                         
 -20   3   3         34.62         42.48         4.34 o                         
 -19   3   3         22.90         33.40         4.38 o                         
 -18   3   3         20.42         35.13         7.42 o                         
 -17   3   3         69.79         72.89         3.61 o                         
 -16   3   3         30.62         27.46         2.97 o                         
 -15   3   3          7.00         24.87         1.54 o                         
 -14   3   3        278.64        272.07         8.62 o                         
 -13   3   3        326.23        320.11        11.16 o                         
 -12   3   3        108.22        103.75         7.91 o                         
 -11   3   3        112.53        115.30         5.27 o                         
 -10   3   3        248.20        229.39        12.11 o                         
  -9   3   3         26.84         35.74         3.93 o                         
  -8   3   3        175.25        167.48         9.22 o                         
  -7   3   3         36.76         26.99         5.19 o                         
  -6   3   3          7.93         14.81         2.59 o                         
  -5   3   3        193.13        165.56         5.72 o                         
  -4   3   3         12.46         10.94         1.45 o                         
  -3   3   3        114.01        154.53         4.86 o                         
  -2   3   3        878.29        873.19        22.87 o                         
  -1   3   3         23.90         17.90         1.44 o                         
   0   3   3          0.12         16.67         1.83 o                         
   1   3   3          0.10          3.25         0.80 o                         
   2   3   3        156.29        157.53         4.46 o                         
   3   3   3        562.13        594.75        15.65 o                         
   4   3   3        760.51        742.77        19.60 o                         
   5   3   3          7.01          7.01         1.06 o                         
   6   3   3        361.50        344.34         9.16 o                         
   7   3   3         34.64         30.79         1.22 o                         
   8   3   3          8.91         10.70         0.91 o                         
   9   3   3         14.99         24.59         1.12 o                         
  10   3   3         71.08         66.26         2.02 o                         
  11   3   3         19.88         21.82         1.36 o                         
  12   3   3         29.17         30.44         2.55 o                         
  13   3   3          0.33          2.41         1.48 o                         
  14   3   3          7.45          5.65         2.22 o                         
  15   3   3         18.78         18.29         2.88 o                         
  16   3   3          2.61          0.31         2.51 o                         
  17   3   3         52.33         68.77         4.60 o                         
  18   3   3          0.12          1.43         6.12 o                         
 -19   4   3         16.92          8.37         5.99 o                         
 -18   4   3         20.45         18.01         4.42 o                         
 -17   4   3        184.98        211.43         9.37 o                         
 -16   4   3        144.19        134.41         8.02 o                         
 -15   4   3         24.84         36.76         3.81 o                         
 -14   4   3          4.10          4.08         2.31 o                         
 -13   4   3         44.49         28.37         4.27 o                         
 -12   4   3        226.21        215.49        12.29 o                         
 -11   4   3          1.24         -4.81         4.81 o                         
 -10   4   3         67.85         58.05         5.43 o                         
  -9   4   3          0.03         -3.43         3.43 o                         
  -8   4   3        265.88        265.53        13.71 o                         
  -7   4   3         25.50         36.34         4.55 o                         
  -6   4   3         25.91         20.33         1.60 o                         
  -5   4   3         79.15         83.49         3.47 o                         
  -4   4   3         73.36         84.24         2.55 o                         
  -3   4   3         77.34         80.40         2.88 o                         
  -2   4   3        187.42        188.95         5.69 o                         
  -1   4   3          0.52          5.10         1.47 o                         
   0   4   3        171.78        150.87         4.95 o                         
   1   4   3       1222.12       1242.63        28.76 o                         
   2   4   3         13.09         12.35         1.36 o                         
   3   4   3        152.87        158.33         6.69 o                         
   4   4   3         89.84         97.75         3.74 o                         
   5   4   3        192.89        186.56         5.84 o                         
   6   4   3        290.47        272.59         7.69 o                         
   7   4   3          1.52          2.71         1.32 o                         
   8   4   3          1.01          4.74         1.32 o                         
   9   4   3        154.19        135.79         5.57 o                         
  10   4   3         18.69         21.41         2.45 o                         
  11   4   3        117.07        133.65         5.29 o                         
  12   4   3        101.13         89.98         5.70 o                         
  13   4   3         12.36          7.34         2.51 o                         
  14   4   3          0.16          9.13         9.87 o                         
  15   4   3         16.38         20.86         3.75 o                         
  16   4   3          5.00          6.40         5.05 o                         
 -17   5   3          0.94          7.02         5.84 o                         
 -16   5   3          0.53          3.24         5.38 o                         
 -15   5   3         62.18         63.18         4.81 o                         
 -14   5   3         26.67         32.90         5.20 o                         
 -13   5   3          9.02         10.05         5.59 o                         
 -12   5   3          0.64          2.14         2.17 o                         
 -11   5   3          1.66          1.57         2.04 o                         
 -10   5   3          2.33          3.84         8.36 o                         
  -9   5   3        113.44         85.04        10.41 o                         
  -8   5   3        159.55        150.94         9.74 o                         
  -7   5   3        202.11        187.62        18.41 o                         
  -6   5   3         16.39         17.95         2.77 o                         
  -5   5   3         56.40         62.34         4.12 o                         
  -4   5   3         98.50        101.37         3.06 o                         
  -3   5   3        172.97        189.18         7.22 o                         
  -2   5   3         81.26         80.70         3.19 o                         
  -1   5   3        322.43        310.79         8.76 o                         
   0   5   3         70.32         58.69         2.73 o                         
   1   5   3        192.21        183.61         6.35 o                         
   2   5   3        459.27        494.05        12.90 o                         
   3   5   3          0.04          1.86         1.83 o                         
   4   5   3         10.29          6.77         0.99 o                         
   5   5   3        112.07        111.98         4.98 o                         
   6   5   3          3.49          3.68         1.74 o                         
   7   5   3         43.72         41.16         2.62 o                         
   8   5   3         47.15         59.55         4.32 o                         
   9   5   3          8.04          9.18         2.43 o                         
  10   5   3        103.87        111.05         5.20 o                         
  11   5   3         39.83         40.60         3.56 o                         
  12   5   3          0.03          0.37         2.77 o                         
  13   5   3         41.46         54.70         4.12 o                         
  14   5   3         24.72         22.41         6.06 o                         
 -13   6   3         24.30         37.18         5.00 o                         
 -12   6   3         25.92         23.51         3.33 o                         
 -11   6   3         24.33         28.09         3.53 o                         
 -10   6   3         46.77         58.93         7.55 o                         
  -9   6   3          9.45          5.21         2.34 o                         
  -8   6   3        120.01        122.87         6.72 o                         
  -7   6   3         14.15         12.29         2.76 o                         
  -6   6   3         17.82         27.05         3.08 o                         
  -5   6   3         42.51         37.63         5.37 o                         
  -4   6   3          5.88          9.11         5.18 o                         
  -3   6   3         46.52         39.24         5.79 o                         
  -2   6   3         98.99         91.28         4.23 o                         
  -1   6   3        114.10        101.33         7.79 o                         
   0   6   3          5.78          5.58         1.41 o                         
   1   6   3          4.54          6.89         1.72 o                         
   2   6   3          8.23          7.01         2.59 o                         
   3   6   3         42.09         43.06         2.80 o                         
   4   6   3         61.63         67.96         4.98 o                         
   5   6   3         18.14         13.66         2.80 o                         
   6   6   3          9.29         16.31         3.94 o                         
   7   6   3         10.71         20.58         2.74 o                         
   8   6   3         97.84        107.46         7.58 o                         
   9   6   3         22.71         31.70         3.99 o                         
  10   6   3          4.74          4.53         4.78 o                         
  -7   7   3          0.10          5.57         4.10 o                         
  -6   7   3          9.92         15.83         4.31 o                         
  -5   7   3          0.51          3.19         6.06 o                         
  -4   7   3          6.72         13.39        13.93 o                         
  -3   7   3          0.06          1.19         6.62 o                         
  -2   7   3          0.04          0.32         5.43 o                         
  -1   7   3          5.68          3.97         5.49 o                         
   0   7   3          8.89         18.02         7.53 o                         
   1   7   3         16.39          8.89        13.70 o                         
   2   7   3         10.44         24.84        10.88 o                         
   3   7   3          0.53          0.39         4.40 o                         
   4   7   3          3.73          0.39         4.65 o                         
 -23   0   4         18.56          9.95         5.74 o                         
 -22   0   4         15.75         22.96         4.88 o                         
 -21   0   4         42.26         49.63         5.18 o                         
 -20   0   4         33.12         20.02         4.78 o                         
 -19   0   4         35.77         53.68         3.58 o                         
 -18   0   4         22.84         17.34         3.16 o                         
 -17   0   4        115.38         91.58         4.06 o                         
 -16   0   4        104.73         86.72         4.88 o                         
 -15   0   4         44.91         46.31         4.39 o                         
 -14   0   4          0.02          0.15         1.63 o                         
 -13   0   4        908.74        899.90        28.11 o                         
 -12   0   4        629.69        699.31        23.50 o                         
 -11   0   4         47.53         47.32         4.02 o                         
 -10   0   4       3552.40       4022.44       129.46 o                         
  -9   0   4       2932.30       3153.63       102.79 o                         
  -8   0   4        567.45        591.16        19.82 o                         
  -7   0   4       3403.20       3625.78       139.76 o                         
  -6   0   4        259.16        266.74        13.47 o                         
  -5   0   4          1.91          6.25         2.71 o                         
  -4   0   4      11948.20      12000.51       449.81 o                         
  -3   0   4        682.32        664.31        19.55 o                         
  -2   0   4      16061.90      16766.25       449.42 o                         
  -1   0   4       4593.84       4425.34       117.36 o                         
   1   0   4       2032.94       2147.94        58.46 o                         
   2   0   4         78.24         96.50         2.88 o                         
   3   0   4        549.57        522.90        12.94 o                         
   4   0   4          0.88          4.24         1.01 o                         
   5   0   4         15.94         22.56         1.24 o                         
   6   0   4         49.81         40.86         1.55 o                         
   7   0   4        179.61        201.04         5.85 o                         
   8   0   4        418.77        425.13        12.88 o                         
   9   0   4       1211.18       1198.23        45.27 o                         
  10   0   4        195.35        193.97         8.54 o                         
  11   0   4        102.24         98.21         4.48 o                         
  12   0   4        645.60        657.40        35.02 o                         
  13   0   4        728.06        744.26        36.96 o                         
  14   0   4         49.14         51.53         4.36 o                         
  15   0   4        350.74        361.86        31.24 o                         
  16   0   4          0.00         -1.29         2.62 o                         
  17   0   4         75.38         82.13         6.10 o                         
  18   0   4          9.95          7.40         3.46 o                         
  19   0   4          0.12          4.46         9.19 o                         
 -23   1   4         34.19         49.49         6.01 o                         
 -22   1   4          4.52          2.71         2.67 o                         
 -21   1   4         18.64         21.48         2.48 o                         
 -20   1   4         21.52         25.58         1.91 o                         
 -19   1   4         28.21         32.68         2.04 o                         
 -18   1   4         13.64          6.23         1.48 o                         
 -17   1   4          1.05          1.54         1.27 o                         
 -16   1   4          1.47         -0.73         1.05 o                         
 -15   1   4          4.49          3.32         1.40 o                         
 -14   1   4          3.75          3.27         1.37 o                         
 -13   1   4        196.53        190.80         5.31 o                         
 -12   1   4         50.96         62.56         2.33 o                         
 -11   1   4          4.96          4.74         1.07 o                         
 -10   1   4        229.63        209.69         5.57 o                         
  -9   1   4        662.13        648.45        17.19 o                         
  -8   1   4        401.55        395.67        10.58 o                         
  -7   1   4          0.20         -0.46         0.78 o                         
  -6   1   4       1838.27       1907.87        50.57 o                         
  -5   1   4        152.32        173.15         4.96 o                         
  -4   1   4         13.04          7.95         0.69 o                         
  -3   1   4       1800.10       1716.60        40.45 o                         
  -2   1   4        301.91        296.99         6.56 o                         
  -1   1   4       5844.31       5968.62       117.53 o                         
   0   1   4       6279.70       6398.18       118.56 o                         
   1   1   4       1396.80       1392.41        26.38 o                         
   2   1   4        618.86        659.07        13.08 o                         
   3   1   4       1785.73       1819.89        34.18 o                         
   4   1   4         88.91         86.39         2.06 o                         
   5   1   4         84.64         71.21         1.89 o                         
   6   1   4         17.33          8.12         0.76 o                         
   7   1   4        708.19        726.19        13.91 o                         
   8   1   4       1651.42       1711.88        35.47 o                         
   9   1   4          0.08         -0.27         0.70 o                         
  10   1   4         79.30         82.30         2.62 o                         
  11   1   4        335.24        338.00         8.63 o                         
  12   1   4        738.59        771.67        20.06 o                         
  13   1   4         99.85        122.66         4.03 o                         
  14   1   4        322.87        304.95        10.06 o                         
  15   1   4         10.02          5.24         1.93 o                         
  16   1   4         15.22         30.90         4.69 o                         
  17   1   4         13.57         12.13         2.24 o                         
  18   1   4          3.88          2.55         2.26 o                         
  19   1   4          1.27          0.53         6.70 o                         
 -22   2   4         23.45         28.06         6.24 o                         
 -21   2   4         18.66         17.97         3.51 o                         
 -20   2   4         21.16         30.69         3.94 o                         
 -19   2   4          2.20          3.10         1.46 o                         
 -18   2   4         64.69         65.47         2.90 o                         
 -17   2   4         69.74         55.04         3.34 o                         
 -16   2   4         32.37         32.12         1.94 o                         
 -15   2   4        299.64        305.51        11.32 o                         
 -14   2   4        522.27        539.99        14.99 o                         
 -13   2   4        254.13        238.91         7.11 o                         
 -12   2   4          3.19          3.55         0.83 o                         
 -11   2   4          7.77          7.23         1.62 o                         
 -10   2   4          0.72          0.16         1.68 o                         
  -9   2   4        171.74        147.41         4.43 o                         
  -8   2   4          8.65          8.18         1.66 o                         
  -7   2   4       1037.79       1073.24        29.06 o                         
  -6   2   4       1104.89       1077.38        31.98 o                         
  -5   2   4        683.81        651.78        16.01 o                         
  -4   2   4        974.17       1022.12        23.33 o                         
  -3   2   4          3.53          6.45         0.86 o                         
  -2   2   4         19.65         21.18         0.96 o                         
  -1   2   4        145.12        131.95         3.06 o                         
   0   2   4        196.56        214.13         4.83 o                         
   1   2   4        258.24        226.12         5.05 o                         
   2   2   4        581.80        605.17        11.91 o                         
   3   2   4        824.90        851.08        16.62 o                         
   4   2   4        907.05        984.99        19.38 o                         
   5   2   4        309.71        304.15         6.13 o                         
   6   2   4        126.56        138.80         2.97 o                         
   7   2   4        169.72        181.38         3.82 o                         
   8   2   4          0.06          0.76         0.57 o                         
   9   2   4         44.92         43.30         2.04 o                         
  10   2   4         11.92         14.45         1.51 o                         
  11   2   4        128.31        121.59         4.59 o                         
  12   2   4        442.85        427.77        12.09 o                         
  13   2   4        132.26        129.84         4.50 o                         
  14   2   4         10.01          8.10         1.60 o                         
  15   2   4         37.87         40.50         2.65 o                         
  16   2   4        114.71        114.83         5.30 o                         
  17   2   4          7.89         16.82         3.72 o                         
  18   2   4          4.45          3.87         6.58 o                         
 -21   3   4          1.09          2.81         7.20 o                         
 -20   3   4          0.52          0.49         3.19 o                         
 -19   3   4          0.73         -1.70         2.70 o                         
 -18   3   4          0.77          0.94         2.34 o                         
 -17   3   4        138.37        136.52         5.48 o                         
 -16   3   4         11.95         12.95         2.20 o                         
 -15   3   4          9.67          8.81         1.04 o                         
 -14   3   4        160.42        154.58         5.01 o                         
 -13   3   4       1243.09       1250.54        46.45 o                         
 -12   3   4        156.46        168.21         7.24 o                         
 -11   3   4          7.28         16.45         4.86 o                         
 -10   3   4          0.57         -0.36         2.71 o                         
  -9   3   4         69.79         58.61         4.26 o                         
  -8   3   4         10.30          6.88         3.43 o                         
  -7   3   4        275.82        297.41        11.64 o                         
  -6   3   4        258.44        310.97        10.32 o                         
  -5   3   4        346.14        391.68        12.76 o                         
  -4   3   4       1421.87       1504.24        36.19 o                         
  -3   3   4        103.84        112.31         3.09 o                         
  -2   3   4        800.70        744.55        18.00 o                         
  -1   3   4         18.33         21.04         1.02 o                         
   0   3   4        399.72        404.92         9.53 o                         
   1   3   4          3.21          5.60         1.31 o                         
   2   3   4        443.57        484.03        11.21 o                         
   3   3   4        428.86        437.67        10.90 o                         
   4   3   4         47.97         41.41         1.85 o                         
   5   3   4         24.59         27.99         1.38 o                         
   6   3   4         17.56         23.43         1.42 o                         
   7   3   4          3.59          2.54         0.79 o                         
   8   3   4          6.54          8.33         0.88 o                         
   9   3   4        151.79        129.50         3.46 o                         
  10   3   4        104.41        117.32         4.05 o                         
  11   3   4         66.20         46.68         2.58 o                         
  12   3   4         63.59         57.15         3.04 o                         
  13   3   4         10.79          8.98         2.36 o                         
  14   3   4          7.68          4.83         2.32 o                         
  15   3   4          0.00          1.78         2.62 o                         
  16   3   4         28.15         50.18         7.82 o                         
  17   3   4        207.65        242.27        20.12 o                         
 -19   4   4         13.66         14.85         6.10 o                         
 -18   4   4         15.27         34.94         4.63 o                         
 -17   4   4         43.92         54.88         6.20 o                         
 -16   4   4         10.88         10.77         2.48 o                         
 -15   4   4          9.42          6.42         3.66 o                         
 -14   4   4          0.60          1.73         3.74 o                         
 -13   4   4         22.93         34.10         6.89 o                         
 -12   4   4        154.95        157.82         9.73 o                         
 -11   4   4          7.65         11.39         4.18 o                         
 -10   4   4         36.33         31.82         5.44 o                         
  -9   4   4          1.25         -0.11         4.77 o                         
  -8   4   4         20.85         19.94         4.18 o                         
  -7   4   4         38.76         32.30         4.61 o                         
  -6   4   4         70.75         67.88         7.53 o                         
  -5   4   4        289.56        283.24         9.63 o                         
  -4   4   4         13.85         16.42         1.65 o                         
  -3   4   4        167.97        183.41         5.33 o                         
  -2   4   4        109.40        103.57         3.31 o                         
  -1   4   4         16.24         20.65         1.42 o                         
   0   4   4         24.36         24.95         1.51 o                         
   1   4   4        423.18        442.00        10.43 o                         
   2   4   4        231.21        259.73         6.91 o                         
   3   4   4          3.28          7.67         2.36 o                         
   4   4   4         82.49         97.33         3.68 o                         
   5   4   4        270.92        281.52         7.94 o                         
   6   4   4         11.04          8.30         1.31 o                         
   7   4   4          9.74         15.78         2.91 o                         
   8   4   4          7.75          8.12         1.52 o                         
   9   4   4        124.22        109.62         5.33 o                         
  10   4   4        154.91        144.96         5.29 o                         
  11   4   4        187.65        220.30         8.93 o                         
  12   4   4        113.64        114.17         5.81 o                         
  13   4   4        100.85        104.49         4.94 o                         
  14   4   4          7.30          7.24         2.76 o                         
  15   4   4        100.70        109.25        13.09 o                         
 -17   5   4          1.70         -1.41         6.26 o                         
 -16   5   4          2.55         -0.60         2.93 o                         
 -15   5   4         12.67         23.23         3.21 o                         
 -14   5   4          0.38          5.82         4.04 o                         
 -13   5   4         10.11         19.51         4.24 o                         
 -12   5   4        119.92        127.40        14.98 o                         
 -11   5   4         51.58         53.01         6.14 o                         
 -10   5   4          0.61          1.52         3.62 o                         
  -9   5   4         34.04         37.10         5.65 o                         
  -8   5   4          1.07          2.79         3.84 o                         
  -7   5   4          0.01         -4.34         4.34 o                         
  -6   5   4          4.51          6.49         0.99 o                         
  -5   5   4         24.21         20.99         1.57 o                         
  -4   5   4          0.20          2.60         0.66 o                         
  -3   5   4        121.49        115.34         4.15 o                         
  -2   5   4         49.42         49.71         2.80 o                         
  -1   5   4          1.77          0.57         0.96 o                         
   0   5   4         25.66         23.65         1.77 o                         
   1   5   4        259.41        249.97         6.79 o                         
   2   5   4         22.40         20.88         1.60 o                         
   3   5   4         35.52         30.12         1.96 o                         
   4   5   4         11.75         14.97         2.00 o                         
   5   5   4          0.05          0.39         2.78 o                         
   6   5   4          3.10          5.86         1.95 o                         
   7   5   4          0.65          1.39         1.96 o                         
   8   5   4         94.86        112.88         6.52 o                         
   9   5   4        107.25        106.39         6.59 o                         
  10   5   4         20.20         31.40         3.40 o                         
  11   5   4        175.78        187.23         7.97 o                         
  12   5   4          3.05          0.50         4.76 o                         
  13   5   4         11.52         13.22         4.40 o                         
 -14   6   4          1.63          3.90         5.09 o                         
 -13   6   4          3.36         13.11         4.96 o                         
 -12   6   4         14.63         22.05         3.97 o                         
 -11   6   4          1.93          3.49         2.62 o                         
 -10   6   4          7.47          7.42         2.72 o                         
  -9   6   4         26.39         11.85         5.68 o                         
  -8   6   4         72.84         66.97         7.60 o                         
  -7   6   4         10.66         18.11         7.09 o                         
  -6   6   4         66.49         53.66         8.60 o                         
  -5   6   4          0.02          0.38         5.07 o                         
  -4   6   4         14.64         14.14         5.39 o                         
  -3   6   4        107.09        100.17         8.50 o                         
  -2   6   4        107.59        107.49         5.11 o                         
  -1   6   4        106.19        105.21         5.35 o                         
   0   6   4         19.10         15.41         2.33 o                         
   1   6   4          8.49          3.06         2.25 o                         
   2   6   4          0.32          0.09         1.47 o                         
   3   6   4          5.24          3.91         2.05 o                         
   4   6   4          0.03         -0.36         3.22 o                         
   5   6   4         44.28         44.54         4.12 o                         
   6   6   4         15.00         17.31         4.00 o                         
   7   6   4         29.29         31.62         3.90 o                         
   8   6   4          5.97          4.67         2.90 o                         
   9   6   4          0.60         -1.73         3.70 o                         
  10   6   4         37.43         44.00         5.86 o                         
  -7   7   4         31.70         26.85         5.01 o                         
  -6   7   4         73.55         93.92         9.73 o                         
  -5   7   4         30.58         46.75         7.92 o                         
  -4   7   4         13.90          7.18         6.29 o                         
  -3   7   4          9.36          1.43         5.99 o                         
  -2   7   4          6.29          4.91        11.74 o                         
  -1   7   4         12.11         11.56         6.20 o                         
   0   7   4         37.10         38.17         8.00 o                         
   1   7   4          1.20         11.56        13.75 o                         
   2   7   4          0.17          1.65        13.75 o                         
   3   7   4          1.52         -0.88         9.39 o                         
 -23   1   5          3.17          1.34         3.94 o                         
 -22   1   5          0.01          0.06         1.96 o                         
 -21   1   5          0.61         -1.32         1.64 o                         
 -20   1   5         67.79         76.66         3.40 o                         
 -19   1   5          0.08          0.51         1.43 o                         
 -18   1   5        101.61         97.41         3.76 o                         
 -17   1   5          1.51          0.22         1.61 o                         
 -16   1   5         20.28         16.99         1.87 o                         
 -15   1   5        168.69        155.43         5.25 o                         
 -14   1   5          4.98          5.28         2.14 o                         
 -13   1   5          0.90          2.21         1.18 o                         
 -12   1   5         34.35         33.97         2.67 o                         
 -11   1   5         91.12         96.26         3.56 o                         
 -10   1   5        216.05        230.59         6.67 o                         
  -9   1   5       1261.92       1197.96        32.11 o                         
  -8   1   5         71.18         71.62         2.74 o                         
  -7   1   5        104.64         98.88         4.74 o                         
  -6   1   5         17.86         18.04         1.21 o                         
  -5   1   5        253.79        275.92         7.14 o                         
  -4   1   5        363.73        349.85         8.46 o                         
  -3   1   5        196.18        212.16         4.88 o                         
  -2   1   5        227.79        208.36         4.51 o                         
  -1   1   5       1450.21       1536.76        28.82 o                         
   0   1   5        199.73        181.97         3.49 o                         
   1   1   5        122.05        106.39         2.27 o                         
   2   1   5          0.02          0.44         0.45 o                         
   3   1   5        127.23        139.36         2.97 o                         
   4   1   5       1007.32        984.00        19.45 o                         
   5   1   5        264.76        254.76         5.27 o                         
   6   1   5          0.47          1.89         0.68 o                         
   7   1   5        367.47        363.13         8.11 o                         
   8   1   5        200.09        210.10         5.49 o                         
   9   1   5          2.35          1.11         1.21 o                         
  10   1   5         61.38         59.25         2.34 o                         
  11   1   5        275.33        275.12         7.98 o                         
  12   1   5        830.72        849.98        23.73 o                         
  13   1   5          0.88          1.08         1.82 o                         
  14   1   5          6.03          3.06         1.79 o                         
  15   1   5          1.33         -0.36         1.91 o                         
  16   1   5          2.75          1.85         2.28 o                         
  17   1   5          0.02          2.05         2.30 o                         
  18   1   5         22.07         19.70         7.16 o                         
 -22   2   5          0.72          3.42         5.39 o                         
 -21   2   5         17.22         33.13         3.22 o                         
 -20   2   5         11.44         12.19         2.40 o                         
 -19   2   5        101.50        102.41         8.66 o                         
 -18   2   5         47.52         39.97         2.51 o                         
 -17   2   5         34.43         33.24         2.34 o                         
 -16   2   5         52.69         51.68         6.68 o                         
 -15   2   5        140.00        109.36         5.44 o                         
 -14   2   5          5.06          2.39         1.10 o                         
 -13   2   5         23.50         16.08         2.63 o                         
 -12   2   5        136.55        115.92         3.71 o                         
 -11   2   5        213.36        200.03         6.42 o                         
 -10   2   5          0.28          2.28         0.56 o                         
  -9   2   5        218.84        183.17         6.38 o                         
  -8   2   5         23.45         27.47         2.30 o                         
  -7   2   5         34.22         35.34         1.43 o                         
  -6   2   5        273.79        256.84         6.30 o                         
  -5   2   5        187.26        204.08         5.02 o                         
  -4   2   5         93.30         91.28         2.76 o                         
  -3   2   5       1368.53       1401.83        30.16 o                         
  -2   2   5        188.75        191.96         4.21 o                         
  -1   2   5        468.49        468.66         9.85 o                         
   0   2   5          0.71          1.19         0.84 o                         
   1   2   5         84.51         82.14         1.92 o                         
   2   2   5        411.28        411.36         7.84 o                         
   3   2   5        158.82        143.32         3.20 o                         
   4   2   5         92.94        102.53         2.31 o                         
   5   2   5        208.31        216.37         4.43 o                         
   6   2   5         16.43         13.73         1.07 o                         
   7   2   5        144.75        134.26         3.36 o                         
   8   2   5         47.30         49.40         2.40 o                         
   9   2   5         42.46         47.75         2.17 o                         
  10   2   5         44.18         47.39         2.14 o                         
  11   2   5          0.75          1.79         1.14 o                         
  12   2   5        139.84        146.90         6.05 o                         
  13   2   5         17.92         12.51         2.87 o                         
  14   2   5          5.37          5.32         2.24 o                         
  15   2   5         91.88         87.62         8.48 o                         
  16   2   5         37.36         30.64         3.31 o                         
  17   2   5         65.06         54.39         8.10 o                         
 -21   3   5          2.15          4.27         5.77 o                         
 -20   3   5         23.28         28.96         5.80 o                         
 -19   3   5         29.46         30.88         3.57 o                         
 -18   3   5         54.28         43.47         5.08 o                         
 -17   3   5        123.15        102.43         6.66 o                         
 -16   3   5         43.76         37.22         2.86 o                         
 -15   3   5          2.96          1.91         2.01 o                         
 -14   3   5         11.45         10.84         1.41 o                         
 -13   3   5         13.94         11.19         1.17 o                         
 -12   3   5        158.63        139.70         4.07 o                         
 -11   3   5        109.53        102.42         4.86 o                         
 -10   3   5        242.71        233.16         9.56 o                         
  -9   3   5         35.12         35.33         4.75 o                         
  -8   3   5         10.97         11.46         3.64 o                         
  -7   3   5        207.70        198.22         6.92 o                         
  -6   3   5         50.13         61.84         3.10 o                         
  -5   3   5         33.64         31.03         1.41 o                         
  -4   3   5        645.12        653.73        15.85 o                         
  -3   3   5          4.30          7.68         0.93 o                         
  -2   3   5        740.26        728.45        15.80 o                         
  -1   3   5          0.34          2.15         0.65 o                         
   0   3   5        228.90        226.43         5.14 o                         
   1   3   5         85.69         88.08         2.48 o                         
   2   3   5         51.70         39.84         1.91 o                         
   3   3   5         61.39         57.31         1.94 o                         
   4   3   5        245.45        246.95         5.76 o                         
   5   3   5         10.90         17.47         1.19 o                         
   6   3   5         23.88         12.94         1.32 o                         
   7   3   5        205.47        206.56         4.74 o                         
   8   3   5          6.73          9.41         1.19 o                         
   9   3   5          9.62         12.84         1.14 o                         
  10   3   5         39.49         43.14         2.54 o                         
  11   3   5        201.10        190.58         7.02 o                         
  12   3   5         24.13         23.91         2.11 o                         
  13   3   5          3.89          0.72         3.42 o                         
  14   3   5         29.48         30.17         3.04 o                         
  15   3   5          3.10          3.02         2.60 o                         
  16   3   5         14.45         10.05         4.89 o                         
 -20   4   5         12.60          9.41         5.35 o                         
 -19   4   5         62.38         67.59         7.64 o                         
 -18   4   5         23.59         38.92         5.78 o                         
 -17   4   5         68.25         70.49         6.12 o                         
 -16   4   5          2.00          0.30         3.88 o                         
 -15   4   5          9.23          8.80         5.09 o                         
 -14   4   5         47.91         30.05         7.90 o                         
 -13   4   5          7.66          4.10         3.67 o                         
 -12   4   5         26.19         29.52         6.22 o                         
 -11   4   5         10.27         12.86         3.84 o                         
 -10   4   5          0.03          0.48         4.20 o                         
  -9   4   5         22.04         26.26         8.09 o                         
  -8   4   5         40.06         41.29         5.21 o                         
  -7   4   5        188.00        150.05        10.30 o                         
  -6   4   5         23.08         24.02         3.62 o                         
  -5   4   5          4.97          5.37         1.17 o                         
  -4   4   5         26.84         27.38         1.65 o                         
  -3   4   5          0.82          0.25         1.07 o                         
  -2   4   5        124.78        121.63         3.54 o                         
  -1   4   5        478.51        475.58        11.35 o                         
   0   4   5         29.80         33.39         2.39 o                         
   1   4   5        110.11        120.96         3.68 o                         
   2   4   5         43.24         42.01         1.97 o                         
   3   4   5        458.18        446.65        12.33 o                         
   4   4   5        416.82        441.46        12.32 o                         
   5   4   5          3.93          2.79         1.92 o                         
   6   4   5          2.57          1.34         2.26 o                         
   7   4   5        150.20        131.64         4.72 o                         
   8   4   5          5.92          5.18         3.13 o                         
   9   4   5         19.13         19.60         2.13 o                         
  10   4   5        138.84        159.07         6.44 o                         
  11   4   5         92.84         85.94         4.78 o                         
  12   4   5         86.84         98.50         4.95 o                         
  13   4   5          1.31          0.40         2.64 o                         
  14   4   5          0.98         -4.73         4.73 o                         
  15   4   5          0.03         -4.61         4.61 o                         
 -17   5   5          7.13          2.59         4.45 o                         
 -16   5   5          9.39         12.30         4.19 o                         
 -15   5   5          6.40          5.60         4.35 o                         
 -14   5   5         37.39         39.61         6.60 o                         
 -13   5   5          3.46          3.97         4.32 o                         
 -12   5   5         16.99         12.36         5.18 o                         
 -11   5   5          3.49          5.76         4.98 o                         
 -10   5   5         46.85         57.98        10.00 o                         
  -9   5   5         23.41         15.49         5.25 o                         
  -8   5   5          8.29          5.99         4.58 o                         
  -7   5   5          5.91          2.82         6.48 o                         
  -6   5   5        179.51        189.59        11.98 o                         
  -5   5   5         39.71         33.81         2.90 o                         
  -4   5   5          4.13          3.05         1.96 o                         
  -3   5   5        144.56        141.90         4.90 o                         
  -2   5   5         56.53         68.53         3.09 o                         
  -1   5   5         92.20         87.83         3.33 o                         
   0   5   5        311.44        290.90         9.75 o                         
   1   5   5         11.73         17.34         2.23 o                         
   2   5   5         11.71          8.43         1.47 o                         
   3   5   5         21.45         18.68         2.29 o                         
   4   5   5          4.52          5.17         1.83 o                         
   5   5   5         39.49         35.87         2.81 o                         
   6   5   5         34.23         33.07         3.56 o                         
   7   5   5          6.11          4.25         3.18 o                         
   8   5   5         50.78         60.73         5.13 o                         
   9   5   5         54.63         66.35         4.41 o                         
  10   5   5          7.17         12.93         3.01 o                         
  11   5   5         93.98         89.66         5.40 o                         
  12   5   5         32.68         27.04         5.44 o                         
 -14   6   5          0.09          4.94         5.19 o                         
 -13   6   5          0.14         -1.58         4.74 o                         
 -12   6   5          3.26          6.26         6.42 o                         
 -11   6   5          0.02          0.10         5.91 o                         
 -10   6   5          7.17         11.76        11.07 o                         
  -9   6   5          7.21          5.80         4.67 o                         
  -8   6   5          0.39         -0.86         4.42 o                         
  -7   6   5          9.38         16.81         5.94 o                         
  -6   6   5         15.65          7.31         5.55 o                         
  -5   6   5          1.90          7.19         5.58 o                         
  -4   6   5          0.80         -5.24         5.24 o                         
  -3   6   5        110.24        120.62        25.36 o                         
  -2   6   5        112.24        119.14         6.92 o                         
  -1   6   5         13.49         18.55         3.59 o                         
   0   6   5          0.08          5.12         2.26 o                         
   1   6   5         34.00         33.73         3.60 o                         
   2   6   5          2.72          2.26         2.34 o                         
   3   6   5          0.29         -1.33         1.81 o                         
   4   6   5          8.18          9.02         2.17 o                         
   5   6   5         26.82         40.75         3.34 o                         
   6   6   5        190.99        201.93         7.58 o                         
   7   6   5         60.72         54.07         4.26 o                         
   8   6   5          1.53          0.05         4.29 o                         
   9   6   5         13.23         22.81         6.12 o                         
  -6   7   5          8.31          9.25        13.72 o                         
  -5   7   5          6.68          6.38         6.85 o                         
  -4   7   5          1.05         -4.35         7.13 o                         
  -3   7   5         21.67         27.21         7.29 o                         
  -2   7   5          5.37          4.53         6.36 o                         
  -1   7   5         16.26         19.07         6.87 o                         
   0   7   5         21.20         12.84         7.18 o                         
   1   7   5          1.61         11.51        14.40 o                         
 -23   0   6        110.46        100.59        16.39 o                         
 -22   0   6          1.11          3.86         2.37 o                         
 -21   0   6         31.15         18.54         2.63 o                         
 -20   0   6          6.15          7.79         3.46 o                         
 -19   0   6         85.78         76.21         5.64 o                         
 -18   0   6        619.09        562.93        26.04 o                         
 -17   0   6          3.70          1.22         2.67 o                         
 -16   0   6        310.21        271.70        15.13 o                         
 -15   0   6         26.66         31.98         3.63 o                         
 -14   0   6        790.77        739.09        28.66 o                         
 -13   0   6          1.03          0.16         3.02 o                         
 -12   0   6         43.39         37.91         3.52 o                         
 -11   0   6         27.33         19.27         3.45 o                         
 -10   0   6         67.21         78.18         8.34 o                         
  -9   0   6        103.95        105.80         5.52 o                         
  -8   0   6       1352.15       1422.41        46.33 o                         
  -7   0   6         50.35         54.22         3.83 o                         
  -6   0   6        618.91        684.64        26.57 o                         
  -5   0   6       2901.44       3160.62       101.21 o                         
  -4   0   6         23.00         20.57         1.97 o                         
  -3   0   6       1171.37       1210.67        32.63 o                         
  -2   0   6        131.24        137.26         4.03 o                         
  -1   0   6        329.40        322.56         8.94 o                         
   0   0   6         55.90         73.65         4.01 o                         
   1   0   6        349.57        366.09         9.83 o                         
   2   0   6         87.48         93.76         3.65 o                         
   3   0   6        317.69        337.70         9.41 o                         
   4   0   6        730.31        716.25        18.11 o                         
   5   0   6        950.31        932.71        24.75 o                         
   6   0   6        279.84        301.12        10.50 o                         
   7   0   6       2039.42       2087.87        67.12 o                         
   8   0   6        553.74        575.85        18.46 o                         
   9   0   6          4.34          0.56         1.94 o                         
  10   0   6         34.68         33.51         3.89 o                         
  11   0   6        353.28        332.16        16.19 o                         
  12   0   6         83.56         70.31         5.34 o                         
  13   0   6        531.45        575.20        28.31 o                         
  14   0   6         11.41         19.29        11.82 o                         
  15   0   6        146.35        150.65         9.91 o                         
  16   0   6        114.55        128.67        17.74 o                         
  17   0   6          0.16          8.64         9.45 o                         
 -23   1   6          8.28          2.89         3.86 o                         
 -22   1   6         14.40         16.33         2.45 o                         
 -21   1   6         17.94         22.08         2.21 o                         
 -20   1   6          6.62          6.93         1.98 o                         
 -19   1   6         36.71         34.75         2.88 o                         
 -18   1   6         37.02         34.12         2.65 o                         
 -17   1   6         25.06         22.52         6.21 o                         
 -16   1   6         17.13         20.10         3.16 o                         
 -15   1   6          4.03          0.93         1.61 o                         
 -14   1   6         43.69         38.79         3.25 o                         
 -13   1   6        176.69        170.16         6.58 o                         
 -12   1   6         60.89         52.07         3.54 o                         
 -11   1   6         73.98         95.50         3.39 o                         
 -10   1   6         31.01         27.12         1.67 o                         
  -9   1   6        174.26        170.50         5.36 o                         
  -8   1   6       1891.92       1932.67        47.35 o                         
  -7   1   6        280.76        301.76         7.90 o                         
  -6   1   6        124.54        124.08         5.02 o                         
  -5   1   6        592.86        627.96        14.56 o                         
  -4   1   6         16.11         24.50         1.66 o                         
  -3   1   6        408.38        423.77         8.91 o                         
  -2   1   6        551.66        606.34        12.19 o                         
  -1   1   6          8.42          6.67         0.68 o                         
   0   1   6        680.78        666.54        12.09 o                         
   1   1   6         36.44         39.21         1.34 o                         
   2   1   6        523.30        530.92        10.10 o                         
   3   1   6        108.32        132.23         2.92 o                         
   4   1   6        337.02        318.70         6.60 o                         
   5   1   6         92.38         75.88         2.08 o                         
   6   1   6        346.78        349.89         9.04 o                         
   7   1   6         85.46         74.10         2.59 o                         
   8   1   6          4.62          7.65         2.30 o                         
   9   1   6        125.87        128.02         4.46 o                         
  10   1   6        199.56        193.97         6.56 o                         
  11   1   6         29.79         32.51         2.66 o                         
  12   1   6         30.88         29.71         2.37 o                         
  13   1   6          1.20          6.37         2.38 o                         
  14   1   6          0.08          4.33         2.04 o                         
  15   1   6         83.61         79.96         4.45 o                         
  16   1   6          0.41          0.44         3.20 o                         
  17   1   6          0.00          1.04         6.95 o                         
 -23   2   6          0.03          1.53         5.85 o                         
 -22   2   6          2.62          1.92         5.30 o                         
 -21   2   6          4.82          8.94         2.87 o                         
 -20   2   6          3.97          3.69         3.35 o                         
 -19   2   6         14.88         12.65         2.92 o                         
 -18   2   6         33.17         20.89         2.68 o                         
 -17   2   6         19.42         25.82         2.37 o                         
 -16   2   6         23.87         17.01         2.62 o                         
 -15   2   6        152.99        169.75         5.78 o                         
 -14   2   6          3.27          0.77         0.97 o                         
 -13   2   6        332.67        302.67         9.36 o                         
 -12   2   6        373.18        361.35        11.53 o                         
 -11   2   6         29.23         30.70         1.72 o                         
 -10   2   6          2.05          0.81         1.12 o                         
  -9   2   6       1423.71       1470.92        36.56 o                         
  -8   2   6         26.86         37.26         1.53 o                         
  -7   2   6        690.66        704.09        16.80 o                         
  -6   2   6        248.41        246.31         6.24 o                         
  -5   2   6        218.43        258.49         6.31 o                         
  -4   2   6         43.96         47.58         1.54 o                         
  -3   2   6          7.43          6.27         0.67 o                         
  -2   2   6        655.70        647.92        13.67 o                         
  -1   2   6        710.49        743.45        15.50 o                         
   0   2   6       1373.62       1375.70        29.18 o                         
   1   2   6         32.18         18.48         1.27 o                         
   2   2   6        332.59        336.46         7.00 o                         
   3   2   6        103.92        100.96         2.60 o                         
   4   2   6         34.88         27.01         1.16 o                         
   5   2   6        210.60        203.97         4.89 o                         
   6   2   6          4.56          4.36         1.31 o                         
   7   2   6          0.07          1.97         0.88 o                         
   8   2   6          9.89         19.67         1.85 o                         
   9   2   6         37.20         31.37         2.74 o                         
  10   2   6         84.74         85.30         3.19 o                         
  11   2   6        274.19        261.50         8.00 o                         
  12   2   6         40.01         48.50         3.56 o                         
  13   2   6         12.22         12.67         2.06 o                         
  14   2   6         47.94         45.42         4.43 o                         
  15   2   6          1.31         -1.31         2.32 o                         
  16   2   6          3.74          5.70         3.86 o                         
  17   2   6         63.54         55.12         8.66 o                         
 -21   3   6        145.52        179.89        11.76 o                         
 -20   3   6         26.90         37.74         5.30 o                         
 -19   3   6          0.00         -2.55         3.91 o                         
 -18   3   6          0.14          5.56         4.21 o                         
 -17   3   6         14.67         10.87         9.07 o                         
 -16   3   6          0.24          0.12         1.98 o                         
 -15   3   6         29.14         31.98         1.88 o                         
 -14   3   6        343.95        373.78        11.89 o                         
 -13   3   6        905.66        874.63        26.40 o                         
 -12   3   6        631.67        583.42        34.72 o                         
 -11   3   6          1.95          3.63         3.20 o                         
 -10   3   6          7.91          7.30         2.35 o                         
  -9   3   6         10.29         10.93         1.25 o                         
  -8   3   6          8.25          6.16         1.12 o                         
  -7   3   6          0.25          1.27         0.46 o                         
  -6   3   6         61.49         61.39         2.47 o                         
  -5   3   6        290.09        299.68         7.58 o                         
  -4   3   6          1.53          1.12         0.70 o                         
  -3   3   6         79.51         95.17         3.27 o                         
  -2   3   6          2.68          2.99         0.68 o                         
  -1   3   6        106.59        113.62         3.03 o                         
   0   3   6        407.77        423.41         9.53 o                         
   1   3   6        236.08        229.89         5.09 o                         
   2   3   6          0.32         -0.77         0.77 o                         
   3   3   6          4.33          3.28         0.88 o                         
   4   3   6         14.19         11.12         1.30 o                         
   5   3   6          6.64          9.40         1.06 o                         
   6   3   6         11.88         10.11         1.05 o                         
   7   3   6         89.82         84.80         3.07 o                         
   8   3   6          3.21          0.70         1.32 o                         
   9   3   6         34.98         25.41         2.41 o                         
  10   3   6          3.60          5.61         2.07 o                         
  11   3   6          0.28          1.56         1.91 o                         
  12   3   6          0.26          6.64         1.63 o                         
  13   3   6         49.42         46.97         3.52 o                         
  14   3   6          0.58          1.02         2.84 o                         
  15   3   6         20.53         29.95         7.16 o                         
 -20   4   6         45.29         46.54         7.74 o                         
 -19   4   6          4.95          5.73         5.31 o                         
 -18   4   6          8.39         11.76         4.96 o                         
 -17   4   6         15.91         16.67         5.69 o                         
 -16   4   6          2.21          0.63         7.08 o                         
 -15   4   6          7.30          9.47         4.38 o                         
 -14   4   6        151.22        168.26        10.85 o                         
 -13   4   6         77.24         58.95         9.33 o                         
 -12   4   6          8.43          4.41         3.85 o                         
 -11   4   6         17.30         24.51         4.51 o                         
 -10   4   6          4.41          1.56         4.24 o                         
  -9   4   6          1.79         -1.55         4.23 o                         
  -8   4   6        155.47        132.09        10.04 o                         
  -7   4   6         64.55         52.32         5.26 o                         
  -6   4   6        122.75        115.01         4.82 o                         
  -5   4   6         88.94         89.01         3.61 o                         
  -4   4   6         33.47         39.38         2.10 o                         
  -3   4   6          0.85          1.73         1.05 o                         
  -2   4   6        215.41        225.14         5.77 o                         
  -1   4   6        208.71        210.97         5.79 o                         
   0   4   6        232.14        226.95         6.15 o                         
   1   4   6        332.97        352.74        10.69 o                         
   2   4   6         10.16         13.96         1.39 o                         
   3   4   6         31.01         28.27         2.20 o                         
   4   4   6          6.91          8.40         1.26 o                         
   5   4   6          2.42          1.84         1.84 o                         
   6   4   6          0.14         -0.10         1.93 o                         
   7   4   6         11.40          8.30         2.89 o                         
   8   4   6         38.70         31.92         3.34 o                         
   9   4   6         23.83         18.57         2.65 o                         
  10   4   6         76.03         56.80         5.23 o                         
  11   4   6         39.17         39.17         3.26 o                         
  12   4   6          1.26          2.91         2.74 o                         
  13   4   6          0.36          0.30         4.13 o                         
  14   4   6         15.23          8.48         6.11 o                         
 -17   5   6          3.77          3.07         5.34 o                         
 -16   5   6         30.01         38.41         7.22 o                         
 -15   5   6         52.09         62.22        15.06 o                         
 -14   5   6          0.37          4.56         6.53 o                         
 -13   5   6          5.50         11.32         5.83 o                         
 -12   5   6          0.01         -0.54         4.15 o                         
 -11   5   6          5.56          7.95         5.38 o                         
 -10   5   6          8.37          3.76         5.29 o                         
  -9   5   6          0.44          6.19         5.04 o                         
  -8   5   6         48.44         37.57         9.67 o                         
  -7   5   6        155.57        125.55         7.44 o                         
  -6   5   6         11.88         13.40         1.78 o                         
  -5   5   6         22.21         31.25         2.59 o                         
  -4   5   6          4.84          4.92         2.74 o                         
  -3   5   6         53.16         30.31         3.36 o                         
  -2   5   6         20.62         19.94         2.48 o                         
  -1   5   6         90.39         99.01         4.13 o                         
   0   5   6         17.29         23.46         2.20 o                         
   1   5   6        103.27        116.51         4.24 o                         
   2   5   6          0.42          1.02         2.23 o                         
   3   5   6         54.06         61.12         3.50 o                         
   4   5   6          9.30         10.86         2.42 o                         
   5   5   6          9.81          6.37         2.85 o                         
   6   5   6         66.33         71.02         4.75 o                         
   7   5   6          9.02          8.85         2.46 o                         
   8   5   6         57.14         52.71         3.91 o                         
   9   5   6         57.67         50.85         4.59 o                         
  10   5   6          2.15         -1.39         2.87 o                         
  11   5   6          1.56         10.69         5.01 o                         
 -13   6   6          1.56          0.52         6.66 o                         
 -12   6   6          0.39          6.67         8.42 o                         
 -11   6   6          0.46          5.11        15.54 o                         
 -10   6   6         23.53         38.26         7.34 o                         
  -9   6   6         60.40         66.02         8.45 o                         
  -8   6   6          3.16         12.28         6.44 o                         
  -7   6   6          1.56          6.76         7.05 o                         
  -6   6   6         31.42         63.44        12.75 o                         
  -5   6   6          7.96          7.86         7.06 o                         
  -4   6   6          6.88         10.67         5.95 o                         
  -3   6   6         41.74         50.46         9.04 o                         
  -2   6   6          2.01          2.81         3.51 o                         
  -1   6   6          0.87          1.92         1.79 o                         
   0   6   6          0.97          2.13         2.00 o                         
   1   6   6          1.65          2.58         2.03 o                         
   2   6   6          5.33          4.40         1.97 o                         
   3   6   6          2.94          5.79         2.26 o                         
   4   6   6          3.10          6.62         2.30 o                         
   5   6   6         22.54         31.27         3.19 o                         
   6   6   6          0.01         -0.25         4.17 o                         
   7   6   6         15.53         28.10         5.11 o                         
  -5   7   6          4.70          3.98         7.26 o                         
  -4   7   6         24.40         28.47         7.96 o                         
  -3   7   6          0.21         -5.87         7.00 o                         
  -2   7   6          2.27          2.19         6.98 o                         
  -1   7   6         27.31         35.04         8.68 o                         
 -23   1   7          0.99          6.38         4.40 o                         
 -22   1   7         48.99         53.84         3.77 o                         
 -21   1   7          0.03         -1.16         2.30 o                         
 -20   1   7         42.81         41.72         3.19 o                         
 -19   1   7         35.64         25.96         2.57 o                         
 -18   1   7        179.60        172.44         7.03 o                         
 -17   1   7          3.34          2.92         2.09 o                         
 -16   1   7        158.05        141.94         5.91 o                         
 -15   1   7          0.15          0.83         2.18 o                         
 -14   1   7         16.79         14.60         4.63 o                         
 -13   1   7        108.80        121.73         5.84 o                         
 -12   1   7        193.91        196.20         6.68 o                         
 -11   1   7          9.06          6.16         1.81 o                         
 -10   1   7       1080.65       1140.68        28.45 o                         
  -9   1   7        838.48        842.86        20.87 o                         
  -8   1   7          0.04         -0.17         1.02 o                         
  -7   1   7        160.35        178.82         5.13 o                         
  -6   1   7         46.88         55.82         1.97 o                         
  -5   1   7          0.42          0.34         0.73 o                         
  -4   1   7        913.23        972.86        20.32 o                         
  -3   1   7          1.35          1.76         0.73 o                         
  -2   1   7       2584.13       2712.39        50.91 o                         
  -1   1   7       1504.20       1537.54        29.10 o                         
   0   1   7       1683.68       1727.49        30.94 o                         
   1   1   7         89.95         68.26         2.47 o                         
   2   1   7        277.96        288.64         5.48 o                         
   3   1   7       1188.38       1204.17        23.73 o                         
   4   1   7        164.70        181.59         4.95 o                         
   5   1   7         32.94         37.14         1.46 o                         
   6   1   7         26.11         26.18         2.23 o                         
   7   1   7         11.96         11.67         1.52 o                         
   8   1   7          5.33          5.30         2.05 o                         
   9   1   7         47.92         46.50         2.49 o                         
  10   1   7          0.29          0.44         1.54 o                         
  11   1   7         65.11         56.84         3.71 o                         
  12   1   7        573.93        592.80        20.71 o                         
  13   1   7         41.10         32.65         3.37 o                         
  14   1   7          0.03         -2.23         2.23 o                         
  15   1   7         29.91         29.76         3.93 o                         
  16   1   7          7.89          6.01         7.18 o                         
 -23   2   7         33.58         30.60         8.77 o                         
 -22   2   7         91.02        114.64        13.84 o                         
 -21   2   7         99.95        118.51        10.36 o                         
 -20   2   7          5.05          1.23         3.22 o                         
 -19   2   7         64.43         62.13         4.40 o                         
 -18   2   7        108.14         87.34         5.19 o                         
 -17   2   7        171.41        164.37         7.69 o                         
 -16   2   7         47.13         43.38         2.56 o                         
 -15   2   7        404.61        414.55        13.01 o                         
 -14   2   7        862.56        939.27        28.27 o                         
 -13   2   7       1404.36       1413.44        46.30 o                         
 -12   2   7        139.20        123.85         5.37 o                         
 -11   2   7          3.82          5.78         1.02 o                         
 -10   2   7        186.55        177.02         5.70 o                         
  -9   2   7         99.82        106.00         3.70 o                         
  -8   2   7         83.62         77.70         3.59 o                         
  -7   2   7        229.65        237.85         6.55 o                         
  -6   2   7        109.40        144.07         3.89 o                         
  -5   2   7        679.88        709.53        15.48 o                         
  -4   2   7         73.13         91.65         2.67 o                         
  -3   2   7        421.46        438.90         9.27 o                         
  -2   2   7        406.08        399.14         8.51 o                         
  -1   2   7        137.50        148.22         3.57 o                         
   0   2   7       1237.35       1257.53        24.69 o                         
   1   2   7         25.32         37.06         1.82 o                         
   2   2   7          0.00          1.38         0.73 o                         
   3   2   7        131.60        127.48         3.45 o                         
   4   2   7        169.25        165.26         4.73 o                         
   5   2   7        113.03        106.30         3.22 o                         
   6   2   7        207.08        209.59         5.67 o                         
   7   2   7         73.65         80.27         3.36 o                         
   8   2   7          4.62          7.71         1.47 o                         
   9   2   7        148.58        142.90         4.79 o                         
  10   2   7         10.21          8.49         2.87 o                         
  11   2   7         13.92         10.28         2.12 o                         
  12   2   7         12.51         14.71         2.35 o                         
  13   2   7          0.07          1.41         2.12 o                         
  14   2   7          0.74          1.81         2.99 o                         
  15   2   7         10.07         15.03         3.03 o                         
  16   2   7         87.75         69.78         9.22 o                         
 -21   3   7         37.20         50.96         6.58 o                         
 -20   3   7        157.15        162.88        16.12 o                         
 -19   3   7        103.35         97.26         8.66 o                         
 -18   3   7          1.31          2.08         5.56 o                         
 -17   3   7         20.17         12.80         5.51 o                         
 -16   3   7        243.47        222.17        31.07 o                         
 -15   3   7        147.93        143.10         6.93 o                         
 -14   3   7         79.87         88.99         4.02 o                         
 -13   3   7          9.43          8.24         1.65 o                         
 -12   3   7        231.05        220.34         7.11 o                         
 -11   3   7         96.91         87.11         4.37 o                         
 -10   3   7         42.01         43.66         4.72 o                         
  -9   3   7        164.38        157.43         6.71 o                         
  -8   3   7          5.59          6.80         0.57 o                         
  -7   3   7        192.48        199.04         5.78 o                         
  -6   3   7        203.13        201.20         6.26 o                         
  -5   3   7         74.58         71.54         2.08 o                         
  -4   3   7        106.92        108.22         3.04 o                         
  -3   3   7         12.04          8.10         1.08 o                         
  -2   3   7        584.85        534.21        12.72 o                         
  -1   3   7          9.57         10.52         1.46 o                         
   0   3   7          4.10          4.10         0.94 o                         
   1   3   7        474.18        477.74        11.65 o                         
   2   3   7          7.23          5.16         1.44 o                         
   3   3   7         16.87         15.71         1.96 o                         
   4   3   7          2.78          2.45         1.35 o                         
   5   3   7         24.22         28.50         1.66 o                         
   6   3   7         23.98         16.36         2.05 o                         
   7   3   7        106.69        102.29         4.61 o                         
   8   3   7         49.24         44.08         2.00 o                         
   9   3   7          9.32          8.26         1.35 o                         
  10   3   7         77.39         73.76         4.70 o                         
  11   3   7          8.86          7.42         2.02 o                         
  12   3   7         10.25         10.47         2.09 o                         
  13   3   7          1.92          1.66         3.53 o                         
  14   3   7         23.55         29.61         8.16 o                         
 -20   4   7         17.41         19.82         7.00 o                         
 -19   4   7        103.49         99.96         8.98 o                         
 -18   4   7          1.11         -0.35         6.30 o                         
 -17   4   7          2.89         -3.81         5.99 o                         
 -16   4   7         36.57         45.24         6.36 o                         
 -15   4   7         15.47         19.56         8.51 o                         
 -14   4   7         44.72         28.37         5.71 o                         
 -13   4   7        130.47        113.65        16.06 o                         
 -12   4   7         76.54         88.99         7.15 o                         
 -11   4   7         26.99         23.77         3.34 o                         
 -10   4   7        113.63        109.84         5.69 o                         
  -9   4   7          5.82         11.97         2.92 o                         
  -8   4   7        535.78        544.25        17.88 o                         
  -7   4   7         33.68         39.31         2.55 o                         
  -6   4   7          7.33         11.26         1.54 o                         
  -5   4   7          2.06          3.55         0.85 o                         
  -4   4   7        105.62        103.56         3.15 o                         
  -3   4   7         57.81         57.06         2.12 o                         
  -2   4   7          9.57         14.29         1.46 o                         
  -1   4   7        815.12        774.49        21.17 o                         
   0   4   7         71.66         72.47         3.07 o                         
   1   4   7        389.34        351.27        10.68 o                         
   2   4   7         17.81         15.64         1.53 o                         
   3   4   7        466.27        443.23        13.81 o                         
   4   4   7         22.98         16.98         2.61 o                         
   5   4   7          1.91          0.95         1.22 o                         
   6   4   7         12.07          8.86         2.30 o                         
   7   4   7         57.58         58.26         6.54 o                         
   8   4   7         40.86         35.94         3.83 o                         
   9   4   7          3.54          4.31         2.63 o                         
  10   4   7          1.05          3.02         3.65 o                         
  11   4   7         41.62         54.53         4.07 o                         
  12   4   7          1.80         -1.12         3.74 o                         
  13   4   7         17.91         18.84         6.49 o                         
 -17   5   7          1.67         -4.02        10.29 o                         
 -16   5   7         10.19         27.04         7.33 o                         
 -15   5   7         11.18          7.75         6.52 o                         
 -14   5   7          2.81          0.91         5.98 o                         
 -13   5   7          5.83          3.08         4.92 o                         
 -12   5   7         19.92         24.57        18.61 o                         
 -11   5   7         90.80         93.95         8.64 o                         
 -10   5   7        127.83        133.22        20.87 o                         
  -9   5   7         56.91         50.46         6.11 o                         
  -8   5   7         53.24         62.00         7.25 o                         
  -7   5   7        115.62        118.99         6.59 o                         
  -6   5   7          2.32          5.78         1.73 o                         
  -5   5   7         28.38         21.72         2.36 o                         
  -4   5   7         79.63         85.30         4.01 o                         
  -3   5   7         15.15         14.79         1.80 o                         
  -2   5   7         15.53         20.64         2.62 o                         
  -1   5   7         83.62         70.98         3.80 o                         
   0   5   7        102.01        105.82         3.88 o                         
   1   5   7          5.17          2.54         2.34 o                         
   2   5   7        213.40        205.57        10.53 o                         
   3   5   7         10.88         14.81         2.26 o                         
   4   5   7          1.16          2.15         2.10 o                         
   5   5   7          6.07          5.02         2.32 o                         
   6   5   7          0.00          4.80         3.79 o                         
   7   5   7          6.93          6.89         2.97 o                         
   8   5   7          0.67          1.48         2.88 o                         
   9   5   7          9.00         12.49         5.00 o                         
  10   5   7         54.00         65.27         9.50 o                         
 -13   6   7          2.51          4.90         7.14 o                         
 -12   6   7          4.76          7.91         7.07 o                         
 -11   6   7         64.04         76.98         9.30 o                         
 -10   6   7         17.26         11.89         8.48 o                         
  -9   6   7          0.32         -0.16         6.24 o                         
  -8   6   7          5.64         -3.41         5.01 o                         
  -7   6   7          3.91         10.38        12.37 o                         
  -6   6   7         30.98         32.26         6.39 o                         
  -5   6   7         28.22         22.00        10.39 o                         
  -4   6   7          0.46         -1.71        13.19 o                         
  -3   6   7         59.90         75.74         8.57 o                         
  -2   6   7        114.63        102.49         7.22 o                         
  -1   6   7        116.48        125.05         8.42 o                         
   0   6   7          0.25          2.91         2.06 o                         
   1   6   7          0.24          4.53         2.58 o                         
   2   6   7          6.91          7.19         3.50 o                         
   3   6   7         10.07          8.33         2.41 o                         
   4   6   7        172.48        185.73         7.40 o                         
   5   6   7         22.52         35.96         5.84 o                         
   6   6   7          1.17          7.99         4.56 o                         
 -23   0   8         53.78         64.49         6.08 o                         
 -22   0   8         14.28         21.75         4.36 o                         
 -21   0   8         40.75         36.17         4.88 o                         
 -20   0   8        159.71        168.31        12.67 o                         
 -19   0   8          1.51         -4.00         4.00 o                         
 -18   0   8          8.14         25.54        12.78 o                         
 -17   0   8        135.31        120.76        21.20 o                         
 -16   0   8         78.33         64.43        13.26 o                         
 -15   0   8        305.70        290.54        15.45 o                         
 -14   0   8          1.32          6.05         3.49 o                         
 -13   0   8       1765.38       1735.14        79.44 o                         
 -12   0   8          2.29          4.33         4.75 o                         
 -11   0   8        249.92        254.30        10.58 o                         
 -10   0   8        793.58        809.07        26.40 o                         
  -9   0   8        468.00        480.67        19.01 o                         
  -8   0   8         25.96         11.95         2.06 o                         
  -7   0   8        279.54        277.18        10.07 o                         
  -6   0   8        422.50        498.14        16.57 o                         
  -5   0   8        358.59        388.18        11.85 o                         
  -4   0   8       4908.52       5104.31       148.66 o                         
  -3   0   8       1329.18       1441.67        38.53 o                         
  -2   0   8       1056.26       1134.02        30.43 o                         
  -1   0   8          1.68          1.58         0.96 o                         
   0   0   8        165.22        207.31         6.05 o                         
   1   0   8         97.02         93.53         3.28 o                         
   2   0   8         31.26         22.99         1.90 o                         
   3   0   8         25.01         37.80         2.00 o                         
   4   0   8        571.58        586.53        17.73 o                         
   5   0   8        766.95        758.19        29.30 o                         
   6   0   8         20.13         15.73         2.14 o                         
   7   0   8         39.26         29.37         2.60 o                         
   8   0   8        306.13        320.42        13.45 o                         
   9   0   8        447.70        415.37        44.42 o                         
  10   0   8         97.51         94.85        12.84 o                         
  11   0   8        652.56        683.57        33.01 o                         
  12   0   8       1194.65       1261.48        67.44 o                         
  13   0   8        153.08        133.67         9.55 o                         
  14   0   8          3.12          1.14         3.53 o                         
  15   0   8          1.43          1.98         5.14 o                         
  16   0   8          9.42         -2.12        11.66 o                         
 -23   1   8          1.04          1.65         3.76 o                         
 -22   1   8         32.47         28.33         4.01 o                         
 -21   1   8         44.02         52.43         4.39 o                         
 -20   1   8          1.23          4.67         2.50 o                         
 -19   1   8        267.59        264.62        10.02 o                         
 -18   1   8          0.03          0.37         2.87 o                         
 -17   1   8        111.77         99.74         4.82 o                         
 -16   1   8          1.01          7.38         2.43 o                         
 -15   1   8         68.13         72.13         3.70 o                         
 -14   1   8        490.84        490.53        16.75 o                         
 -13   1   8         11.97         15.47         1.99 o                         
 -12   1   8        107.58        117.14         5.02 o                         
 -11   1   8        121.26        130.28         7.95 o                         
 -10   1   8       1090.60       1154.90        30.29 o                         
  -9   1   8         49.17         44.18         2.38 o                         
  -8   1   8          4.43          7.91         1.15 o                         
  -7   1   8        156.64        169.52         5.16 o                         
  -6   1   8         83.85         72.99         2.31 o                         
  -5   1   8        859.27        867.58        18.08 o                         
  -4   1   8        571.93        630.40        13.13 o                         
  -3   1   8       1081.33       1156.01        22.67 o                         
  -2   1   8        351.03        343.74         7.05 o                         
  -1   1   8       3441.37       3531.54        66.83 o                         
   0   1   8       1153.36       1185.11        21.30 o                         
   1   1   8         26.53         18.75         1.32 o                         
   2   1   8        725.53        729.18        15.30 o                         
   3   1   8        226.51        215.47         5.28 o                         
   4   1   8        272.89        260.89         6.99 o                         
   5   1   8         45.56         51.18         3.15 o                         
   6   1   8        334.41        360.77        10.48 o                         
   7   1   8          7.29         11.91         1.67 o                         
   8   1   8        395.93        383.09        11.95 o                         
   9   1   8          5.01          6.85         1.60 o                         
  10   1   8        238.03        236.39        10.02 o                         
  11   1   8         46.30         51.99         4.98 o                         
  12   1   8         75.27         87.83         5.16 o                         
  13   1   8          5.03          2.07         2.51 o                         
  14   1   8          1.27          2.96         2.50 o                         
  15   1   8          0.16          0.22         7.12 o                         
 -23   2   8         18.16         10.56         6.16 o                         
 -22   2   8         43.83         50.28         6.49 o                         
 -21   2   8          1.30          0.05         4.83 o                         
 -20   2   8         94.71        102.65        10.09 o                         
 -19   2   8          1.24          4.32         4.94 o                         
 -18   2   8         47.99         41.37         4.15 o                         
 -17   2   8          2.01          3.33         1.72 o                         
 -16   2   8         65.05         60.64         5.59 o                         
 -15   2   8        203.97        210.89         7.96 o                         
 -14   2   8          0.10          0.58         1.17 o                         
 -13   2   8         28.70         35.68         1.99 o                         
 -12   2   8        221.77        222.03         7.20 o                         
 -11   2   8        115.19        126.91         4.56 o                         
 -10   2   8        107.20        122.42         4.51 o                         
  -9   2   8        955.55        976.07        32.33 o                         
  -8   2   8         16.94         24.55         1.32 o                         
  -7   2   8          1.67          1.02         0.82 o                         
  -6   2   8        108.24        118.09         4.20 o                         
  -5   2   8          0.21          3.47         1.19 o                         
  -4   2   8        108.30        113.32         4.03 o                         
  -3   2   8          0.04         -0.25         0.83 o                         
  -2   2   8       1175.90       1132.26        23.16 o                         
  -1   2   8        150.44        158.75         3.95 o                         
   0   2   8          1.57          5.41         0.93 o                         
   1   2   8          0.37         -0.20         0.83 o                         
   2   2   8          1.22          1.29         0.89 o                         
   3   2   8         95.23         95.22         3.34 o                         
   4   2   8        109.61        117.00         4.07 o                         
   5   2   8        100.94         98.03         3.23 o                         
   6   2   8          2.48          4.56         1.08 o                         
   7   2   8        307.52        295.04        10.01 o                         
   8   2   8         82.66         69.46         4.97 o                         
   9   2   8         97.52         84.37         3.86 o                         
  10   2   8          0.30          2.19         2.41 o                         
  11   2   8          0.01          0.75         2.47 o                         
  12   2   8         20.22         15.08         2.50 o                         
  13   2   8          8.62          8.62         2.71 o                         
  14   2   8         13.78         12.32         3.55 o                         
  15   2   8          5.89          4.75         6.15 o                         
 -21   3   8          3.99          1.85         5.56 o                         
 -20   3   8          3.19         13.58         7.23 o                         
 -19   3   8          0.04          5.71         4.69 o                         
 -18   3   8         16.63         21.35         6.53 o                         
 -17   3   8        318.87        319.98        27.03 o                         
 -16   3   8         29.83         25.67         5.21 o                         
 -15   3   8        503.29        492.21        20.31 o                         
 -14   3   8        204.83        207.73        11.20 o                         
 -13   3   8        286.12        281.49         9.18 o                         
 -12   3   8         32.91         36.15         3.47 o                         
 -11   3   8          5.11         10.88         1.95 o                         
 -10   3   8         66.85         79.72         3.71 o                         
  -9   3   8         20.42         19.21         1.97 o                         
  -8   3   8         12.46         15.95         1.25 o                         
  -7   3   8         28.91         31.70         2.21 o                         
  -6   3   8        165.23        171.83         5.75 o                         
  -5   3   8        114.30        124.09         3.49 o                         
  -4   3   8         74.97         73.86         2.37 o                         
  -3   3   8          6.64          6.14         1.30 o                         
  -2   3   8         99.35         89.32         2.79 o                         
  -1   3   8         97.76         96.01         3.31 o                         
   0   3   8         45.46         41.52         2.65 o                         
   1   3   8          2.32          3.92         1.84 o                         
   2   3   8         89.88         84.93         4.88 o                         
   3   3   8          6.43          5.01         1.35 o                         
   4   3   8        270.45        264.76         7.92 o                         
   5   3   8          0.19          1.06         1.43 o                         
   6   3   8          2.89          2.68         1.28 o                         
   7   3   8        167.94        133.12         4.42 o                         
   8   3   8          7.35          8.25         2.36 o                         
   9   3   8         22.84         26.87         5.92 o                         
  10   3   8         11.31          3.74         2.12 o                         
  11   3   8          4.24          8.12         3.03 o                         
  12   3   8          2.42          1.86         3.51 o                         
  13   3   8         27.09         49.10        10.74 o                         
 -20   4   8         47.67         55.07         7.24 o                         
 -19   4   8          0.04          0.92         7.14 o                         
 -18   4   8         47.04         40.70        10.63 o                         
 -17   4   8          0.63         -6.40         6.40 o                         
 -16   4   8         61.22         69.14        14.74 o                         
 -15   4   8          0.00          4.44         4.87 o                         
 -14   4   8          3.36          4.99         4.96 o                         
 -13   4   8         56.84         66.66         7.72 o                         
 -12   4   8          0.11          8.06         5.38 o                         
 -11   4   8          0.60          4.14         4.37 o                         
 -10   4   8         20.93         18.27         6.04 o                         
  -9   4   8         16.42         12.55         3.62 o                         
  -8   4   8         80.97         77.62         6.15 o                         
  -7   4   8         50.46         51.84         2.46 o                         
  -6   4   8         77.34         82.55         4.27 o                         
  -5   4   8        233.73        231.33         6.14 o                         
  -4   4   8          9.89         16.57         1.43 o                         
  -3   4   8        116.40        112.54         5.00 o                         
  -2   4   8         12.42          9.43         1.30 o                         
  -1   4   8         29.14         27.00         2.15 o                         
   0   4   8         88.70         72.77         4.19 o                         
   1   4   8        177.59        161.52         7.21 o                         
   2   4   8        157.59        181.95         9.77 o                         
   3   4   8          0.83          1.65         2.84 o                         
   4   4   8         30.76         38.08         2.55 o                         
   5   4   8         49.67         51.63         5.76 o                         
   6   4   8          2.60          3.78         2.63 o                         
   7   4   8          6.85          7.65         2.35 o                         
   8   4   8          4.63          2.42         2.60 o                         
   9   4   8         90.20         94.18        11.07 o                         
  10   4   8         72.75         63.76         5.33 o                         
  11   4   8         79.41         73.06         6.66 o                         
  12   4   8          1.52         -0.76         6.45 o                         
 -17   5   8          4.55          7.74         7.63 o                         
 -16   5   8          0.64         -1.32         6.98 o                         
 -15   5   8          7.47         10.71         6.89 o                         
 -14   5   8          2.88          2.60         6.56 o                         
 -13   5   8          1.33         -2.64         6.29 o                         
 -12   5   8        125.52        121.95        10.14 o                         
 -11   5   8          2.46         -4.52         6.55 o                         
 -10   5   8          0.11          2.70         4.76 o                         
  -9   5   8         83.06         93.33         8.79 o                         
  -8   5   8          9.14         -2.43         5.48 o                         
  -7   5   8         34.45         39.31         3.81 o                         
  -6   5   8         34.25         40.19         3.22 o                         
  -5   5   8         20.38         29.95         3.16 o                         
  -4   5   8         21.91         23.17         4.62 o                         
  -3   5   8         90.95         83.01         5.41 o                         
  -2   5   8          0.08          0.39         2.03 o                         
  -1   5   8        123.52        116.02         5.28 o                         
   0   5   8         13.49         14.53         2.49 o                         
   1   5   8         15.12         26.03         2.93 o                         
   2   5   8          0.00         -0.91         3.69 o                         
   3   5   8         21.50         26.11         5.69 o                         
   4   5   8         12.84          9.26         2.81 o                         
   5   5   8         14.84         13.11         2.97 o                         
   6   5   8         34.16         40.25         4.15 o                         
   7   5   8         48.02         52.47         4.77 o                         
   8   5   8         65.55         88.51         9.09 o                         
   9   5   8         14.67         18.49         7.20 o                         
 -13   6   8          7.40         -2.07         6.64 o                         
 -12   6   8          2.64          7.32         9.37 o                         
 -11   6   8         38.49         37.96         8.31 o                         
 -10   6   8         55.07         75.74         9.58 o                         
  -9   6   8         24.96         26.51         7.52 o                         
  -8   6   8         50.89         40.91         7.56 o                         
  -7   6   8          1.50          4.74         6.87 o                         
  -6   6   8         25.00         37.64         7.84 o                         
  -5   6   8          7.54         18.20         7.91 o                         
  -4   6   8         44.98         42.03         7.76 o                         
  -3   6   8         43.78         57.49         8.26 o                         
  -2   6   8         38.33         33.25         4.54 o                         
  -1   6   8          0.00          1.73         2.93 o                         
   0   6   8          0.03          0.61         3.29 o                         
   1   6   8          3.03          8.53         2.98 o                         
   2   6   8          3.44          2.60         3.54 o                         
   3   6   8          7.27          8.42         7.43 o                         
   4   6   8          7.87         14.89         5.15 o                         
   5   6   8         64.35         62.26         7.38 o                         
 -23   1   9          0.11         -1.27         3.70 o                         
 -22   1   9          3.38          7.96         5.62 o                         
 -21   1   9          2.30          4.20         3.09 o                         
 -20   1   9         26.47         34.16         3.40 o                         
 -19   1   9         42.44         38.83         4.98 o                         
 -18   1   9         20.56         17.47         5.51 o                         
 -17   1   9         49.09         41.76         4.96 o                         
 -16   1   9        475.02        460.74        16.08 o                         
 -15   1   9        180.76        170.89         6.36 o                         
 -14   1   9        355.65        356.92        17.37 o                         
 -13   1   9        173.29        148.28         5.93 o                         
 -12   1   9        156.81        154.78         8.66 o                         
 -11   1   9          6.79          6.50         1.57 o                         
 -10   1   9         41.59         45.63         2.31 o                         
  -9   1   9        761.15        693.31        20.85 o                         
  -8   1   9        106.42        114.59         4.67 o                         
  -7   1   9        370.77        344.67         9.41 o                         
  -6   1   9         21.95         24.22         1.76 o                         
  -5   1   9        351.24        364.17         7.99 o                         
  -4   1   9        285.92        312.21         6.66 o                         
  -3   1   9        178.83        170.78         3.89 o                         
  -2   1   9        216.62        209.69         4.60 o                         
  -1   1   9        237.60        267.22         6.40 o                         
   0   1   9         66.36         62.10         2.56 o                         
   1   1   9         26.12         31.83         1.68 o                         
   2   1   9        167.00        148.14         3.86 o                         
   3   1   9         11.44         11.11         1.61 o                         
   4   1   9          0.29          3.86         1.75 o                         
   5   1   9          0.12          0.64         1.26 o                         
   6   1   9         39.53         42.47         2.33 o                         
   7   1   9         79.10         83.44         3.60 o                         
   8   1   9          4.44          5.95         2.43 o                         
   9   1   9          1.04          1.74         1.97 o                         
  10   1   9         13.88         17.95         3.33 o                         
  11   1   9         55.47         58.84         5.42 o                         
  12   1   9        165.03        182.98         8.04 o                         
  13   1   9         29.55         24.50         3.07 o                         
  14   1   9          0.83         -5.17         7.79 o                         
 -22   2   9         62.60         67.12         8.31 o                         
 -21   2   9         87.85         79.21         9.27 o                         
 -20   2   9         33.50         38.14         7.19 o                         
 -19   2   9         22.84         32.40         6.10 o                         
 -18   2   9        140.42        137.81         7.68 o                         
 -17   2   9         40.12         43.35         3.20 o                         
 -16   2   9        200.91        189.19         7.51 o                         
 -15   2   9         98.61         93.91         4.79 o                         
 -14   2   9         40.13         34.77         2.17 o                         
 -13   2   9          1.64          0.57         1.66 o                         
 -12   2   9        262.48        253.06         8.25 o                         
 -11   2   9         53.95         63.65         2.91 o                         
 -10   2   9        115.57        108.23         4.57 o                         
  -9   2   9         50.24         47.79         2.88 o                         
  -8   2   9          0.04         -0.19         1.05 o                         
  -7   2   9          0.23         -0.42         1.30 o                         
  -6   2   9          1.48         -0.27         1.06 o                         
  -5   2   9          0.03          0.10         0.86 o                         
  -4   2   9        185.65        182.86         4.76 o                         
  -3   2   9       1741.83       1761.03        40.61 o                         
  -2   2   9          4.45          4.02         1.11 o                         
  -1   2   9        657.44        643.35        14.39 o                         
   0   2   9        520.66        532.96        12.75 o                         
   1   2   9         23.55         18.84         1.61 o                         
   2   2   9        143.73        161.20         4.74 o                         
   3   2   9          0.39          1.30         1.17 o                         
   4   2   9          0.96          1.14         1.41 o                         
   5   2   9          9.19         12.19         2.09 o                         
   6   2   9         35.12         33.29         2.02 o                         
   7   2   9         42.57         50.35         2.87 o                         
   8   2   9         34.20         34.00         2.43 o                         
   9   2   9         13.29         11.63         2.24 o                         
  10   2   9          8.43          5.97         2.00 o                         
  11   2   9        114.97        119.34         6.11 o                         
  12   2   9          0.00         -2.71         2.71 o                         
  13   2   9         28.64         23.25         7.40 o                         
  14   2   9         22.30         27.52         8.27 o                         
 -21   3   9         19.36         20.42        13.68 o                         
 -20   3   9         93.80        120.91        13.70 o                         
 -19   3   9         98.11         62.78        10.64 o                         
 -18   3   9          1.13         -2.65         6.19 o                         
 -17   3   9         33.14         30.14        11.93 o                         
 -16   3   9          5.89          5.39         5.84 o                         
 -15   3   9         42.31         43.53         3.54 o                         
 -14   3   9          8.90          5.91         2.19 o                         
 -13   3   9          3.99          3.83         2.83 o                         
 -12   3   9          0.05          0.77         1.58 o                         
 -11   3   9         28.05         24.30         2.02 o                         
 -10   3   9         30.64         22.88         1.63 o                         
  -9   3   9          3.36          4.66         1.16 o                         
  -8   3   9         92.69         87.52         3.34 o                         
  -7   3   9        215.82        195.66         5.85 o                         
  -6   3   9         69.50         74.26         2.71 o                         
  -5   3   9        166.24        158.54         4.92 o                         
  -4   3   9        253.62        232.54         6.91 o                         
  -3   3   9        125.38        126.64         4.65 o                         
  -2   3   9        917.79        895.94        22.34 o                         
  -1   3   9          3.26          5.30         1.36 o                         
   0   3   9         33.09         65.11         4.82 o                         
   1   3   9        182.75        182.99         8.03 o                         
   2   3   9         28.68         25.04         3.46 o                         
   3   3   9        163.85        176.01         9.46 o                         
   4   3   9          2.71          5.75         1.98 o                         
   5   3   9        106.21        109.00         5.59 o                         
   6   3   9          0.42          0.08         1.86 o                         
   7   3   9        152.22        150.00         6.10 o                         
   8   3   9         15.65         19.30         2.99 o                         
   9   3   9         26.42         39.53         3.76 o                         
  10   3   9          1.84         -1.14         2.24 o                         
  11   3   9         12.21         15.36         2.85 o                         
  12   3   9        107.35        118.86        13.97 o                         
 -19   4   9          6.99         13.69         7.73 o                         
 -18   4   9         42.82         40.72         6.57 o                         
 -17   4   9         10.26          6.91         7.02 o                         
 -16   4   9         26.66         37.07         7.67 o                         
 -15   4   9          5.20         12.09         6.72 o                         
 -14   4   9         31.31         32.06         7.85 o                         
 -13   4   9         82.66         88.43         8.07 o                         
 -12   4   9          7.61          1.63         4.86 o                         
 -11   4   9          0.23         -0.46         6.90 o                         
 -10   4   9          0.52         -2.44         7.66 o                         
  -9   4   9          0.03          4.10         1.72 o                         
  -8   4   9         60.31         53.79         2.97 o                         
  -7   4   9        340.90        331.73         9.36 o                         
  -6   4   9         63.30         66.27         3.61 o                         
  -5   4   9         13.24         13.91         2.04 o                         
  -4   4   9        202.25        181.88         5.67 o                         
  -3   4   9        164.00        171.85         5.81 o                         
  -2   4   9         51.91         62.52         3.39 o                         
  -1   4   9         52.55         49.12         3.49 o                         
   0   4   9         29.90         50.35        11.82 o                         
   1   4   9        101.59        129.72        11.92 o                         
   2   4   9         26.62         25.51         5.50 o                         
   3   4   9          1.94          3.29         2.33 o                         
   4   4   9          1.00         -0.41         2.98 o                         
   5   4   9         19.80         23.86         3.27 o                         
   6   4   9         35.05         35.86         6.26 o                         
   7   4   9          7.78          9.41         3.15 o                         
   8   4   9          1.36          3.12         3.15 o                         
   9   4   9         45.16         36.27         8.60 o                         
  10   4   9         10.90         10.93         5.35 o                         
 -17   5   9         27.06         32.88        12.74 o                         
 -16   5   9          4.98         12.00         6.93 o                         
 -15   5   9          0.85         -4.19         7.08 o                         
 -14   5   9          0.13          2.40         5.88 o                         
 -13   5   9         26.53         39.45         7.73 o                         
 -12   5   9         25.72         29.18         7.33 o                         
 -11   5   9         46.65         55.22         7.36 o                         
 -10   5   9          0.07          0.10         5.09 o                         
  -9   5   9          0.20         -0.81         4.79 o                         
  -8   5   9         46.24         43.73         7.91 o                         
  -7   5   9          0.52         10.98         6.07 o                         
  -6   5   9        186.16        191.20         9.05 o                         
  -5   5   9         72.16         69.06        10.40 o                         
  -4   5   9         32.48         41.05         3.72 o                         
  -3   5   9          0.63         -1.77         1.98 o                         
  -2   5   9         11.07          5.19         5.87 o                         
  -1   5   9          2.27          1.39         3.50 o                         
   0   5   9         42.29         40.67         8.08 o                         
   1   5   9          0.14         -2.18         2.18 o                         
   2   5   9          1.09          1.45         2.54 o                         
   3   5   9          3.13          1.98         2.61 o                         
   4   5   9          0.89          1.22         6.97 o                         
   5   5   9         37.43         63.22         5.59 o                         
   6   5   9         25.15         40.72         5.94 o                         
   7   5   9          1.66          7.37         6.55 o                         
   8   5   9         12.95         19.76         7.08 o                         
 -12   6   9          3.53         11.61         8.45 o                         
 -11   6   9         29.51         21.79         8.54 o                         
 -10   6   9         11.63          8.72         7.75 o                         
  -9   6   9          3.40          4.39         7.54 o                         
  -8   6   9         32.86         45.71         8.55 o                         
  -7   6   9         71.53         56.63         8.59 o                         
  -6   6   9         65.41         79.64         9.52 o                         
  -5   6   9         46.76         34.17         7.97 o                         
  -4   6   9          2.74          8.81         7.17 o                         
  -3   6   9         55.93         34.02         8.19 o                         
  -2   6   9         33.10         18.89         7.68 o                         
  -1   6   9          0.42          1.34         4.33 o                         
   0   6   9         14.51          9.31         3.35 o                         
   1   6   9          2.03          4.07         7.60 o                         
   2   6   9         24.13         18.55         8.23 o                         
   3   6   9          0.59          7.78         8.09 o                         
 -23   0  10         37.75         28.12         7.30 o                         
 -22   0  10         73.45         92.17        12.10 o                         
 -21   0  10         63.91         54.03        14.96 o                         
 -20   0  10         84.72         71.51         7.20 o                         
 -19   0  10         20.53         11.26        11.09 o                         
 -18   0  10        196.22        173.65        11.65 o                         
 -17   0  10         10.40         12.79         4.56 o                         
 -16   0  10        627.31        709.62        35.12 o                         
 -15   0  10        649.55        675.36        32.70 o                         
 -14   0  10        492.56        439.53        44.64 o                         
 -13   0  10       1930.30       1887.01        84.99 o                         
 -12   0  10         22.40         19.26         5.29 o                         
 -11   0  10        202.27        177.76         8.19 o                         
 -10   0  10         11.96         16.82         2.77 o                         
  -9   0  10         79.66         85.37         6.25 o                         
  -8   0  10         15.71         24.55         2.59 o                         
  -7   0  10          0.51         -0.09         1.68 o                         
  -6   0  10          2.93          5.71         2.62 o                         
  -5   0  10         51.35         41.42         2.89 o                         
  -4   0  10        763.51        885.46        26.07 o                         
  -3   0  10         17.81         19.11         2.10 o                         
  -2   0  10          3.75          8.87         1.57 o                         
  -1   0  10        194.92        211.99         7.01 o                         
   0   0  10        110.63        104.93         4.88 o                         
   1   0  10        563.92        611.92        21.59 o                         
   2   0  10         98.84         83.46         6.83 o                         
   3   0  10       1080.40       1085.77        39.38 o                         
   4   0  10        991.21       1016.80        35.72 o                         
   5   0  10         51.00         54.16         3.36 o                         
   6   0  10          0.39          2.26         2.37 o                         
   7   0  10        189.73        192.76         8.53 o                         
   8   0  10         20.73         26.74         7.18 o                         
   9   0  10        112.47         97.88         8.95 o                         
  10   0  10         23.00         29.96         6.61 o                         
  11   0  10         52.37         59.54         5.79 o                         
  12   0  10        366.23        377.17        30.31 o                         
  13   0  10         16.61         47.81        12.80 o                         
 -23   1  10          0.01          0.37         3.73 o                         
 -22   1  10         20.64         25.65         5.11 o                         
 -21   1  10          9.34          7.81         4.05 o                         
 -20   1  10          1.70          1.41         3.97 o                         
 -19   1  10         17.72         24.00         7.00 o                         
 -18   1  10          0.01          1.60         3.14 o                         
 -17   1  10        226.23        210.01         9.92 o                         
 -16   1  10         11.09         14.24         3.12 o                         
 -15   1  10        883.06        872.76        36.70 o                         
 -14   1  10         69.67         68.90         3.72 o                         
 -13   1  10        466.39        469.00        13.84 o                         
 -12   1  10        667.93        641.78        17.86 o                         
 -11   1  10         30.44         26.87         3.08 o                         
 -10   1  10         13.48         12.69         4.54 o                         
  -9   1  10        174.79        173.55         7.15 o                         
  -8   1  10        178.51        182.69         5.85 o                         
  -7   1  10        134.38        126.02         4.34 o                         
  -6   1  10         79.65         81.79         3.72 o                         
  -5   1  10         21.91         17.23         2.15 o                         
  -4   1  10        224.17        221.65         5.46 o                         
  -3   1  10          1.16          2.65         1.03 o                         
  -2   1  10        104.65        103.81         3.04 o                         
  -1   1  10          0.01          1.39         1.56 o                         
   0   1  10        598.89        560.06        13.48 o                         
   1   1  10         37.93         32.63         2.73 o                         
   2   1  10        192.04        182.97         5.17 o                         
   3   1  10        220.79        193.50         5.34 o                         
   4   1  10        188.64        167.79         5.69 o                         
   5   1  10          3.39          3.46         1.53 o                         
   6   1  10          2.18          1.33         1.65 o                         
   7   1  10         32.57         39.84         3.53 o                         
   8   1  10         47.22         54.51         4.50 o                         
   9   1  10         50.60         49.28         5.27 o                         
  10   1  10         24.97         25.25         3.01 o                         
  11   1  10         52.75         59.12         5.49 o                         
  12   1  10        137.66        143.50         8.19 o                         
  13   1  10          9.76         -0.44         8.23 o                         
 -22   2  10          0.41         -2.41         7.25 o                         
 -21   2  10        138.77        186.38        16.59 o                         
 -20   2  10          1.19          9.05         6.55 o                         
 -19   2  10        109.26        126.39         7.47 o                         
 -18   2  10          6.04          9.78         5.48 o                         
 -17   2  10         33.98         47.75         6.13 o                         
 -16   2  10          4.41          4.32         1.62 o                         
 -15   2  10        199.65        184.36        11.16 o                         
 -14   2  10        150.66        161.68         8.75 o                         
 -13   2  10        232.55        224.36         9.42 o                         
 -12   2  10        432.38        450.93        14.16 o                         
 -11   2  10        124.50        130.35         4.88 o                         
 -10   2  10        656.64        672.50        22.19 o                         
  -9   2  10         11.98          7.18         1.79 o                         
  -8   2  10          9.10          3.81         1.54 o                         
  -7   2  10          5.69         11.32         3.44 o                         
  -6   2  10        443.92        445.52        15.87 o                         
  -5   2  10          4.65          3.65         1.12 o                         
  -4   2  10         14.96          2.52         1.33 o                         
  -3   2  10         21.30         20.47         2.58 o                         
  -2   2  10        397.39        420.53        14.77 o                         
  -1   2  10        339.09        324.65        10.17 o                         
   0   2  10         82.80         68.68         3.52 o                         
   1   2  10        558.07        504.52        14.35 o                         
   2   2  10         24.22         26.35         3.04 o                         
   3   2  10          4.01          2.77         1.62 o                         
   4   2  10         18.56         15.33         2.18 o                         
   5   2  10         87.51         72.38         3.80 o                         
   6   2  10         95.77         87.97         5.58 o                         
   7   2  10          1.68          3.52         2.32 o                         
   8   2  10         52.28         45.00         4.58 o                         
   9   2  10         18.33         12.77         2.37 o                         
  10   2  10        110.36        119.77         9.82 o                         
  11   2  10          6.84          3.55         2.70 o                         
  12   2  10         12.26         24.69        17.04 o                         
 -21   3  10          7.82         13.29         7.47 o                         
 -20   3  10         85.74        125.96        11.13 o                         
 -19   3  10         15.81         30.52        15.76 o                         
 -18   3  10         21.84         24.26         7.30 o                         
 -17   3  10         24.29         15.92         9.70 o                         
 -16   3  10          3.45          3.91         5.32 o                         
 -15   3  10        106.72        103.95         8.86 o                         
 -14   3  10         51.68         55.66         6.89 o                         
 -13   3  10        142.61        140.12        16.03 o                         
 -12   3  10        145.11        136.40         4.98 o                         
 -11   3  10          3.03          0.43         0.98 o                         
 -10   3  10          1.48          2.44         1.22 o                         
  -9   3  10          0.12          2.89         1.66 o                         
  -8   3  10        419.78        402.64        11.19 o                         
  -7   3  10         58.28         55.66         2.44 o                         
  -6   3  10        363.14        368.29        10.36 o                         
  -5   3  10        279.38        275.79         7.97 o                         
  -4   3  10         66.81         62.59         2.59 o                         
  -3   3  10          9.61          8.85         1.64 o                         
  -2   3  10        199.85        225.67        12.78 o                         
  -1   3  10        791.52        818.49        31.10 o                         
   0   3  10        500.04        518.84        30.88 o                         
   1   3  10         51.65         48.41         3.57 o                         
   2   3  10         50.81         62.01         4.07 o                         
   3   3  10        106.61         95.64         4.69 o                         
   4   3  10         96.76         86.32         5.14 o                         
   5   3  10          4.72         10.37         2.39 o                         
   6   3  10          2.78          8.70         2.80 o                         
   7   3  10        225.23        225.12         8.70 o                         
   8   3  10         12.37         12.24         2.33 o                         
   9   3  10          5.77          7.87         3.54 o                         
  10   3  10          2.33          3.14         3.66 o                         
  11   3  10         16.49         18.75         7.60 o                         
 -19   4  10          0.19          2.04         8.28 o                         
 -18   4  10          1.08          7.88         6.26 o                         
 -17   4  10         35.97         62.53        17.70 o                         
 -16   4  10        200.17        209.29        20.10 o                         
 -15   4  10         33.08         51.97        14.96 o                         
 -14   4  10         85.66         87.49         8.68 o                         
 -13   4  10        272.42        270.49        21.62 o                         
 -12   4  10          0.22         -5.15         5.78 o                         
 -11   4  10         72.17         59.58         9.99 o                         
 -10   4  10         62.07         55.87         8.73 o                         
  -9   4  10         10.38         12.29         4.60 o                         
  -8   4  10         46.57         39.82         5.29 o                         
  -7   4  10        108.07        104.68         8.53 o                         
  -6   4  10         71.95         71.44         4.71 o                         
  -5   4  10        307.43        281.50         9.15 o                         
  -4   4  10          4.94          5.74         1.61 o                         
  -3   4  10        139.08        138.98         9.17 o                         
  -2   4  10         31.93         35.08         6.19 o                         
  -1   4  10         42.28         42.97         3.91 o                         
   0   4  10         90.37        110.20         6.51 o                         
   1   4  10        144.46        160.86         8.72 o                         
   2   4  10          1.76         -0.89         2.44 o                         
   3   4  10         31.47         19.02         3.80 o                         
   4   4  10          0.22          4.61         3.02 o                         
   5   4  10          3.89          5.92         2.89 o                         
   6   4  10          1.07          2.07         5.36 o                         
   7   4  10         15.48         14.44         3.44 o                         
   8   4  10          3.03          7.74         3.64 o                         
   9   4  10          0.98          4.86         5.25 o                         
 -16   5  10         11.04          1.65        14.17 o                         
 -15   5  10         31.02         43.49         7.77 o                         
 -14   5  10         63.83         68.47         9.54 o                         
 -13   5  10         15.40         10.58         5.45 o                         
 -12   5  10         43.57         69.97         8.30 o                         
 -11   5  10          9.76         13.95         5.35 o                         
 -10   5  10         11.44         19.08         6.15 o                         
  -9   5  10          7.93          1.90         8.01 o                         
  -8   5  10         72.14         80.50         8.86 o                         
  -7   5  10          0.08          1.16         2.88 o                         
  -6   5  10          0.33         -2.42         2.42 o                         
  -5   5  10        161.04        163.29         9.33 o                         
  -4   5  10         12.36         18.18         3.47 o                         
  -3   5  10         35.66         40.25         7.63 o                         
  -2   5  10          6.66          7.09         2.46 o                         
  -1   5  10          1.35         -0.75         2.31 o                         
   0   5  10         27.99         36.91         3.60 o                         
   1   5  10          4.66          4.37         3.64 o                         
   2   5  10          1.92         -2.80         2.80 o                         
   3   5  10         40.80         40.75         4.72 o                         
   4   5  10        146.80        168.54        16.26 o                         
   5   5  10          1.71         -1.73         6.45 o                         
   6   5  10          0.03         -3.62         6.80 o                         
 -10   6  10          2.07         -4.90         6.59 o                         
  -9   6  10         13.29         18.01        11.58 o                         
  -8   6  10          1.69         -2.27         6.44 o                         
  -7   6  10         33.15         37.27         8.75 o                         
  -6   6  10         89.61         69.54         9.51 o                         
  -5   6  10         27.41         31.64         9.97 o                         
  -4   6  10          0.10          3.92         7.87 o                         
  -3   6  10          5.53         22.90         8.16 o                         
  -2   6  10          1.98         -0.38         6.76 o                         
  -1   6  10          0.00         -6.26         7.64 o                         
   0   6  10         20.91         11.72         8.32 o                         
 -23   1  11          2.05          7.55         5.71 o                         
 -22   1  11          1.08          0.01         4.67 o                         
 -21   1  11          8.94          3.62         6.28 o                         
 -20   1  11          6.64          8.20         3.42 o                         
 -19   1  11          5.80          7.50         3.50 o                         
 -18   1  11        175.23        167.39         8.62 o                         
 -17   1  11        114.71         99.02         7.13 o                         
 -16   1  11        113.68        128.82         8.94 o                         
 -15   1  11          8.55          5.47         4.31 o                         
 -14   1  11        949.36       1016.38        33.82 o                         
 -13   1  11        295.12        286.27        16.19 o                         
 -12   1  11        133.42        130.02         6.34 o                         
 -11   1  11         33.07         49.99         6.76 o                         
 -10   1  11         77.81         87.99         4.88 o                         
  -9   1  11        179.58        130.87        11.01 o                         
  -8   1  11          7.13          7.26         1.49 o                         
  -7   1  11        106.62        120.11         5.38 o                         
  -6   1  11        225.41        246.18        10.11 o                         
  -5   1  11        169.38        195.05         8.28 o                         
  -4   1  11         49.63         45.76         4.15 o                         
  -3   1  11        141.79        148.48         7.40 o                         
  -2   1  11        185.82        177.00         5.40 o                         
  -1   1  11        156.98        160.72         5.83 o                         
   0   1  11        201.90        222.15         6.80 o                         
   1   1  11        227.10        218.41         6.82 o                         
   2   1  11          2.40          4.41         1.58 o                         
   3   1  11        807.79        804.66        20.77 o                         
   4   1  11         67.62         75.69         3.80 o                         
   5   1  11        135.43        134.11         5.31 o                         
   6   1  11          2.10          2.57         1.74 o                         
   7   1  11         92.39         90.52         4.45 o                         
   8   1  11         86.83        105.75         6.53 o                         
   9   1  11         30.61         27.65         3.25 o                         
  10   1  11         64.76         61.41         4.44 o                         
  11   1  11        132.41        136.99         9.24 o                         
  12   1  11        326.57        394.81        22.81 o                         
 -22   2  11         46.21         54.99         9.54 o                         
 -21   2  11         27.89         40.43         8.39 o                         
 -20   2  11         24.03         23.31         7.57 o                         
 -19   2  11         43.59         43.05         7.88 o                         
 -18   2  11        201.43        203.50        31.15 o                         
 -17   2  11          9.78         11.89        11.15 o                         
 -16   2  11         97.76         90.88         5.58 o                         
 -15   2  11          3.64          5.35         2.13 o                         
 -14   2  11        170.15        156.13         6.77 o                         
 -13   2  11       1105.99       1114.37        32.75 o                         
 -12   2  11         24.92         22.19         2.09 o                         
 -11   2  11        315.50        283.07        11.10 o                         
 -10   2  11        478.64        445.06        16.64 o                         
  -9   2  11        137.23        128.51         5.94 o                         
  -8   2  11        246.29        235.65         8.70 o                         
  -7   2  11         32.66         41.90         2.53 o                         
  -6   2  11          7.59         10.81         2.08 o                         
  -5   2  11        126.03        124.52         5.79 o                         
  -4   2  11        215.13        216.85         9.27 o                         
  -3   2  11         11.54          9.19         2.19 o                         
  -2   2  11        564.19        546.22        18.26 o                         
  -1   2  11       2036.26       2024.75        66.03 o                         
   0   2  11         15.31         16.37         2.27 o                         
   1   2  11        224.06        240.37         8.91 o                         
   2   2  11        115.42        118.68         4.30 o                         
   3   2  11         13.72         16.78         2.42 o                         
   4   2  11         15.68         16.01         2.89 o                         
   5   2  11         50.05         37.17         3.31 o                         
   6   2  11        331.83        350.61        12.12 o                         
   7   2  11         11.27         10.55         2.52 o                         
   8   2  11          7.32          3.38         2.38 o                         
   9   2  11         82.07         85.45         4.94 o                         
  10   2  11         22.94         22.20         3.93 o                         
  11   2  11         50.99         72.33         9.73 o                         
 -21   3  11         24.02         20.13        16.06 o                         
 -20   3  11          0.01         -6.63         7.91 o                         
 -19   3  11         14.45          9.62         6.91 o                         
 -18   3  11         13.51         14.66        10.40 o                         
 -17   3  11        150.84        125.42        10.51 o                         
 -16   3  11         49.07         46.47        16.66 o                         
 -15   3  11        107.09        125.16         9.94 o                         
 -14   3  11        148.91        150.87        22.13 o                         
 -13   3  11          0.80          0.84         2.27 o                         
 -12   3  11        191.51        193.97         7.83 o                         
 -11   3  11          9.94          9.26         3.99 o                         
 -10   3  11        119.80        114.91         3.93 o                         
  -9   3  11        515.42        528.48        15.47 o                         
  -8   3  11         49.58         54.44         2.72 o                         
  -7   3  11        191.82        189.37         7.00 o                         
  -6   3  11          0.99         -0.80         2.18 o                         
  -5   3  11        285.80        276.67         8.81 o                         
  -4   3  11        137.69        130.69         8.60 o                         
  -3   3  11         36.84         29.05         2.90 o                         
  -2   3  11        104.79         96.25         5.27 o                         
  -1   3  11         34.39         44.21         4.66 o                         
   0   3  11        364.71        378.02        15.38 o                         
   1   3  11          0.21         -0.66         2.28 o                         
   2   3  11          4.91          1.46         1.68 o                         
   3   3  11          6.39          4.77         2.12 o                         
   4   3  11          3.53          3.92         2.96 o                         
   5   3  11          6.67          6.89         2.71 o                         
   6   3  11          2.32          4.93         2.32 o                         
   7   3  11          1.75          4.44         3.49 o                         
   8   3  11         34.16         38.00         3.75 o                         
   9   3  11         61.34         55.70         8.50 o                         
  10   3  11          0.19          3.98         6.77 o                         
 -19   4  11         30.01         37.42         8.04 o                         
 -18   4  11         17.10         18.36         7.69 o                         
 -17   4  11          0.28          6.67         8.01 o                         
 -16   4  11          1.24         -5.08         6.66 o                         
 -15   4  11         85.09         73.51         8.61 o                         
 -14   4  11          5.84          0.09         7.24 o                         
 -13   4  11         39.08         50.76         8.32 o                         
 -12   4  11        118.30        121.28        10.46 o                         
 -11   4  11          2.52         10.33         6.41 o                         
 -10   4  11         80.64         84.24         5.30 o                         
  -9   4  11         93.96         88.26         7.41 o                         
  -8   4  11        282.52        271.96        10.55 o                         
  -7   4  11         39.80         50.45         4.40 o                         
  -6   4  11        190.99        201.97         8.25 o                         
  -5   4  11         13.05         14.49         4.10 o                         
  -4   4  11        128.89        126.45         6.35 o                         
  -3   4  11          0.29          2.47         4.41 o                         
  -2   4  11         75.91         72.33         4.46 o                         
  -1   4  11        241.73        220.68        10.52 o                         
   0   4  11         19.79         32.66         3.57 o                         
   1   4  11          8.32          8.83         3.36 o                         
   2   4  11         16.90         14.48         3.07 o                         
   3   4  11         20.38          4.28         5.16 o                         
   4   4  11          2.48          3.97         3.97 o                         
   5   4  11          1.97          3.60         6.08 o                         
   6   4  11          0.00          4.37         4.04 o                         
   7   4  11         59.53         49.87         7.73 o                         
   8   4  11          0.44          0.60         6.66 o                         
 -15   5  11          0.00         -1.65         8.48 o                         
 -14   5  11         57.61         80.42         9.33 o                         
 -13   5  11         11.10          5.68         7.92 o                         
 -12   5  11          9.45         14.40         6.37 o                         
 -11   5  11         16.59         23.15         7.78 o                         
 -10   5  11          3.82          5.22         5.89 o                         
  -9   5  11          0.28         10.97         6.97 o                         
  -8   5  11        113.42        105.90        20.30 o                         
  -7   5  11          7.15          3.95         2.65 o                         
  -6   5  11        208.04        195.77         9.79 o                         
  -5   5  11         17.85         17.54         2.92 o                         
  -4   5  11          0.36          3.55         2.42 o                         
  -3   5  11         28.65         37.48         4.07 o                         
  -2   5  11         13.82         16.74         6.97 o                         
  -1   5  11         14.20         -0.26         5.33 o                         
   0   5  11          9.25          5.25         3.18 o                         
   1   5  11          7.61         11.29         3.81 o                         
   2   5  11         41.18         35.24         4.45 o                         
   3   5  11         76.83         91.02        11.41 o                         
   4   5  11         39.04         43.03        14.57 o                         
  -8   6  11         35.54         60.84        10.15 o                         
  -7   6  11         15.42         19.15         7.26 o                         
  -6   6  11          2.64         -1.69         8.16 o                         
  -5   6  11          3.88         -6.06         8.33 o                         
  -4   6  11          5.00          1.31         8.33 o                         
  -3   6  11         23.96         10.55         8.47 o                         
 -22   0  12          0.64         15.22        20.97 o                         
 -21   0  12        148.45        131.76        12.79 o                         
 -20   0  12         61.20         67.78         8.49 o                         
 -19   0  12        101.79        128.19        19.51 o                         
 -18   0  12         17.47         19.27         6.55 o                         
 -17   0  12         59.59         53.49         6.63 o                         
 -16   0  12        368.62        450.19        30.46 o                         
 -15   0  12         33.43         32.63         6.21 o                         
 -14   0  12        101.03        100.21        17.82 o                         
 -13   0  12        354.07        378.92        20.43 o                         
 -12   0  12          0.17         11.63         9.49 o                         
 -11   0  12        205.82        253.69        23.05 o                         
 -10   0  12        353.25        292.66        26.17 o                         
  -9   0  12          1.60         25.11        11.37 o                         
  -8   0  12         24.82         42.37        11.66 o                         
  -7   0  12          7.08          2.49         2.42 o                         
  -6   0  12         12.74         54.09         7.84 o                         
  -5   0  12          2.55         -1.85         2.26 o                         
  -4   0  12        553.16        582.13        22.91 o                         
  -3   0  12          6.86         21.18         3.31 o                         
  -2   0  12         19.25         16.31         2.98 o                         
  -1   0  12         50.52         50.47         3.99 o                         
   0   0  12        481.62        615.26        27.22 o                         
   1   0  12         18.68         14.15         2.31 o                         
   2   0  12       2113.99       2039.26        67.89 o                         
   3   0  12          0.80          3.97         2.75 o                         
   4   0  12         38.14         38.12         3.86 o                         
   5   0  12          2.09          0.36         2.86 o                         
   6   0  12          6.25          7.73         3.42 o                         
   7   0  12         24.47         34.62        11.97 o                         
   8   0  12         20.86          8.93        10.12 o                         
   9   0  12        168.92        139.21        15.00 o                         
  10   0  12        449.62        423.84        31.84 o                         
  11   0  12        440.04        449.68        36.24 o                         
 -22   1  12         12.11         10.33        13.46 o                         
 -21   1  12         19.15         52.57         8.48 o                         
 -20   1  12          4.59          7.56         6.00 o                         
 -19   1  12         22.82         32.87         8.61 o                         
 -18   1  12         16.27          9.45         3.92 o                         
 -17   1  12          5.08          6.32         3.67 o                         
 -16   1  12         96.08        116.84         9.10 o                         
 -15   1  12         83.60         82.42         8.72 o                         
 -14   1  12          6.04          9.89         6.67 o                         
 -13   1  12         27.62         17.67         5.31 o                         
 -12   1  12        143.84        120.05         8.34 o                         
 -11   1  12        266.69        254.64        18.45 o                         
 -10   1  12        432.52        394.75        22.64 o                         
  -9   1  12          0.99          2.36         6.19 o                         
  -8   1  12          1.13          0.70         2.07 o                         
  -7   1  12          7.91          8.64         2.78 o                         
  -6   1  12         26.39         43.72         5.57 o                         
  -5   1  12        146.76        150.34         6.35 o                         
  -4   1  12         37.37         41.21         4.63 o                         
  -3   1  12        131.03        135.52         7.45 o                         
  -2   1  12        428.36        422.36        12.25 o                         
  -1   1  12        350.52        377.48        11.20 o                         
   0   1  12        293.22        290.20         8.38 o                         
   1   1  12        116.57        102.85         3.88 o                         
   2   1  12         29.20         23.14         1.99 o                         
   3   1  12        500.79        503.43        15.86 o                         
   4   1  12          7.83          4.67         2.69 o                         
   5   1  12         21.20         15.76         2.39 o                         
   6   1  12          5.10          6.34         1.96 o                         
   7   1  12          0.01         -1.28         2.71 o                         
   8   1  12         61.71         68.90         4.54 o                         
   9   1  12          3.48          8.79         3.09 o                         
  10   1  12          2.73         -1.99         8.08 o                         
 -22   2  12          1.61         -1.96         8.16 o                         
 -21   2  12         21.94         23.45         8.26 o                         
 -20   2  12        122.19        147.85        24.04 o                         
 -19   2  12         65.19         95.94        12.15 o                         
 -18   2  12          1.18          1.10         6.64 o                         
 -17   2  12         69.15         80.94         9.21 o                         
 -16   2  12          5.32          8.85         5.30 o                         
 -15   2  12          0.27         18.31         6.53 o                         
 -14   2  12         90.62         94.43         5.91 o                         
 -13   2  12          6.58          9.18         2.85 o                         
 -12   2  12          1.43          0.29         3.81 o                         
 -11   2  12         64.47         69.60         9.66 o                         
 -10   2  12          0.04         -1.02         6.81 o                         
  -9   2  12         19.07          1.03         9.26 o                         
  -8   2  12         15.88         20.09         3.18 o                         
  -7   2  12         19.32         30.35         5.00 o                         
  -6   2  12         95.94        106.18        12.04 o                         
  -5   2  12          0.54          0.33         2.99 o                         
  -4   2  12          0.25          2.58         2.43 o                         
  -3   2  12        117.42        126.40         6.48 o                         
  -2   2  12       1173.93       1173.24        40.19 o                         
  -1   2  12          9.28         17.14         3.38 o                         
   0   2  12         41.15         37.62         2.67 o                         
   1   2  12        103.76         88.79         3.96 o                         
   2   2  12          5.80          4.75         3.84 o                         
   3   2  12         14.15         11.31         2.73 o                         
   4   2  12          7.18          4.68         3.34 o                         
   5   2  12          3.42          0.50         2.29 o                         
   6   2  12         32.88         35.34         2.92 o                         
   7   2  12        115.38        116.28         6.06 o                         
   8   2  12         46.77         50.14         5.12 o                         
   9   2  12         30.49         36.92        15.28 o                         
  10   2  12          7.09          2.70         8.24 o                         
 -20   3  12         23.20         45.77        18.37 o                         
 -19   3  12         41.66         46.33         9.40 o                         
 -18   3  12         58.57         61.92         8.82 o                         
 -17   3  12         18.89         19.46         7.97 o                         
 -16   3  12          5.70         10.73         7.23 o                         
 -15   3  12        284.43        292.16        25.91 o                         
 -14   3  12        120.12        117.97         9.84 o                         
 -13   3  12          6.51         11.60         7.61 o                         
 -12   3  12         62.76         40.58         4.32 o                         
 -11   3  12          0.81         -4.48         6.31 o                         
 -10   3  12          2.13          4.81         2.96 o                         
  -9   3  12         13.50         28.56         3.78 o                         
  -8   3  12        151.99        138.56        11.67 o                         
  -7   3  12         11.61         15.08         2.82 o                         
  -6   3  12        247.91        255.80        10.89 o                         
  -5   3  12        106.50         97.16         5.35 o                         
  -4   3  12        102.52         84.10         5.78 o                         
  -3   3  12        206.77        222.35        14.05 o                         
  -2   3  12        119.66        123.13         7.44 o                         
  -1   3  12          0.35          4.62         2.71 o                         
   0   3  12          0.05         12.32         3.10 o                         
   1   3  12         42.15         49.05         4.75 o                         
   2   3  12          2.16          5.18         2.42 o                         
   3   3  12          4.20          7.16         3.97 o                         
   4   3  12         89.57        104.47         6.74 o                         
   5   3  12         64.28         49.08         3.86 o                         
   6   3  12         17.06         12.66         2.79 o                         
   7   3  12         23.39         15.21         2.93 o                         
   8   3  12         29.10         21.70         7.97 o                         
 -18   4  12         20.26         21.04        10.32 o                         
 -17   4  12         33.05         50.21         8.52 o                         
 -16   4  12         21.96         28.52         8.05 o                         
 -15   4  12        148.11        145.87        12.04 o                         
 -14   4  12         11.88          9.55         6.82 o                         
 -13   4  12          1.10          8.58         5.54 o                         
 -12   4  12          4.82          0.87         6.56 o                         
 -11   4  12         10.37         14.78         7.02 o                         
 -10   4  12         35.31         45.00         3.95 o                         
  -9   4  12         58.93         53.68         6.92 o                         
  -8   4  12         85.17         95.70         6.26 o                         
  -7   4  12        302.78        309.56        13.92 o                         
  -6   4  12          5.55          4.68         2.54 o                         
  -5   4  12         18.08         24.86         2.90 o                         
  -4   4  12         12.86          8.48         2.49 o                         
  -3   4  12          1.52          2.44         2.29 o                         
  -2   4  12         48.28         43.88         4.01 o                         
  -1   4  12        122.25        109.77         8.81 o                         
   0   4  12          1.22          4.18         2.91 o                         
   1   4  12          0.51          4.51         3.51 o                         
   2   4  12        110.65        121.13         7.13 o                         
   3   4  12          0.06          4.06         5.74 o                         
   4   4  12         30.05         41.65         4.66 o                         
   5   4  12          1.91         -3.62         7.00 o                         
   6   4  12          0.18         -6.19         6.46 o                         
 -14   5  12         23.67         19.52         9.26 o                         
 -13   5  12          8.01          7.28         8.69 o                         
 -12   5  12          2.02          4.70         8.12 o                         
 -11   5  12          4.41          4.30         8.20 o                         
 -10   5  12          0.58         -0.15         5.69 o                         
  -9   5  12         22.31         18.04         7.98 o                         
  -8   5  12          0.01         -5.22         7.28 o                         
  -7   5  12          9.72          9.60         3.79 o                         
  -6   5  12         41.16         39.69         4.06 o                         
  -5   5  12          0.00         -0.11         4.00 o                         
  -4   5  12          8.90         10.87         4.07 o                         
  -3   5  12          0.79         -2.83         2.83 o                         
  -2   5  12          1.57         -3.11         3.11 o                         
  -1   5  12          0.38         -3.20         3.25 o                         
   0   5  12          5.06          3.09         3.16 o                         
   1   5  12         89.38         96.88         9.75 o                         
   2   5  12          5.80          7.07        14.69 o                         
 -22   1  13         85.49         99.07        13.19 o                         
 -21   1  13         36.41         36.21         8.26 o                         
 -20   1  13          0.00          1.35         6.86 o                         
 -19   1  13          7.62          7.78         4.05 o                         
 -18   1  13        126.19        124.13         9.54 o                         
 -17   1  13          0.62         -1.87         3.41 o                         
 -16   1  13         10.47         17.31         4.51 o                         
 -15   1  13         64.95         71.86         5.67 o                         
 -14   1  13         28.39         28.00         6.13 o                         
 -13   1  13        522.38        536.16        19.59 o                         
 -12   1  13         14.77         14.80         5.56 o                         
 -11   1  13          1.84         -2.63         6.77 o                         
 -10   1  13         20.84         16.46         9.57 o                         
  -9   1  13        273.65        241.28        29.53 o                         
  -8   1  13          0.47          2.94         3.24 o                         
  -7   1  13        238.93        220.15        10.68 o                         
  -6   1  13         37.56         37.13         3.89 o                         
  -5   1  13        155.68        156.34         7.28 o                         
  -4   1  13        130.85        113.49         5.62 o                         
  -3   1  13        267.91        259.10        10.84 o                         
  -2   1  13         43.29         42.47         3.73 o                         
  -1   1  13         31.56         22.26         2.45 o                         
   0   1  13          7.70          0.77         2.98 o                         
   1   1  13         92.52         99.43         4.72 o                         
   2   1  13         17.04         22.42         2.52 o                         
   3   1  13        216.14        185.67        11.41 o                         
   4   1  13         12.74         10.70         3.96 o                         
   5   1  13        203.26        190.09         7.30 o                         
   6   1  13          0.00         -0.59         2.73 o                         
   7   1  13          8.46          3.73         2.64 o                         
   8   1  13         10.37         13.11         3.45 o                         
   9   1  13          1.55          1.78         8.34 o                         
 -21   2  13         43.88         45.70         9.52 o                         
 -20   2  13          0.95          2.20         7.54 o                         
 -19   2  13         14.37         15.50        10.19 o                         
 -18   2  13          7.82          8.32         6.81 o                         
 -17   2  13          0.56         -1.07         6.42 o                         
 -16   2  13         88.03        110.03        10.05 o                         
 -15   2  13         10.77         10.86         3.34 o                         
 -14   2  13         12.76         17.40         4.21 o                         
 -13   2  13        384.96        400.50        17.12 o                         
 -12   2  13        114.48        133.54        16.51 o                         
 -11   2  13        262.89        266.94        16.08 o                         
  -9   2  13        137.59        145.65         9.31 o                         
  -8   2  13        106.02        124.04        17.74 o                         
  -7   2  13         29.14         28.01         9.35 o                         
  -6   2  13         47.49         47.67         3.93 o                         
  -5   2  13         86.09        100.81         8.51 o                         
  -4   2  13         75.61         81.06         7.64 o                         
  -3   2  13         41.87         45.47         4.95 o                         
  -2   2  13        207.06        198.88         9.58 o                         
  -1   2  13         83.24         93.64         5.91 o                         
   0   2  13          2.29         -1.02         2.25 o                         
   1   2  13          1.88          6.67         2.16 o                         
   2   2  13          0.18          0.02         2.11 o                         
   3   2  13          2.79          0.91         3.12 o                         
   4   2  13        105.26         90.01         5.38 o                         
   5   2  13          0.04         -2.86         2.86 o                         
   6   2  13        127.60        137.67         7.17 o                         
   7   2  13         65.97         80.29         6.73 o                         
   8   2  13          1.50         -0.54         7.57 o                         
 -19   3  13         16.89         27.55         9.42 o                         
 -18   3  13          1.52         -6.56         6.56 o                         
 -17   3  13          1.16          8.26         6.39 o                         
 -16   3  13          3.16         10.71         6.93 o                         
 -15   3  13          7.91         11.28        13.12 o                         
 -14   3  13         12.50          4.27        11.23 o                         
 -13   3  13         25.93         15.84         7.34 o                         
 -12   3  13        141.55        135.59        10.92 o                         
 -11   3  13         39.35         63.91        10.10 o                         
 -10   3  13         39.63         49.92         5.37 o                         
  -9   3  13        341.88        359.22        28.91 o                         
  -8   3  13         59.76         57.64         5.16 o                         
  -7   3  13         13.59         12.39         8.82 o                         
  -6   3  13         13.22         10.81         3.58 o                         
  -5   3  13         23.97         24.29         3.25 o                         
  -4   3  13          8.94          4.25         2.60 o                         
  -3   3  13          1.87          2.78         2.69 o                         
  -2   3  13         12.21         18.66         5.20 o                         
  -1   3  13         44.84         39.82         8.20 o                         
   0   3  13         24.48         18.43         3.28 o                         
   1   3  13          9.48          0.18         5.14 o                         
   2   3  13          6.85         -1.03         3.84 o                         
   3   3  13         12.85         23.44         3.12 o                         
   4   3  13          4.56          9.61         3.43 o                         
   5   3  13         76.33         90.45         4.85 o                         
   6   3  13         47.84         36.54         8.83 o                         
   7   3  13         11.13         11.04         8.12 o                         
 -17   4  13          0.75          2.66         9.27 o                         
 -16   4  13          0.75          9.03         6.61 o                         
 -15   4  13          0.32          6.25         8.68 o                         
 -14   4  13         66.31         96.16        11.17 o                         
 -13   4  13         29.44         18.73         8.35 o                         
 -12   4  13         59.40         34.60         8.68 o                         
 -11   4  13          4.56          3.53        13.02 o                         
 -10   4  13          0.64          2.50         3.88 o                         
  -9   4  13         45.32         46.87         8.07 o                         
  -8   4  13         25.24         24.22         4.10 o                         
  -7   4  13         11.99         10.82         3.09 o                         
  -6   4  13          2.68          1.36         2.39 o                         
  -5   4  13         62.85         65.46         4.95 o                         
  -4   4  13         51.87         56.34         4.29 o                         
  -3   4  13         34.36         44.89         4.16 o                         
  -2   4  13         13.88         12.62         5.48 o                         
  -1   4  13         10.68         21.66         5.07 o                         
   0   4  13         27.71         35.86         5.25 o                         
   1   4  13         23.40         28.88         4.18 o                         
   2   4  13         13.69         11.71         6.44 o                         
   3   4  13          3.76          3.78         6.53 o                         
   4   4  13         49.67         52.62        10.02 o                         
 -12   5  13          3.10          5.75         6.97 o                         
 -11   5  13         14.22         11.19         8.52 o                         
 -10   5  13         15.13         29.71        10.81 o                         
  -9   5  13          0.22         -6.37         6.84 o                         
  -8   5  13         25.70         29.39         8.91 o                         
  -7   5  13         27.54         41.95        16.36 o                         
  -6   5  13         62.47         48.52         8.40 o                         
  -5   5  13          5.05          3.93         3.74 o                         
  -4   5  13         10.85         19.26         8.55 o                         
  -3   5  13         41.21         69.34        12.69 o                         
  -2   5  13          9.87         37.29        14.25 o                         
  -1   5  13         24.06         10.86         9.52 o                         
   0   5  13         15.20         14.70        12.95 o                         
 -22   0  14         19.75          6.10        22.93 o                         
 -21   0  14          0.16          1.10         7.28 o                         
 -20   0  14         42.24         44.11        23.26 o                         
 -19   0  14          3.38         17.42        20.56 o                         
 -18   0  14        120.88        134.46        11.34 o                         
 -17   0  14         29.31         20.20         6.76 o                         
 -16   0  14          7.08         -0.89         5.51 o                         
 -15   0  14        236.34        234.85        15.53 o                         
 -14   0  14        232.73        303.05        18.22 o                         
 -13   0  14         95.18         97.94        16.70 o                         
 -12   0  14        261.42        301.21        27.94 o                         
 -11   0  14          3.56          9.42        10.34 o                         
 -10   0  14        368.51        414.78        35.09 o                         
  -9   0  14         24.76         20.84        13.88 o                         
  -8   0  14        399.14        343.48        28.84 o                         
  -7   0  14        113.45        149.92        11.75 o                         
  -6   0  14          3.72          1.51         2.92 o                         
  -5   0  14        299.38        280.27        14.91 o                         
  -4   0  14        287.77        292.14        24.85 o                         
  -3   0  14          8.74          6.51         3.63 o                         
  -2   0  14         72.91         76.13         6.19 o                         
  -1   0  14         26.55         31.90         4.65 o                         
   0   0  14        110.23        133.84         8.19 o                         
   1   0  14         31.54         32.54         4.19 o                         
   2   0  14        630.59        574.43        24.30 o                         
   3   0  14        335.09        334.07        15.75 o                         
   4   0  14         23.64         31.42         9.95 o                         
   5   0  14          1.73          6.06         4.34 o                         
   6   0  14         21.18         26.84         5.39 o                         
   7   0  14         83.36         90.44        14.98 o                         
   8   0  14         34.90         49.41        14.69 o                         
 -21   1  14         38.05         42.66         9.09 o                         
 -20   1  14         16.96         11.38         7.74 o                         
 -19   1  14         63.57         50.23        11.44 o                         
 -18   1  14         18.96         17.93         4.56 o                         
 -17   1  14          0.91          2.98         3.85 o                         
 -16   1  14         11.63          9.25         4.21 o                         
 -15   1  14        326.52        362.21        17.13 o                         
 -14   1  14        336.63        332.71        18.11 o                         
 -13   1  14         44.93         62.47         7.15 o                         
 -12   1  14         14.76         23.31        11.02 o                         
 -11   1  14         57.96         82.31        12.45 o                         
 -10   1  14         34.81         16.57         8.62 o                         
  -9   1  14          3.04         -9.03         9.03 o                         
  -8   1  14          0.40         -1.95         2.81 o                         
  -7   1  14        255.17        231.60        14.46 o                         
  -6   1  14          2.30         11.85         3.66 o                         
  -5   1  14         88.79         92.85         4.62 o                         
  -4   1  14         34.33         25.20         2.82 o                         
  -3   1  14         25.56         22.60         3.70 o                         
  -2   1  14         26.28         22.44         3.81 o                         
  -1   1  14         19.38         19.58         3.14 o                         
   0   1  14          4.55          1.46         2.27 o                         
   1   1  14        137.13        129.71         5.51 o                         
   2   1  14         16.59         20.04         2.78 o                         
   3   1  14         10.31         12.73         3.41 o                         
   4   1  14          9.72         10.81         2.87 o                         
   5   1  14         55.61         59.25         5.49 o                         
   6   1  14         37.95         44.61         4.18 o                         
   7   1  14          0.34          4.89         9.61 o                         
 -20   2  14          2.08         -4.17         8.15 o                         
 -19   2  14          2.21          2.41         8.41 o                         
 -18   2  14         17.04         49.13        18.23 o                         
 -17   2  14          3.79         15.44         8.57 o                         
 -16   2  14          0.14         -3.11         7.47 o                         
 -15   2  14         55.43         54.45         6.31 o                         
 -14   2  14         73.61         84.55         6.60 o                         
 -13   2  14         80.64         69.26         9.93 o                         
 -12   2  14          0.39         -4.04         6.66 o                         
 -11   2  14         67.07         70.30        12.34 o                         
 -10   2  14        206.82        184.46        19.04 o                         
  -9   2  14          2.57         -0.57         2.76 o                         
  -8   2  14         11.00         12.21         3.64 o                         
  -7   2  14         28.56         35.73         4.31 o                         
  -6   2  14         67.98         68.05         6.32 o                         
  -5   2  14         48.13         40.79         6.54 o                         
  -4   2  14         20.22         24.07         3.37 o                         
  -3   2  14          0.02          3.02         4.64 o                         
  -2   2  14        183.89        150.68         7.00 o                         
  -1   2  14         63.15         69.25         9.08 o                         
   0   2  14         72.53         71.69         7.78 o                         
   1   2  14         46.90         46.33         4.41 o                         
   2   2  14          2.52          0.33         3.09 o                         
   3   2  14          6.14          4.90         4.64 o                         
   4   2  14          4.06          0.87         2.81 o                         
   5   2  14         12.76          8.59         4.27 o                         
   6   2  14          6.32         -4.79         7.78 o                         
 -19   3  14          8.52         13.40         9.63 o                         
 -18   3  14          2.12          9.29         9.20 o                         
 -17   3  14         50.52         48.00         9.95 o                         
 -16   3  14         70.06         63.52        11.29 o                         
 -15   3  14         78.50         92.07        10.95 o                         
 -14   3  14         27.39         18.39         7.39 o                         
 -13   3  14          1.58          2.05         7.50 o                         
 -12   3  14          9.09         -2.27         7.43 o                         
 -11   3  14        119.69         94.21        10.33 o                         
 -10   3  14        382.49        357.61        16.56 o                         
  -9   3  14          1.84          0.32         2.90 o                         
  -8   3  14          6.10          6.68         3.07 o                         
  -7   3  14          5.10          4.16        11.35 o                         
  -6   3  14          8.74          7.34         2.84 o                         
  -5   3  14          0.70         -0.93         3.03 o                         
  -4   3  14         30.49         27.82         3.74 o                         
  -3   3  14        510.84        461.99        19.23 o                         
  -2   3  14        477.08        427.30        19.17 o                         
  -1   3  14        307.74        294.47        13.20 o                         
   0   3  14         68.21         63.57         5.22 o                         
   1   3  14          7.11         11.24         3.48 o                         
   2   3  14         29.59         33.68         4.57 o                         
   3   3  14        111.58        105.97         5.91 o                         
   4   3  14         75.83         86.47         9.41 o                         
   5   3  14         95.74         75.02        13.15 o                         
 -16   4  14        128.08        104.33        14.02 o                         
 -15   4  14        200.52        177.90        16.72 o                         
 -14   4  14         23.37         31.57         9.99 o                         
 -13   4  14          3.09         -4.27         7.36 o                         
 -12   4  14         10.55         11.04        10.99 o                         
 -11   4  14          0.11          1.67         4.37 o                         
 -10   4  14         96.03         98.52         6.63 o                         
  -9   4  14        107.91         94.91         6.38 o                         
  -8   4  14          8.13          9.22         2.98 o                         
  -7   4  14         22.78         22.88         3.93 o                         
  -6   4  14          4.13          8.85         2.89 o                         
  -5   4  14         37.97         28.90         6.52 o                         
  -4   4  14         33.09         34.25         3.95 o                         
  -3   4  14          0.01          3.66         3.12 o                         
  -2   4  14          0.02          1.49         3.09 o                         
  -1   4  14          0.09          0.83         5.31 o                         
   0   4  14          6.43          1.89         6.38 o                         
   1   4  14         11.59         16.45         7.10 o                         
   2   4  14         56.89         50.46        13.93 o                         
  -9   5  14          0.00          4.87         9.19 o                         
  -8   5  14         15.23         12.03         9.07 o                         
  -7   5  14          0.13         -1.10         6.00 o                         
  -6   5  14          5.34         -1.19         6.99 o                         
  -5   5  14         36.34         32.54         8.23 o                         
 -20   1  15         10.83          8.59         8.16 o                         
 -19   1  15          8.90         18.39        12.70 o                         
 -18   1  15         23.86         32.03         5.98 o                         
 -17   1  15          8.62         15.07         6.11 o                         
 -16   1  15          7.54         13.47         4.54 o                         
 -15   1  15         10.98         16.20         4.72 o                         
 -14   1  15        287.46        314.89        13.43 o                         
 -13   1  15         71.45         77.12         8.54 o                         
 -12   1  15         16.22         27.70        12.16 o                         
 -11   1  15        133.02        112.51        13.40 o                         
 -10   1  15         44.59         37.35        11.65 o                         
  -9   1  15         59.60         50.12         4.92 o                         
  -8   1  15          0.17          9.01         9.62 o                         
  -7   1  15          0.70         -1.48         3.69 o                         
  -6   1  15        120.14        133.92        12.92 o                         
  -5   1  15        125.49        123.71        10.34 o                         
  -4   1  15         18.48         26.13         3.68 o                         
  -3   1  15        186.63        216.45        11.06 o                         
  -2   1  15         12.38         21.52         2.94 o                         
  -1   1  15        180.95        191.16         6.93 o                         
   0   1  15          5.18          8.99         2.68 o                         
   1   1  15         94.75        100.06         6.38 o                         
   2   1  15         57.32         42.24         5.51 o                         
   3   1  15          0.68          1.19         2.93 o                         
   4   1  15         24.86         23.17         3.76 o                         
   5   1  15          0.79         -3.47         7.93 o                         
 -19   2  15          0.56          3.25         6.72 o                         
 -18   2  15         86.45         59.94         9.64 o                         
 -17   2  15         69.84         71.24        12.58 o                         
 -16   2  15         85.40         92.16        10.12 o                         
 -15   2  15         40.91         33.77         9.98 o                         
 -14   2  15          0.01          2.03         6.08 o                         
 -13   2  15          0.06         -5.68         5.68 o                         
 -12   2  15        113.49        113.40        18.84 o                         
 -11   2  15         64.25         82.79        16.56 o                         
 -10   2  15          0.01         -0.67         4.06 o                         
  -9   2  15          8.50          3.95         3.33 o                         
  -8   2  15          0.76          0.48         3.34 o                         
  -7   2  15         10.28          8.86         3.96 o                         
  -6   2  15         18.87         22.87         3.43 o                         
  -5   2  15          0.74          6.76         3.27 o                         
  -4   2  15        231.63        192.97        10.01 o                         
  -3   2  15        386.13        385.72        16.73 o                         
  -2   2  15         36.04         38.56         4.55 o                         
  -1   2  15        403.55        390.37        14.72 o                         
   0   2  15         68.65         55.05         5.38 o                         
   1   2  15         52.78         55.22         3.96 o                         
   2   2  15          5.83          2.07         2.93 o                         
   3   2  15          7.63         11.11         4.07 o                         
   4   2  15        191.35        225.10        15.95 o                         
 -17   3  15        105.12         94.63        12.31 o                         
 -16   3  15         37.43         24.48         9.91 o                         
 -15   3  15         58.42         57.19        27.60 o                         
 -14   3  15          0.01         -0.79         8.37 o                         
 -13   3  15          3.34         -0.44         5.90 o                         
 -12   3  15         14.82         27.47        14.38 o                         
 -11   3  15         95.77         89.58        19.98 o                         
 -10   3  15          0.08          0.51         3.16 o                         
  -9   3  15          5.06          6.89         3.37 o                         
  -8   3  15          1.59         -3.06         3.06 o                         
  -7   3  15         17.33         19.64         3.95 o                         
  -6   3  15          8.01         23.26         3.88 o                         
  -5   3  15          8.89          4.87         3.24 o                         
  -4   3  15         11.36          8.19         4.80 o                         
  -3   3  15          2.14         -1.39         3.26 o                         
  -2   3  15         12.19         10.05         3.59 o                         
  -1   3  15          1.64          0.43         4.13 o                         
   0   3  15         94.17         93.27         6.64 o                         
   1   3  15          0.22         -0.92         6.97 o                         
   2   3  15          2.10          1.09         7.26 o                         
   3   3  15         31.39         53.93         8.92 o                         
 -14   4  15         40.94         45.84        13.19 o                         
 -13   4  15          0.00         -6.98         8.93 o                         
 -12   4  15         14.07         18.80         9.69 o                         
 -11   4  15          6.83         -3.31         8.94 o                         
 -10   4  15         66.78         48.32         5.69 o                         
  -9   4  15          9.01         11.74         3.55 o                         
  -8   4  15         32.23         20.38         6.62 o                         
  -7   4  15         32.89         32.99         5.74 o                         
  -6   4  15          6.10          0.85         3.66 o                         
  -5   4  15         46.58         42.53        10.67 o                         
  -4   4  15          3.14          8.00         6.31 o                         
  -3   4  15          3.25         -5.34         7.00 o                         
  -2   4  15         12.05         13.77         7.75 o                         
  -1   4  15         48.77         25.81         6.78 o                         
 -20   0  16          0.06         -1.36         6.96 o                         
 -19   0  16         71.71         69.90         9.94 o                         
 -18   0  16         46.01         70.16        20.58 o                         
 -17   0  16         97.67        101.17        11.23 o                         
 -16   0  16         58.88         93.47        21.70 o                         
 -15   0  16        200.59        255.92        39.30 o                         
 -14   0  16          9.44         23.71         8.01 o                         
 -13   0  16         83.64        113.02        23.89 o                         
 -12   0  16         55.51         77.62        21.39 o                         
 -11   0  16        106.26        137.51        20.06 o                         
 -10   0  16         15.98          8.47        17.07 o                         
  -9   0  16         45.79         44.28        14.02 o                         
  -8   0  16        341.72        349.67        33.32 o                         
  -7   0  16          1.23          8.57        15.62 o                         
  -6   0  16        178.92        173.47        27.32 o                         
  -5   0  16         10.77         13.70         4.42 o                         
  -4   0  16          0.97          0.96         4.09 o                         
  -3   0  16         21.33         10.89         6.92 o                         
  -2   0  16        273.85        314.55        23.16 o                         
  -1   0  16          3.54         -3.10         4.03 o                         
   0   0  16         66.27         74.58         6.42 o                         
   1   0  16         30.08         22.56         8.19 o                         
   2   0  16         69.56         58.39         6.53 o                         
   3   0  16         22.49         47.77        12.55 o                         
   4   0  16          8.59         17.08        11.79 o                         
 -19   1  16          1.43          3.01         8.24 o                         
 -18   1  16          4.38          4.22         8.24 o                         
 -17   1  16          1.49         -3.00         5.28 o                         
 -16   1  16          7.80         -1.27         4.32 o                         
 -15   1  16          3.05          7.28         5.67 o                         
 -14   1  16         39.63         39.00         8.51 o                         
 -13   1  16         34.04         34.11        11.95 o                         
 -12   1  16          1.16          9.85        10.12 o                         
 -11   1  16         11.97         14.91        24.88 o                         
 -10   1  16          2.30        -11.69        11.69 o                         
  -9   1  16         30.22         33.30         4.58 o                         
  -8   1  16         23.84         28.13         4.34 o                         
  -7   1  16         59.83         49.79         5.98 o                         
  -6   1  16         68.28         92.08         7.07 o                         
  -5   1  16          3.13         10.42         2.51 o                         
  -4   1  16          5.91          8.76         4.90 o                         
  -3   1  16          0.13          0.02         3.66 o                         
  -2   1  16          4.12          6.61         3.02 o                         
  -1   1  16         13.18         15.99         3.69 o                         
   0   1  16         51.30         56.35         3.84 o                         
   1   1  16         13.23         10.50         3.24 o                         
   2   1  16         16.32         15.08         5.91 o                         
   3   1  16          6.41         10.76         8.13 o                         
 -18   2  16          0.75         21.75         9.90 o                         
 -17   2  16          1.17         11.31        13.51 o                         
 -16   2  16          3.61          9.57         9.37 o                         
 -15   2  16         53.48         68.42         9.59 o                         
 -14   2  16         25.59         26.55        11.81 o                         
 -13   2  16         33.89         46.25         9.94 o                         
 -12   2  16         11.02         -0.31        15.39 o                         
 -11   2  16         32.18         34.34        15.38 o                         
 -10   2  16          3.51          2.12         3.79 o                         
  -9   2  16          3.23         -2.39         3.69 o                         
  -8   2  16          7.15          9.91         3.86 o                         
  -7   2  16          1.25          5.26        10.77 o                         
  -6   2  16         37.29         43.64         5.43 o                         
  -5   2  16          2.54         11.85         3.83 o                         
  -4   2  16        252.50        229.55        12.14 o                         
  -3   2  16         64.46         62.50         8.03 o                         
  -2   2  16         22.44         16.37         4.11 o                         
  -1   2  16         25.26         29.03        10.39 o                         
   0   2  16          6.95         18.45         4.66 o                         
   1   2  16          1.53         -4.04         7.12 o                         
   2   2  16          0.01         -5.39         6.18 o                         
 -16   3  16         30.78         34.91         9.33 o                         
 -15   3  16          3.66          1.15        10.03 o                         
 -14   3  16          6.20          9.82         8.40 o                         
 -13   3  16          8.16          4.61         9.57 o                         
 -12   3  16          0.00          1.23         9.31 o                         
 -11   3  16          0.18         -0.12         9.11 o                         
 -10   3  16         57.32         61.86         7.03 o                         
  -9   3  16          0.08          9.70        15.19 o                         
  -8   3  16          2.09         -0.47         7.08 o                         
  -7   3  16         49.07         56.33        13.57 o                         
  -6   3  16          0.76          2.67         3.25 o                         
  -5   3  16         10.43         15.82         4.27 o                         
  -4   3  16          4.92          4.54         3.78 o                         
  -3   3  16         15.26         12.08         3.92 o                         
  -2   3  16        105.65        107.98        10.73 o                         
  -1   3  16         46.80         34.57         7.24 o                         
   0   3  16         32.80         47.99         7.94 o                         
 -10   4  16          0.99         12.12        10.75 o                         
  -9   4  16          7.30         11.54        10.07 o                         
  -8   4  16          0.27         -9.46        16.15 o                         
  -7   4  16         16.14         17.07        16.24 o                         
  -6   4  16          7.26         15.13        11.93 o                         
 -18   1  17         42.65         35.10         9.60 o                         
 -17   1  17          1.46          4.75         9.80 o                         
 -16   1  17         21.86         31.91         6.45 o                         
 -15   1  17        154.52        142.53         9.53 o                         
 -14   1  17         56.17         48.79         9.28 o                         
 -13   1  17        284.46        248.56        36.97 o                         
 -12   1  17          7.61         25.23        12.66 o                         
 -11   1  17        121.70        118.69        20.45 o                         
 -10   1  17          0.61          2.97        10.54 o                         
  -9   1  17         96.83         73.27        21.02 o                         
  -8   1  17          0.21         -3.84         3.84 o                         
  -7   1  17          0.09         -2.83         4.76 o                         
  -6   1  17         97.44        117.57         8.65 o                         
  -5   1  17          5.66         12.34         4.65 o                         
  -4   1  17         48.22         41.13         6.85 o                         
  -3   1  17         12.42          9.64         3.33 o                         
  -2   1  17          0.09          5.04         4.45 o                         
  -1   1  17         37.01         34.55         7.32 o                         
   0   1  17          9.50         21.69         7.18 o                         
   1   1  17         17.94          0.83         8.14 o                         
 -16   2  17         40.96         60.70        11.13 o                         
 -15   2  17         75.27         87.69        20.12 o                         
 -14   2  17          0.83         11.04         9.81 o                         
 -13   2  17          2.07         15.49        10.01 o                         
 -12   2  17        131.20        118.90        23.42 o                         
 -11   2  17         21.26         21.28        18.30 o                         
 -10   2  17         19.89         34.98         8.76 o                         
  -9   2  17         77.85         89.15        15.06 o                         
  -8   2  17         18.31         10.51         4.62 o                         
  -7   2  17         95.41         89.36        15.36 o                         
  -6   2  17          2.33         10.15         4.60 o                         
  -5   2  17          8.32          4.41         3.94 o                         
  -4   2  17          3.37         11.35         4.44 o                         
  -3   2  17         20.22         27.12         6.08 o                         
  -2   2  17         70.45         60.47        13.81 o                         
  -1   2  17        153.97        159.35        13.04 o                         
 -13   3  17         22.84         18.77        11.24 o                         
 -12   3  17         11.12          6.97        10.72 o                         
 -11   3  17          4.91         15.08        10.36 o                         
 -10   3  17          0.28        -11.13        16.98 o                         
  -9   3  17         15.66         15.51        17.33 o                         
  -8   3  17         99.11        101.84        16.64 o                         
  -7   3  17          3.51          4.34        15.04 o                         
  -6   3  17         41.85         26.13        15.51 o                         
  -5   3  17          8.42         12.88         7.72 o                         
  -4   3  17         10.40          4.21         8.14 o                         
 -16   0  18        220.47        236.07        36.23 o                         
 -15   0  18        195.33        215.57        16.94 o                         
 -14   0  18        535.44        404.69        44.87 o                         
 -13   0  18         34.72         25.64        25.61 o                         
 -12   0  18          9.66          5.71        17.27 o                         
 -11   0  18          6.51         42.30        24.76 o                         
 -10   0  18          3.32          2.44        21.87 o                         
  -9   0  18         56.91         88.60        19.54 o                         
  -8   0  18          3.64          5.20        19.87 o                         
  -7   0  18        192.37        190.82        14.89 o                         
  -6   0  18         48.07         47.90        11.43 o                         
  -5   0  18          2.32         20.79        19.71 o                         
  -4   0  18         25.56         16.45        13.35 o                         
  -3   0  18          7.40         18.28        18.30 o                         
  -2   0  18          0.04         -3.47         9.84 o                         
 -16   1  18         58.91         64.73        10.80 o                         
 -15   1  18         57.64         59.07         9.64 o                         
 -14   1  18          0.98         -4.22         9.40 o                         
 -13   1  18          3.54          0.05        13.99 o                         
 -12   1  18          0.41         14.13        13.28 o                         
 -11   1  18          1.12         15.97        15.79 o                         
 -10   1  18          0.00          1.11        14.78 o                         
  -9   1  18         33.64         16.54         6.23 o                         
  -8   1  18         43.75         45.66         6.33 o                         
  -7   1  18          8.93          3.55         4.62 o                         
  -6   1  18         18.89         20.65         5.48 o                         
  -5   1  18         68.36         76.33        11.88 o                         
  -4   1  18          0.02          1.61         6.56 o                         
  -3   1  18         43.86         60.74         8.89 o                         
  -2   1  18         14.17         15.82         7.59 o                         
 -13   2  18          0.37          6.79        10.08 o                         
 -12   2  18         24.73         26.03        15.71 o                         
 -11   2  18          1.65          7.84        20.33 o                         
 -10   2  18         20.64         17.45        20.24 o                         
  -9   2  18         11.63         24.34        13.78 o                         
  -8   2  18         15.18         22.28        17.38 o                         
  -7   2  18         73.48         56.45        14.80 o                         
  -6   2  18         37.24         41.21        13.85 o                         
  -5   2  18         25.39         54.67        18.00 o                         
  -4   2  18          2.86          8.71         7.51 o                         
 -11   1  19          2.04         -8.56        14.29 o                         
 -10   1  19          0.01          1.75        17.18 o                         
  -9   1  19          1.44         -4.52        16.16 o                         
  -8   1  19          0.03         14.17        15.88 o                         
                                                                                
